# Supplementary material for: Siblicide between fertilized and unfertilized ovaries within the maize ear
Source: Commun Biol. 2025 Mar 31;8:528. doi: 10.1038/s42003-025-07784-8 (PMC11958663; doi:10.1038/s42003-025-07784-8)
Supplement: Supplementary file 3 — Supplementary Data 1 [file 42003_2025_7784_MOESM3_ESM.xlsx]

## Sheet: Fig. 1
Fig. 1 Phenotypes of pollen tubes and ovaries after pollination and at maturity validate the effect of pollination treatments.
Fig. 1e 28 HAP fresh weight (g. ovary-1）
NP	HNP	CP	HP
0.00886	0.009133	0.00911	0.01014
0.00808	0.008489	0.00901	0.007675
0.00615	0.0055	0.01033	0.0086
	0.00759
Fig. 1f 96 HAP fresh weight (g. ovary-1）
NP	HNP	CP	HP
0.01048	0.009283	0.02856	0.035271
0.00925	0.008	0.02819	0.03479
0.00969	0.00829	0.03367	0.03096
0.00931	0.00744	0.02986	0.03587
Fig. 1h Grain number ear-1
CP	HP
531	294
532	309
495	311
499	304
505	303
577	305
550	347
574	335
538	341
525	348
585	371
589	365
Fig. 1i Dry weight (g. grain-1)
CP(D)	HP(D)	HP(R)
0.315109	0.328333	0.380833
0.320188	0.327778	0.366
0.32871	0.368091	0.392
0.327301	0.371489	0.41
0.324578	0.368732	0.384286
0.301576	0.366024	0.42
0.320628	0.356019	0.390769
0.339947	0.352967	0.435238
0.330052	0.354884	0.371429
0.341813	0.35697	0.405
0.332	0.353056	0.399231
0.309016	0.378077	0.398
Fig. 1j Volume (cm3. grain-1)
CP(D)	HP(D)	HP(R)
0.4	0.396667	0.416667
0.448333	0.4	0.413333
0.465	0.416667	0.436667
0.433333	0.403333	0.473333
0.385	0.423333	0.463333
0.433333	0.39	0.523333
0.433333	0.433333	0.43
0.4	0.416667	0.433333
0.403333	0.4	0.45
	0.406667
Fig. 1k Density (g cm3. grain-1)
CP(D)	HP(D)	HP(R)
787.772	827.731	914
714.173	819.444	885.484
706.903	883.418	938.931
749.027	921.048	811.871
783.315	871.021	906.475
739.911	912.87	831.665
761.659	814.539	863.787
830	851.721	921.302
766.154	892.424	884.444
	868.169

## Sheet: Fig. 2
Fig. 2 In vitro cultivation of ear section with 13C-isotope labeling one side of the ovaries/grains at 96 HAP.
The 13C abundance in the NP ovary
Labeled side	Unlabeled side
Ovary	Ovary
0.0220234	0.00102499
0.0170238	0
0.0101958	0.000624361
0.0291244	0.000949628
0.0173098	0
0.0136419	0.000178603
The 13C abundance in the CP grain and cob
Labeled side		Unlabeled side
Grain	Cob	Cob	Grain
0.0149505	0.00441777	0.00228445	0.00371672
0.0168785	0.00280822	0.00139126	0.000568496
0.0115552	0.00185516	0.00120758	0.00221068
0.0153006	0.0026695	0.00262538	0.00371123
0.0237442	0.00336195	0.00327867	0.00105313
0.0155122	0.00326649	0.00161736	0.00119946
0.0102591	0.00368865	0.00145539	0.00074831
0.00994374			0.000815119
0.0216622			0.000881316
0.0122829			0.00293775
The 13C abundance in the HP grain, cob, and ovary (with 13C isotope labeling in the HP grain)
Labeled side		Unlabeled side
Grain	Cob	Cob	Ovary
0.0150366	0.00464301	0.00178267	0.00238303
0.0273466	0.00502052	0.00221513	0.000708243
0.0147085	0.0022045	0.00260533	0.00219411
0.0283986	0.00336599		0.00582898
0.0133792			0.00807842
0.0126892			0.00294244
The 13C abundance in the cut-apart HP grain, ovary, and cob
Labeled side		Unlabeled side
Grain	Cob	Cob	Ovary
0.0248627	0.00384294	0	5.7223e-05
0.00938552	0.00464787	0.000295225	0.000849213
0.0190135	0.00474468	0	0
The 13C abundance in the HP ovary, cob, and grain (with 13C isotope labeling in the HNP ovary)
Labeled side		Unlabeled side
Ovary	Cob	Cob	Grain
0.0133456	0.0033894	0.00211665	0.0035283
0.0130285	0.00151371	0.0013191	0.00569038
0.0142812	0.00312107	0.00359432	0.00527298
0.0205762	0.00288391	0.000784827	0.00380566
0.019737	0.00261431	0.00194464	0.00447913

## Sheet: Fig. 3
Fig. 3 Differentially expressed genes (DEGs) pattern and Kyoto Encyclopedia of Genes and Genomes (KEGG) pathway enrichment reveal transcriptomic interactions among ovary siblings at 28 and 96 HAP.
28 HAP
NP Vs CP			NP Vs HNP			CP Vs HP
Pathyways	The number of differentially upregulated genes	The number of differentially downregulated genes	Pathyways	The number of differentially upregulated genes	The number of differentially downregulated genes	Pathyways	The number of differentially upregulated genes	The number of differentially downregulated genes
Ribosome	98	2	Plant hormone signal transduction	15	17	Plant-pathogen interaction	16	2
Starch and sucrose metabolism	36	15	MAPK signaling pathway - plant	6	15	MAPK signaling pathway - plant	14	1
Carbon metabolism	35	8	Protein processing in endoplasmic reticulum	5	14	Phenylpropanoid biosynthesis	6	3
Phenylpropanoid biosynthesis	31	5	Galactose metabolism	4	6	Cysteine and methionine metabolism	4	3
DNA replication	25	5	Tryptophan metabolism	1	6	Flavonoid biosynthesis	3	3
Photosynthesis	0	27	Other glycan degradation	6	0	Fatty acid elongation	3	2
Glutathione metabolism	16	5	Fatty acid biosynthesis	5	0	Tryptophan metabolism	4	1
Mismatch repair	11	8	Photosynthesis - antenna proteins	0	4	Photosynthesis - antenna proteins	1	2
Carbon fixation in photosynthetic organisms	14	3	Riboflavin metabolism	4	0	Sulfur metabolism	2	1
Glyoxylate and dicarboxylate metabolism	11	6	Glycosphingolipid biosynthesis - ganglio series	4	0	Isoflavonoid biosynthesis	2	0
96 HAP
NP Vs CP			NP Vs HNP			CP Vs HP
Pathyways	The number of differentially upregulated genes	The number of differentially downregulated genes	Pathyways	The number of differentially upregulated genes	The number of differentially downregulated genes	Pathyways	The number of differentially upregulated genes	The number of differentially downregulated genes
Plant-pathogen interaction	11	36	Plant hormone signal transduction	9	7	Plant hormone signal transduction	49	20
MAPK signaling pathway - plant	6	31	Plant-pathogen interaction	3	8	Plant-pathogen interaction	40	13
Plant hormone signal transduction	9	28	Phenylpropanoid biosynthesis	4	3	MAPK signaling pathway - plant	38	5
Phenylpropanoid biosynthesis	7	7	Pentose and glucuronate interconversions	2	3	Starch and sucrose metabolism	24	8
Glycerophospholipid metabolism	4	8				Circadian rhythm - plant	25	0
Fatty acid elongation	5	1				Glycerophospholipid metabolism	11	5
Carotenoid biosynthesis	1	4				Glycerolipid metabolism	8	5
Phenylalanine metabolism	1	3				Tyrosine metabolism	3	4
						Isoquinoline alkaloid biosynthesis	3	3
						Fatty acid elongation	1	5

## Sheet: Fig. 4
Fig. 4 Expression patterns of genes involved in trehalose metabolisms and sugar levels.
Fig. 4b Glucose content （mg g-1. FW)
28 HAP				96 HAP
NP	HNP	CP	HP	NP	HNP	CP	HP
35.3167	24.0266	14.8849	27.5444	23.9807	18.489	16.6588	19.3737
33.2937	19.8091	18.5974	26.3201	34.6444	24.3035	23.1827	24.3357
22.3576	22.1419	20.315	27.5022	32.7861	19.4086	25.3557	22.9629
Fig. 4c Fructose content （mg g-1. FW)
28 HAP				96 HAP
NP	HNP	CP	HP	NP	HNP	CP	HP
29.9441	16.7539	16.4053	25.9835	30.2177	5.09988	25.1485	20.9838
29.8013	15.7692	14.7973	24.1104	25.3826	17.7441	28.9494	19.68
23.8891	17.8675	13.0352	26.5059	17.75	15.1191	21.2188	24.7289
Fig. 4d Sucrose content （mg g-1. FW)
28 HAP				96 HAP
NP	HNP	CP	HP	NP	HNP	CP	HP
61.9526	80.4725	56.1022	65.3595	66.8395	40.9448	28.8441	23.8587
83.9109	89.4686	50.1983	88.9771	87.5439	39.3607	29.2002	40.9515
83.1744	85.2487	70.4005	86.1118	68.249	41.4398	32.049	34.8978
Fig. 4e Starch content （mg g-1. FW)
28 HAP				96 HAP
NP	HNP	CP	HP	NP	HNP	CP	HP
6.36082	8.07768	8.44357	9.27385	5.22563	7.12543	8.10583	15.4564
5.67595	6.84398	8.52331	8.97833	5.31007	6.21071	7.89474	13.7489
9.02524	5.1412	11.4833	8.1715	7.51009	5.93395	7.87597	8.60306

## Sheet: Fig. 5
Fig. 5 Expression profiles of genes involved in hormone signal transduction and endogenous levels of auxin and JA.
Fig. 5b IAA content （ng g-1. FW)
28 HAP				96 HAP
NP	HNP	CP	HP	NP	HNP	CP	HP
15.5031	21.5165	14.6566	17.2386	18.1572	25.9267	22.5948	23.8624
15.5613	21.5042	13.8188	16.4843	20.135	27.2572	23.2195	23.1532
16.7231	21.1454	14.0432	16.3768	19.0485	26.7591	23.9292	23.1943
Fig. 5b MeJA content （ng g-1. FW)
28 HAP				96 HAP
NP	HNP	CP	HP	NP	HNP	CP	HP
30.6733	37.7723	33.793	37.8986	26.6641	29.6074	27.8957	17.1742
31.6911	37.9292	31.6042	36.1999	26.649	29.6822	26.3166	16.7414
31.7538	37.562	31.3282	36.4343	27.9553	31.949	27.6637	16.0786

## Sheet: Supplementary Fig. 4
Supplementary Figure 4 Gene expression profile of signal transduction and hormone contents.
Supplementary Fig. 4b GA3 content （ng g-1. FW)
28 HAP				96 HAP
NP	HNP	CP	HP	NP	HNP	CP	HP
2.45951	2.3297	1.89497	1.92869	1.56611	1.5297	1.56376	1.89445
2.35765	2.42663	1.83511	2.04859	1.52065	1.51536	1.57857	1.96979
2.56524	2.31979	1.72846	2.05041	1.5234	1.66547	1.48708	1.86607
Supplementary Fig. 4b ZR content （ng g-1. FW)
28 HAP				96 HAP
NP	HNP	CP	HP	NP	HNP	CP	HP
3.27168	3.11411	2.46097	2.57295	2.26357	2.71603	1.97062	1.88702
3.04583	3.30993	2.47842	2.58023	2.47686	2.85595	2.00706	1.77729
3.05726	3.1736	2.60664	2.37772	2.48613	2.90772	2.04048	1.81308
Supplementary Fig. 4b BR content （ng g-1. FW)
28 HAP				96 HAP
NP	HNP	CP	HP	NP	HNP	CP	HP
4.19208	3.13262	2.91672	3.50034	3.16276	4.21309	4.00467	4.07792
4.0498	3.09651	3.03733	3.6076	3.41114	4.43726	4.24478	3.7247
3.97639	3.00507	3.1068	3.6233	3.49978	4.6503	4.24772	3.96531
Supplementary Fig. 4b ABA content （ng g-1. FW)
28 HAP				96 HAP
NP	HNP	CP	HP	NP	HNP	CP	HP
107.64	129.282	125.009	137.441	119.51	112.442	91.9343	90.0124
110.623	130.669	128.593	138.081	127.611	123.676	96.7922	86.5021
116.55	128.706	122.201	131.947	122.332	117.179	94.1569	83.248

## Sheet: Supplementary Fig. 6
Supplementary Figure 6 Gene expression patterns of ZmDOFs and ZmSMR4 at 96 HAP.
TPM value (ZmDOF3)
CP	HP
12.0124	9.77874
8.43133	31.6212
2.72738	36.6167
TPM value (ZmDOF5)
CP	HP
4.56279	5.18125
5.16403	13.8875
1.17131	18.5756
TPM value (ZmDOF11)
CP	HP
21.3682	12.0445
17.8008	55.0428
4.94642	63.8584
TPM value (ZmSMR4)
CP	HP
11.7862	18.1691
15.5553	29.2287
15.0393	61.5259
