# Supplementary material for: Siblicide between fertilized and unfertilized ovaries within the maize ear
Source: Commun Biol. 2025 Mar 31;8:528. doi: 10.1038/s42003-025-07784-8 (PMC11958663; doi:10.1038/s42003-025-07784-8)
Supplement: Supplementary file 4 — Supplementary Data 2 [file 42003_2025_7784_MOESM4_ESM.xlsx]

## Sheet: Table S1 Gene IDs with TPM valu
	28 HAP																															96 HAP
	TPM												TPM+1												Average TPM vale				Fold change (FC)			TPM												TPM+1
ID	HNP1	HNP2	HNP3	HP1	HP2	HP3	NP1	NP2	NP3	CP1	CP2	CP3	HNP1	HNP2	HNP3	HP1	HP2	HP3	NP1	NP2	NP3	CP1	CP2	CP3	HNP	HP	NP	CP	NP Vs CP	NP Vs HNP	CP Vs HP	HNP1	HNP2	HNP3	HP1	HP2	HP3	NP1	NP2	NP3	CP1	CP2	CP3	HNP1	HNP2	HNP3	HP1	HP2	HP3
gene:Zm00001d049922	2.65088	1.62698	2.07184	1.16304	1.20753	2.15219	0.763442	3.11901	1.01635	1.26084	2.47085	1.47416	3.65088	2.62698	3.07184	2.16304	2.20753	3.15219	1.76344	4.11901	2.01635	2.26084	3.47085	2.47416	3.11657	2.50759	2.63294	2.73528	1.03887	1.18368	0.916757	3.58532	0.82248	0.499389	2.2805	1.04324	0.932681	1.22592	4.9447	3.92127	1.63823	3.43114	4.9826	4.58532	1.82248	1.49939	3.2805	2.04324	1.93268
Zea_mays_newGene_35645	4.43325	1.34752	2.55646	1.50019	1.17435	1.8098	2.29035	1.44194	1.13511	0.546127	0.838448	1.43164	5.43325	2.34752	3.55646	2.50019	2.17435	2.8098	3.29035	2.44194	2.13511	1.54613	1.83845	2.43164	3.77908	2.49478	2.62247	1.93874	0.73928	1.44104	1.28681	0.822785	2.17159	2.40798	2.85111	1.32621	1.04396	2.1639	2.11159	4.46444	2.76444	1.7813	2.59172	1.82278	3.17159	3.40798	3.85111	2.32621	2.04396
gene:Zm00001d049928	23.1655	30.7908	22.1914	20.0254	26.4474	24.7277	23.1644	28.2242	24.0952	17.6384	25.2679	19.7091	24.1655	31.7908	23.1914	21.0254	27.4474	25.7277	24.1644	29.2242	25.0952	18.6384	26.2679	20.7091	26.3826	24.7335	26.1613	21.8718	0.836037	1.00846	1.13084	25.5258	25.5599	24.9142	26.9335	22.0709	28.4455	22.8375	26.6023	18.1972	23.9206	19.1678	26.8531	26.5258	26.5599	25.9142	27.9335	23.0709	29.4455
gene:Zm00001d049929	41.5775	28.9215	34.6434	38.7997	37.4317	42.8349	34.4206	27.0044	23.8314	42.2815	50.9778	40.6292	42.5775	29.9215	35.6434	39.7997	38.4317	43.8349	35.4206	28.0044	24.8314	43.2815	51.9778	41.6292	36.0475	40.6888	29.4188	45.6295	1.55103	1.22532	0.89172	34.8339	34.0751	26.7355	41.3068	25.5543	30.4614	28.5293	35.8468	35.5795	46.7036	39.9935	36.5308	35.8339	35.0751	27.7355	42.3068	26.5543	31.4614
gene:Zm00001d010109	54.3856	47.813	47.4059	51.2931	44.7819	51.2658	37.6007	39.344	41.9247	41.5033	48.8447	51.6642	55.3856	48.813	48.4059	52.2931	45.7819	52.2658	38.6007	40.344	42.9247	42.5033	49.8447	52.6642	50.8682	50.1136	40.6232	48.3374	1.1899	1.2522	1.03675	42.9101	43.3935	42.4888	42.0672	44.5788	41.2994	37.997	44.0971	40.1056	40.2032	37.8525	34.3642	43.9101	44.3935	43.4888	43.0672	45.5788	42.2994
gene:Zm00001d023700	3.45185	0	4.58524	0.653149	1.51249	5.46256	3.52805	4.84324	16.9816	3.78301	0	0.434796	4.45185	1	5.58524	1.65315	2.51249	6.46256	4.52805	5.84324	17.9816	4.78301	1	1.4348	3.67903	3.54273	9.45098	2.40594	0.25457	0.389275	1.4725	0.233391	0	0	2.10916	1.69305	0.992256	1.06818	4.9652	0.732745	0.308341	0.112484	1.4488	1.23339	1	1	3.10916	2.69305	1.99226
gene:Zm00001d023704	11.1941	24.0953	15.9577	14.3207	10.1217	7.42932	21.3142	14.1252	17.242	8.25537	10.7828	9.66897	12.1941	25.0953	16.9577	15.3207	11.1217	8.42932	22.3142	15.1252	18.242	9.25537	11.7828	10.669	18.0824	11.6239	18.5605	10.5691	0.569439	0.974242	1.09981	8.50156	8.60038	0	10.4411	22.7132	24.6421	20.462	10.965	0	13.3494	10.4101	12.4354	9.50156	9.60038	1	11.4411	23.7132	25.6421
gene:Zm00001d023705	0.588655	1.5204	0.344163	0.828796	0.940646	0.779173	1.52291	0.763456	0.362814	0.974218	0.521133	0	1.58865	2.5204	1.34416	1.8288	1.94065	1.77917	2.52291	1.76346	1.36281	1.97422	1.52113	1	1.81774	1.84954	1.88306	1.49845	0.795753	0.965311	1.2343	0.529793	0.734164	0	0.750382	1.32215	2.12711	0.947569	0.270452	0.209815	1.17956	0.569499	0.351272	1.52979	1.73416	1	1.75038	2.32215	3.12711
gene:Zm00001d023706	53.7887	105.47	86.9748	76.8022	62.2844	62.7359	104.541	98.266	101.959	53.7188	60.5777	64.7183	54.7887	106.47	87.9748	77.8022	63.2844	63.7359	105.541	99.266	102.959	54.7188	61.5777	65.7183	83.078	68.2742	102.589	60.6716	0.591407	0.809818	1.12531	60.1298	72.7041	100.234	58.9333	101.274	116.334	94.4846	57.2375	58.205	51.5872	57.8855	63.9642	61.1298	73.7041	101.234	59.9333	102.274	117.334
gene:Zm00001d023707	0.107149	1.34342	2.15657	0.603333	0.69814	1.1333	3.44565	1.16234	0.872657	1.21637	1.4199	0.235465	1.10715	2.34342	3.15657	1.60333	1.69814	2.1333	4.44565	2.16234	1.87266	2.21637	2.4199	1.23546	2.20238	1.81159	2.82688	1.95724	0.692369	0.779084	0.925582	0.621464	1.26757	1.71914	1.48093	0.99499	0.20411	2.10825	0.177767	0.484943	0.718898	0.466256	0.831727	1.62146	2.26757	2.71914	2.48093	1.99499	1.20411
gene:Zm00001d049926	3.06726	1.4843	1.88985	3.22682	4.11141	6.11129	0	1.25769	1.19407	3.87124	2.53888	2.90966	4.06726	2.4843	2.88985	4.22682	5.11141	7.11129	1	2.25769	2.19407	4.87124	3.53888	3.90966	3.14713	5.48317	1.81726	4.10659	2.25978	1.73181	1.33521	3.40187	4.1845	1.86422	3.20857	3.27335	2.93563	2.32694	7.21343	6.24803	3.04429	6.77657	3.30482	4.40187	5.1845	2.86422	4.20857	4.27335	3.93563
gene:Zm00001d010103	0.946235	1.19284	1.01481	0.505144	0.429542	0.758244	0.65875	1.14483	1.18568	1.43258	0.474235	1.2699	1.94623	2.19284	2.01481	1.50514	1.42954	1.75824	1.65875	2.14483	2.18568	2.43258	1.47424	2.2699	2.0513	1.56431	1.99642	2.05891	1.0313	1.02749	0.759777	0.778773	0.863756	2.04694	0.50446	0.426728	0.787175	0.462692	0.34883	0.390416	0.398023	0.336705	0.295712	1.77877	1.86376	3.04694	1.50446	1.42673	1.78717
gene:Zm00001d000288	4.80517	0	0	0.865722	2.78809	5.22396	0	0	0	1.6596	1.24453	4.0556	5.80517	1	1	1.86572	3.78809	6.22396	1	1	1	2.6596	2.24453	5.0556	2.60172	3.95926	1	3.31991	3.31991	2.60172	1.19258	1.90654	4.68125	0	1.43961	0.257814	0.375991	0	3.50109	3.95164	1.91448	2.41596	4.50058	2.90654	5.68125	1	2.43961	1.25781	1.37599
gene:Zm00001d018470	3.08387	2.63095	3.68314	4.28237	4.11836	5.52132	2.48016	2.28537	4.69963	3.39117	2.82635	3.75844	4.08387	3.63095	4.68314	5.28237	5.11836	6.52132	3.48016	3.28537	5.69963	4.39117	3.82635	4.75844	4.13265	5.64069	4.15505	4.32532	1.04098	0.994609	1.30411	4.90244	3.39737	3.69672	3.81394	10.2735	8.91022	13.0471	5.16381	2.98135	5.4081	4.51416	7.32055	5.90244	4.39737	4.69672	4.81394	11.2735	9.91022
gene:Zm00001d018471	48.255	47.6583	34.5733	42.3507	38.4942	39.1904	51.4354	44.7789	46.3218	36.5207	49.0373	38.6274	49.255	48.6583	35.5733	43.3507	39.4942	40.1904	52.4354	45.7789	47.3218	37.5207	50.0373	39.6274	44.4955	41.0118	48.512	42.3951	0.87391	0.917206	0.96737	32.27	25.1512	51.6115	25.3359	42.7368	55.2105	43.6036	21.6493	33.8549	37.6113	36.595	32.9358	33.27	26.1512	52.6115	26.3359	43.7368	56.2105
gene:Zm00001d018472	10.772	7.23666	12.0292	8.44931	9.75482	10.8879	11.3166	9.94521	12.9757	13.1311	15.094	11.2982	11.772	8.23666	13.0292	9.44931	10.7548	11.8879	12.3166	10.9452	13.9757	14.1311	16.094	12.2982	11.0126	10.6974	12.4125	14.1744	1.14195	0.887218	0.754694	8.02628	7.95751	6.33646	10.7702	4.78515	4.99201	4.50879	7.02999	8.86013	9.20782	6.52911	14.0792	9.02628	8.95751	7.33646	11.7702	5.78515	5.99201
gene:Zm00001d018473	7.84986	14.8371	15.9789	6.68411	9.24407	13.5899	12.9964	10.1971	14.8607	8.36108	12.8999	8.18551	8.84986	15.8371	16.9789	7.68411	10.2441	14.5899	13.9964	11.1971	15.8607	9.36108	13.8999	9.18551	13.8886	10.8394	13.6847	10.8155	0.790334	1.0149	1.00221	0.761812	3.38449	6.83461	0.627214	4.16859	5.22963	8.02837	1.0303	1.65778	1.67041	2.19221	0.409983	1.76181	4.38449	7.83461	1.62721	5.16859	6.22963
gene:Zm00001d018477	32.9935	40.7313	45.0945	41.9719	27.1753	36.1272	56.3901	35.2414	27.9118	33.5828	34.7407	28.1929	33.9935	41.7313	46.0945	42.9719	28.1753	37.1272	57.3901	36.2414	28.9118	34.5828	35.7407	29.1929	40.6064	36.0914	40.8478	33.1722	0.812092	0.994091	1.088	24.8259	28.1135	25.6485	34.2752	34.7503	33.9206	47.0741	19.0151	22.5018	34.424	22.3582	28.9095	25.8259	29.1135	26.6485	35.2752	35.7503	34.9206
gene:Zm00001d018478	79.2445	81.4764	79.8019	74.9005	63.0301	72.0776	76.488	83.0535	71.2084	66.7799	86.3731	64.3888	80.2445	82.4764	80.8019	75.9005	64.0301	73.0776	77.488	84.0535	72.2084	67.7799	87.3731	65.3888	81.1743	71.0027	77.9167	73.5139	0.943494	1.04181	0.96584	77.717	73.0503	81.5742	89.0841	77.3154	73.0929	83.2858	85.9955	81.0134	80.3617	88.3651	94.308	78.717	74.0503	82.5742	90.0841	78.3154	74.0929
gene:Zm00001d018479	104.701	91.3921	83.9825	103.433	105.239	123.008	94.4278	87.22	68.0865	116.517	126.313	114.658	105.701	92.3921	84.9825	104.433	106.239	124.008	95.4278	88.22	69.0865	117.517	127.313	115.658	94.3584	111.56	84.2447	120.163	1.42635	1.12005	0.928409	98.5602	101.392	72.2671	126.151	71.4645	74.8101	69.2873	122.106	120.586	127.93	117.902	119.734	99.5602	102.392	73.2671	127.151	72.4645	75.8101
gene:Zm00001d047568	3.69587	2.11041	3.97781	3.02184	2.77921	2.73826	1.61409	2.39711	1.11738	4.09412	1.42348	2.30812	4.69587	3.11041	4.97781	4.02184	3.77921	3.73826	2.61409	3.39711	2.11738	5.09412	2.42348	3.30812	4.26136	3.84644	2.70953	3.60858	1.33181	1.57273	1.06592	5.74115	2.47144	1.8956	3.65494	1.51484	2.51239	8.23926	3.37916	2.23043	4.61283	2.84524	3.11955	6.74115	3.47144	2.8956	4.65494	2.51484	3.51239
Zea_mays_newGene_31349	1.73141	1.89721	0.493052	1.02544	1.01636	0.997254	1.99362	0	0.688869	1.28617	1.73373	0.39468	2.73141	2.89721	1.49305	2.02544	2.01636	1.99725	2.99362	1	1.68887	2.28617	2.73373	1.39468	2.37389	2.01302	1.89416	2.13819	1.12883	1.25327	0.941457	1.081	0.581887	1.93134	0.333639	1.12128	0.318739	0.616381	0.526616	0.763252	0.346354	0.166621	0.182981	2.081	1.58189	2.93134	1.33364	2.12128	1.31874
Zea_mays_newGene_31348	1.35188	2.30526	1.65805	1.70199	0.951225	0.61069	1.45692	1.48315	1.20617	1.75534	1.79722	0.859087	2.35188	3.30526	2.65805	2.70199	1.95122	1.61069	2.45692	2.48315	2.20617	2.75534	2.79722	1.85909	2.77173	2.08797	2.38208	2.47055	1.03714	1.16358	0.845143	1.41341	1.00564	0.908934	1.09486	0.789485	0.487553	0.54007	1.12243	0.542242	1.50829	0.783974	1.96458	2.41341	2.00564	1.90893	2.09486	1.78949	1.48755
gene:Zm00001d047562	12.6754	17.6533	13.821	26.9044	22.4477	18.114	13.7431	16.1526	41.9489	14.9176	13.5184	21.5962	13.6754	18.6533	14.821	27.9044	23.4477	19.114	14.7431	17.1526	42.9489	15.9176	14.5184	22.5962	15.7166	23.4887	24.9482	17.6774	0.708565	0.629969	1.32874	14.1692	17.2665	22.4105	15.619	17.9628	16.2717	18.4768	24.8783	19.3375	13.7546	13.4968	17.5816	15.1692	18.2665	23.4105	16.619	18.9628	17.2717
gene:Zm00001d047563	173.488	308.59	255.3	310.681	278.318	212.04	313.664	295.173	366.133	208.207	134.59	225.969	174.488	309.59	256.3	311.681	279.318	213.04	314.664	296.173	367.133	209.207	135.59	226.969	246.792	268.013	325.99	190.589	0.584646	0.757055	1.40624	184.673	266.595	405.333	190.893	374.175	387.656	339.701	205.777	218.048	166.409	172.309	164.082	185.673	267.595	406.333	191.893	375.175	388.656
gene:Zm00001d047560	4.14734	6.049	2.55353	6.86914	6.01322	2.56541	3.6107	4.7742	5.41446	7.35788	2.83592	4.45455	5.14734	7.049	3.55353	7.86914	7.01322	3.56541	4.6107	5.7742	6.41446	8.35788	3.83592	5.45455	5.24995	6.14926	5.59979	5.88278	1.05054	0.937527	1.0453	2.94783	6.17233	12.649	8.07197	8.28011	11.9706	10.1679	10.0869	9.81057	5.15016	3.916	9.42129	3.94783	7.17233	13.649	9.07197	9.28011	12.9706
gene:Zm00001d047566	39.6367	79.1135	63.9885	64.3017	45.5731	33.329	95.9682	107.221	74.9214	59.3043	53.034	47.0046	40.6367	80.1135	64.9885	65.3017	46.5731	34.329	96.9682	108.221	75.9214	60.3043	54.034	48.0046	61.9129	48.7346	93.7035	54.1143	0.577506	0.660732	0.900586	42.866	48.5955	69.1294	48.9021	71.0064	100.615	66.6941	45.7512	44.1812	44.6015	57.1462	58.7483	43.866	49.5955	70.1294	49.9021	72.0064	101.615
gene:Zm00001d041045	14.2796	10.9646	10.6468	13.4062	4.80444	10.3877	14.0918	12.7033	13.6081	11.8061	13.7717	12.2563	15.2796	11.9646	11.6468	14.4062	5.80444	11.3877	15.0918	13.7033	14.6081	12.8061	14.7717	13.2563	12.9637	10.5328	14.4678	13.6114	0.940806	0.89604	0.773822	11.2274	12.4484	14.579	17.8534	10.154	17.978	11.2207	13.1685	11.8146	15.2783	16.6943	8.91893	12.2274	13.4484	15.579	18.8534	11.154	18.978
gene:Zm00001d047565	6.68446	4.21154	5.51433	5.90448	5.51373	7.07689	4.03123	8.85658	1.47573	6.30357	7.60828	5.83564	7.68446	5.21154	6.51433	6.90448	6.51373	8.07689	5.03123	9.85658	2.47573	7.30357	8.60828	6.83564	6.47011	7.16504	5.78785	7.5825	1.31007	1.11788	0.944944	7.91508	4.67704	3.16339	7.36238	2.17452	5.17559	2.79232	9.03633	8.64296	4.86317	6.27766	3.51001	8.91508	5.67704	4.16339	8.36238	3.17452	6.17559
gene:Zm00001d050218	47.8217	14.179	18.6356	101.787	122.648	81.2107	13.5975	29.2821	88.3108	49.1086	37.4127	66.3668	48.8217	15.179	19.6356	102.787	123.648	82.2107	14.5975	30.2821	89.3108	50.1086	38.4127	67.3668	27.8788	102.882	44.7301	51.9627	1.16169	0.623266	1.97992	49.2549	67.3074	47.7546	48.0767	55.6044	36.8324	32.666	79.5927	55.633	24.3928	29.3752	22.833	50.2549	68.3074	48.7546	49.0767	56.6044	37.8324
gene:Zm00001d050219	37.2897	57.0623	44.7907	47.8209	30.9177	33.3476	48.2301	47.0912	35.8109	37.2527	34.8708	35.7748	38.2897	58.0623	45.7907	48.8209	31.9177	34.3476	49.2301	48.0912	36.8109	38.2527	35.8708	36.7748	47.3809	38.3621	44.7108	36.9661	0.826783	1.05972	1.03776	31.3102	37.8271	44.1818	42.6833	56.9628	64.1406	49.5985	33.789	35.788	37.645	34.2391	42.1698	32.3102	38.8271	45.1818	43.6833	57.9628	65.1406
Zea_mays_newGene_36606	0	0	0	0	0	0	0	0	0	0	0	0	1	1	1	1	1	1	1	1	1	1	1	1	1	1	1	1	1	1	1	0.932692	0	0	1.05721	0	0	0	4.25914	3.81463	3.46381	3.06533	0	1.93269	1	1	2.05721	1	1
gene:Zm00001d050214	0.770863	0	0.27402	0.629077	0.711429	0.79095	0.244195	0.430632	0.559417	0.228385	1.45932	0.631864	1.77086	1	1.27402	1.62908	1.71143	1.79095	1.24419	1.43063	1.55942	1.22839	2.45932	1.63186	1.34829	1.71049	1.41141	1.77319	1.25632	0.955279	0.964638	1.70523	0.599464	0	1.65524	0.124533	0.411151	0.196443	1.66526	1.69929	1.80687	1.13616	0.758215	2.70523	1.59946	1	2.65524	1.12453	1.41115
gene:Zm00001d050216	125.658	75.5114	82.6406	100.998	87.7851	106.726	75.4609	64.8636	64.5904	94.272	106.228	105.553	126.658	76.5114	83.6406	101.998	88.7851	107.726	76.4609	65.8636	65.5904	95.272	107.228	106.553	95.6034	99.5032	69.305	103.018	1.48644	1.37946	0.965885	76.103	72.275	39.8984	81.9008	56.8988	50.2783	69.9813	60.2775	70.2953	96.289	92.796	126.917	77.103	73.275	40.8984	82.9008	57.8988	51.2783
Zea_mays_newGene_41619	6.09806	0	1.58141	1.45626	3.07647	2.43229	1.12945	0.308897	1.91035	3.45622	0.928253	4.02652	7.09806	1	2.58141	2.45626	4.07647	3.43229	2.12945	1.3089	2.91035	4.45622	1.92825	5.02652	3.55982	3.32168	2.11623	3.80366	1.79737	1.68215	0.873283	2.65748	3.23742	3.54818	1.85572	0.566279	0.73991	4.64194	2.43684	2.00497	2.29508	1.3075	0.87095	3.65748	4.23742	4.54818	2.85572	1.56628	1.73991
Zea_mays_newGene_41613	0	0	2.42471	2.22732	0	0	2.2225	1.63698	0	0	1.90525	0.393424	1	1	3.42471	3.22732	1	1	3.2225	2.63698	1	1	2.90525	1.39342	1.80824	1.74244	2.28649	1.76622	0.772459	0.790833	0.986535	0	0.761548	2.15219	0	1.70805	2.31784	0	0	0.896033	0	0	0	1	1.76155	3.15219	1	2.70805	3.31784
gene:Zm00001d006930	32.2862	38.9594	41.2535	50.9646	34.8837	33.6204	38.7577	44.4149	31.0868	33.536	37.0074	40.0838	33.2862	39.9594	42.2535	51.9646	35.8837	34.6204	39.7577	45.4149	32.0868	34.536	38.0074	41.0838	38.4997	40.8229	39.0865	37.8757	0.969024	0.984988	1.07781	28.3999	28.314	35.264	34.8222	30.1679	42.6529	31.9335	31.9141	41.1209	35.8431	34.1045	33.7626	29.3999	29.314	36.264	35.8222	31.1679	43.6529
gene:Zm00001d006931	8.15643	18.4516	11.2764	7.09302	7.24442	10.9525	13.6267	11.5692	10.8105	10.2678	11.2831	9.29999	9.15643	19.4516	12.2764	8.09302	8.24442	11.9525	14.6267	12.5692	11.8105	11.2678	12.2831	10.3	13.6281	9.42999	13.0021	11.2836	0.867828	1.04815	0.835724	7.239	10.969	12.4404	11.8765	7.79052	11.8316	12.6892	9.19951	13.3917	13.8901	9.32071	12.3431	8.239	11.969	13.4404	12.8765	8.79052	12.8316
gene:Zm00001d031869	1.48393	2.52523	2.4684	2.00202	1.96969	1.70222	2.60457	2.35421	2.41208	1.51132	1.35539	1.73586	2.48393	3.52523	3.4684	3.00202	2.96969	2.70222	3.60457	3.35421	3.41208	2.51132	2.35539	2.73586	3.15919	2.89131	3.45695	2.53419	0.73307	0.913865	1.14092	1.09061	1.57683	2.46775	1.29532	2.31902	2.56325	2.69944	1.58084	1.67464	1.52578	1.56489	1.55283	2.09061	2.57683	3.46775	2.29532	3.31902	3.56325
gene:Zm00001d006939	17.3063	12.526	13.1651	9.08863	10.3405	10.7089	12.1392	12.8798	14.7624	14.6768	9.84445	10.3632	18.3063	13.526	14.1651	10.0886	11.3405	11.7089	13.1392	13.8798	15.7624	15.6768	10.8444	11.3632	15.3325	11.046	14.2605	12.6281	0.885535	1.07517	0.874714	9.96393	11.3386	11.9137	15.908	8.71703	11.8289	15.8805	10.1655	11.915	18.0201	12.5281	12.4879	10.9639	12.3386	12.9137	16.908	9.71703	12.8289
gene:Zm00001d003265	77.2784	106.182	114.133	101.023	78.8773	75.6577	123.574	119.243	103.914	91.7181	85.6166	83.6007	78.2784	107.182	115.133	102.023	79.8773	76.6577	124.574	120.243	104.914	92.7181	86.6166	84.6007	100.198	86.1859	116.577	87.9784	0.75468	0.859498	0.979625	93.7501	85.5817	112.96	109.637	101.285	116.539	116.916	105.52	111.263	110.811	97.4901	132.331	94.7501	86.5817	113.96	110.637	102.285	117.539
gene:Zm00001d042910	21.0046	24.5402	25.7926	21.8483	16.4989	14.8851	26.4411	22.9348	22.3452	18.0956	17.8314	18.9855	22.0046	25.5402	26.7926	22.8483	17.4989	15.8851	27.4411	23.9348	23.3452	19.0956	18.8314	19.9855	24.7791	18.7441	24.907	19.3042	0.775049	0.994865	0.970988	19.2747	17.9502	23.1467	20.4973	25.7799	24.775	23.8258	15.0067	18.2074	16.3558	15.6519	17.6535	20.2747	18.9502	24.1467	21.4973	26.7799	25.775
gene:Zm00001d042911	3.73793	1.98213	1.32004	2.7554	2.12645	5.30608	2.58829	3.55069	2.31978	3.82301	2.5171	2.6237	4.73793	2.98213	2.32004	3.7554	3.12645	6.30608	3.58829	4.55069	3.31978	4.82301	3.5171	3.6237	3.3467	4.39598	3.81959	3.98793	1.04407	0.876194	1.10232	1.81967	1.87752	2.47552	0.591524	0.442772	1.78015	2.17868	3.20732	2.66011	1.14811	1.6898	2.32821	2.81967	2.87752	3.47552	1.59152	1.44277	2.78015
gene:Zm00001d042912	1.99229	0	0	1.36045	0	0	0	0	0	0.837925	2.36888	1.12768	2.99229	1	1	2.36045	1	1	1	1	1	1.83792	3.36888	2.12768	1.6641	1.45348	1	2.44483	2.44483	1.6641	0.594513	0	0	0.909308	0	0	1.49685	0	0.696003	0	0	0	0	1	1	1.90931	1	1	2.49685
gene:Zm00001d013458	5.89275	4.04125	6.98932	6.6968	3.74376	6.86774	6.57407	4.82088	6.19049	4.95268	7.60902	6.77426	6.89275	5.04125	7.98932	7.6968	4.74376	7.86774	7.57407	5.82088	7.19049	5.95268	8.60902	7.77426	6.64111	6.76943	6.86181	7.44532	1.08504	0.967836	0.90922	6.04769	7.79281	6.76671	7.37332	7.62639	7.93957	6.03427	10.2538	9.97236	9.95223	8.11486	9.26524	7.04769	8.79281	7.76671	8.37332	8.62639	8.93957
gene:Zm00001d042916	13.5412	18.4327	22.7214	13.6919	9.32829	8.94622	23.2182	15.6424	21.1543	10.6284	12.7987	14.0944	14.5412	19.4327	23.7214	14.6919	10.3283	9.94622	24.2182	16.6424	22.1543	11.6284	13.7987	15.0944	19.2317	11.6555	21.005	13.5072	0.643046	0.91558	0.862911	11.7388	14.0327	21.7942	9.6353	18.3957	18.7357	16.9794	11.7609	12.4116	12.3398	9.5971	9.18983	12.7388	15.0327	22.7942	10.6353	19.3957	19.7357
gene:Zm00001d042917	8.93067	10.6415	14.4146	8.03408	6.01493	7.956	7.41145	8.36754	7.27071	8.98505	10.2295	6.98211	9.93067	11.6415	15.4146	9.03408	7.01493	8.956	8.41145	9.36754	8.27071	9.98505	11.2295	7.98211	12.3289	8.33501	8.68323	9.73223	1.12081	1.41985	0.856433	5.78755	4.46263	4.28359	5.06829	6.83442	4.81478	7.81453	5.14833	6.34576	7.00403	5.65876	6.11111	6.78755	5.46263	5.28359	6.06829	7.83442	5.81478
gene:Zm00001d042918	7.19284	5.10863	4.90565	4.43889	4.34675	5.70552	4.74186	4.29885	4.86793	5.83184	5.68321	6.53421	8.19284	6.10863	5.90565	5.43889	5.34675	6.70552	5.74186	5.29885	5.86793	6.83184	6.68321	7.53421	6.73571	5.83039	5.63622	7.01642	1.24488	1.19508	0.830963	5.67929	3.48822	2.7477	2.91339	3.98134	4.69266	4.90904	12.9798	11.2086	10.1901	6.36476	6.71749	6.67929	4.48822	3.7477	3.91339	4.98134	5.69266
gene:Zm00001d013451	21.2105	40.3086	31.2946	29.7074	22.084	19.9657	37.3721	25.4944	32.3948	19.3275	27.1932	21.7003	22.2105	41.3086	32.2946	30.7074	23.084	20.9657	38.3721	26.4944	33.3948	20.3275	28.1932	22.7003	31.9379	24.919	32.7538	23.7403	0.724812	0.975091	1.04965	17.1116	19.8178	47.5435	19.6861	31.4537	41.1457	30.1253	14.6034	32.0198	24.7572	16.7531	24.1999	18.1116	20.8178	48.5435	20.6861	32.4537	42.1457
gene:Zm00001d013456	15.6021	13.3243	16.2496	9.45403	9.5721	11.3298	16.435	20.7718	12.6494	13.2684	15.02	8.62094	16.6021	14.3243	17.2496	10.454	10.5721	12.3298	17.435	21.7718	13.6494	14.2684	16.02	9.62094	16.0587	11.1186	17.6187	13.3031	0.755054	0.911453	0.835793	12.52	12.9635	14.5741	18.634	20.3394	21.738	23.8525	13.1713	13.333	18.9591	13.1805	15.539	13.52	13.9635	15.5741	19.634	21.3394	22.738
gene:Zm00001d013455	4.5973	9.69591	13.729	8.99937	3.8193	4.91986	9.88726	6.37251	9.42645	6.14482	3.60324	4.28638	5.5973	10.6959	14.729	9.99937	4.8193	5.91986	10.8873	7.37251	10.4264	7.14482	4.60324	5.28638	10.3407	6.91284	9.56207	5.67815	0.59382	1.08143	1.21745	2.23152	3.39907	7.0807	2.06074	5.09352	7.75545	9.18346	1.94392	0.47917	1.6428	2.80439	0.927566	3.23152	4.39907	8.0807	3.06074	6.09352	8.75545
Zea_mays_newGene_36698	15.5529	16.9469	21.4811	14.2986	14.3211	11.4134	2.33329	26.6435	1.47855	27.9752	1.39402	24.5333	16.5529	17.9469	22.4811	15.2986	15.3211	12.4134	3.33329	27.6435	2.47855	28.9752	2.39402	25.5333	18.9936	14.3444	11.1518	18.9675	1.70085	1.70319	0.756263	39.8985	17.4867	22.3518	34.5915	21.5453	18.5033	17.692	14.0114	15.168	1.68337	5.19346	10.825	40.8985	18.4867	23.3518	35.5915	22.5453	19.5033
gene:Zm00001d040519	128.211	52.6162	38.5988	127.721	150.729	144.812	64.0745	82.3394	57.5906	152.114	130.372	126.68	129.211	53.6162	39.5988	128.721	151.729	145.812	65.0745	83.3394	58.5906	153.114	131.372	127.68	74.1421	142.088	69.0015	137.389	1.9911	1.0745	1.0342	2918.09	1049.55	97.9392	2327.75	109.169	73.7176	94.5281	3415.5	3182.01	3210.53	2868.21	2501.23	2919.09	1050.55	98.9392	2328.75	110.169	74.7176
Zea_mays_newGene_36692	0.0942594	0.370756	0.996354	0.647614	0.362569	0.878921	1.63949	0.19772	0.596869	0.893877	0.886763	0.17001	1.09426	1.37076	1.99635	1.64761	1.36257	1.87892	2.63949	1.19772	1.59687	1.89388	1.88676	1.17001	1.48712	1.6297	1.81136	1.65022	0.911038	0.820999	0.987568	0.752755	0.554222	0.376621	0.0684454	0.408938	1.2979	0.22839	0.8518	0.853327	0.296395	0.449416	0.0697026	1.75276	1.55422	1.37662	1.06845	1.40894	2.2979
gene:Zm00001d040513	11.373	13.028	11.5561	11.4404	9.32371	8.2296	9.81739	11.1713	7.62338	8.1204	10.669	11.1054	12.373	14.028	12.5561	12.4404	10.3237	9.2296	10.8174	12.1713	8.62338	9.1204	11.669	12.1054	12.9857	10.6646	10.5373	10.9649	1.04058	1.23235	0.972606	7.3247	9.56859	12.7013	7.5002	11.0146	14.6542	12.0953	9.25997	9.46992	11.1456	8.59507	10.8603	8.3247	10.5686	13.7013	8.5002	12.0146	15.6542
Zea_mays_newGene_36690	0	0.0988041	0	0	1.41209	0.141895	0.162453	1.76614	0.107719	0	0.571482	0.215914	1	1.0988	1	1	2.41209	1.1419	1.16245	2.76614	1.10772	1	1.57148	1.21591	1.03293	1.51799	1.67877	1.26247	0.752018	0.615293	1.20241	0.58354	0.0959843	0	0.23257	0	0	0	0	2.4919	1.22505	0	2.25444	1.58354	1.09598	1	1.23257	1	1
Zea_mays_newGene_24317	2.44398	6.03389	3.91471	2.59535	2.29152	1.56076	6.53436	5.32251	2.36927	2.56566	2.36252	3.34801	3.44398	7.03389	4.91471	3.59535	3.29152	2.56076	7.53436	6.32251	3.36927	3.56566	3.36252	4.34801	5.13086	3.14921	5.74205	3.75873	0.654597	0.893559	0.837839	2.29676	1.9068	4.58975	3.53315	4.88773	5.78973	3.55113	1.95968	1.40484	3.03434	1.605	2.8447	3.29676	2.9068	5.58975	4.53315	5.88773	6.78973
gene:Zm00001d040517	6.25763	5.39848	10.2779	7.2415	3.77184	3.1138	5.40759	7.97727	3.10666	4.1756	0.430213	4.55555	7.25763	6.39848	11.2779	8.2415	4.77184	4.1138	6.40759	8.97727	4.10666	5.1756	1.43021	5.55555	8.31133	5.70905	6.49717	4.05379	0.623931	1.27922	1.40832	4.00654	4.48594	4.47192	7.18755	3.30683	2.90819	5.3168	11.6461	13.3866	7.46154	2.94568	4.57503	5.00654	5.48594	5.47192	8.18755	4.30683	3.90819
gene:Zm00001d040515	160.881	133.755	127.018	150.966	150.574	167.702	138.721	131.288	124.122	156.799	176.689	151.114	161.881	134.755	128.018	151.966	151.574	168.702	139.721	132.288	125.122	157.799	177.689	152.114	141.551	157.414	132.377	162.534	1.22781	1.0693	0.968501	130.126	132.674	110.845	165.924	113.636	123.892	113.234	154.617	176.812	161.551	164.288	162.376	131.126	133.674	111.845	166.924	114.636	124.892
gene:Zm00001d010818	4.61654	2.1728	2.77104	5.31038	6.18944	10.1106	3.14308	2.34169	3.17426	6.08536	8.95407	3.63343	5.61654	3.1728	3.77104	6.31038	7.18944	11.1106	4.14308	3.34169	4.17426	7.08536	9.95407	4.63343	4.18679	8.20346	3.88634	7.22429	1.85889	1.07731	1.13554	1.31612	1.87791	0.758629	2.53616	1.32343	2.5663	3.58732	1.68788	0.726456	2.89734	2.45138	2.45553	2.31612	2.87791	1.75863	3.53616	2.32343	3.5663
gene:Zm00001d010819	37.5719	35.5641	33.7223	22.8683	20.1657	34.4969	27.6547	32.3271	27.4558	23.9173	35.7879	29.4785	38.5719	36.5641	34.7223	23.8683	21.1657	35.4969	28.6547	33.3271	28.4558	24.9173	36.7879	30.4785	36.6194	26.8436	30.1459	30.7279	1.01931	1.21474	0.873591	20.3413	15.039	33.0893	13.6225	20.0529	23.178	26.0999	14.0465	25.6134	15.2858	11.8161	13.7683	21.3413	16.039	34.0893	14.6225	21.0529	24.178
gene:Zm00001d009576	2.04923	2.23009	2.55101	2.03287	1.59308	2.04545	2.59058	4.59451	1.96787	4.25462	3.0603	1.7045	3.04923	3.23009	3.55101	3.03287	2.59308	3.04545	3.59058	5.59451	2.96787	5.25462	4.0603	2.7045	3.27677	2.89047	4.05099	4.00647	0.989011	0.808883	0.72145	3.93982	1.67264	2.06395	4.56393	3.67954	2.27301	2.3964	2.70029	2.50131	3.96375	2.17962	3.84084	4.93982	2.67264	3.06395	5.56393	4.67954	3.27301
gene:Zm00001d010812	14.3964	5.65705	11.3643	5.49272	24.4739	14.7022	4.79246	6.81913	12.0133	29.5876	5.30046	7.33079	15.3964	6.65705	12.3643	6.49272	25.4739	15.7022	5.79246	7.81913	13.0133	30.5876	6.30046	8.33079	11.4726	15.8896	8.87495	15.0729	1.69837	1.29269	1.05418	48.8511	31.2365	13.0025	19.7074	25.9888	7.34581	21.5438	13.6904	8.7441	6.26459	15.989	6.18372	49.8511	32.2365	14.0025	20.7074	26.9888	8.34581
gene:Zm00001d010813	12.2696	1.38558	2.88732	4.2526	7.37277	12.9695	1.96407	1.50096	2.51529	5.69431	12.3096	7.31567	13.2696	2.38558	3.88732	5.2526	8.37277	13.9695	2.96407	2.50096	3.51529	6.69431	13.3096	8.31567	6.51417	9.1983	2.99344	9.43984	3.15351	2.17615	0.974412	3.69007	1.71338	1.58144	1.83874	0.137442	0.379545	2.68423	3.25674	5.70629	5.62233	2.94968	3.13477	4.69007	2.71338	2.58144	2.83874	1.13744	1.37954
gene:Zm00001d010811	39.5713	63.5801	52.5021	49.0682	40.2901	39.266	69.0473	59.1728	56.0707	44.0874	47.7578	46.2012	40.5713	64.5801	53.5021	50.0682	41.2901	40.266	70.0473	60.1728	57.0707	45.0874	48.7578	47.2012	52.8845	43.8748	62.4303	47.0154	0.753087	0.847097	0.933199	42.8926	42.303	57.3352	45.2097	62.1425	66.5823	59.7746	49.5435	49.1377	47.8393	44.4085	60.6652	43.8926	43.303	58.3352	46.2097	63.1425	67.5823
gene:Zm00001d010816	15.2677	14.986	15.1298	17.8808	19.1845	17.2038	16.0837	15.6578	15.724	17.155	14.9364	15.9368	16.2677	15.986	16.1298	18.8808	20.1845	18.2038	17.0837	16.6578	16.724	18.155	15.9364	16.9368	16.1278	19.0897	16.8218	17.0094	1.01115	0.958744	1.1223	31.4639	22.3221	19.0641	21.954	15.59	11.0734	19.6027	20.9423	20.0413	18.0973	23.7436	23.8175	32.4639	23.3221	20.0641	22.954	16.59	12.0734
gene:Zm00001d039428	6.06147	10.4082	6.46847	6.54296	3.73616	3.74122	7.76301	2.07281	3.40751	5.56098	12.737	5.26615	7.06147	11.4082	7.46847	7.54296	4.73616	4.74122	8.76301	3.07281	4.40751	6.56098	13.737	6.26615	8.64603	5.67344	5.41444	8.8547	1.63539	1.59685	0.640727	2.28818	2.18003	4.82049	0.675575	2.94089	4.27924	2.57572	1.59864	5.71471	3.39333	1.51983	4.63016	3.28818	3.18003	5.82049	1.67557	3.94089	5.27924
gene:Zm00001d010814	43.1831	45.8535	37.5953	54.6807	152.657	67.0231	35.4542	60.8255	119.643	104.023	28.9907	49.2896	44.1831	46.8535	38.5953	55.6807	153.657	68.0231	36.4542	61.8255	120.643	105.023	29.9907	50.2896	43.2106	92.4535	72.9744	61.7676	0.846429	0.592134	1.4968	509.089	351.322	135.676	342.105	205.592	95.1355	134.485	328.46	351.808	234.487	324.143	155.562	510.089	352.322	136.676	343.105	206.592	96.1355
Zea_mays_newGene_30039	56.5545	44.9735	43.309	45.8491	46.0776	42.9308	53.0073	59.1049	41.6533	54.4774	55.2365	53.1454	57.5545	45.9735	44.309	46.8491	47.0776	43.9308	54.0073	60.1049	42.6533	55.4774	56.2365	54.1454	49.279	45.9525	52.2552	55.2864	1.05801	0.943045	0.831171	59.6804	45.2918	33.7816	56.5568	37.7765	42.2904	49.9402	53.5257	42.3726	54.0955	46.9581	46.0865	60.6804	46.2918	34.7816	57.5568	38.7765	43.2904
gene:Zm00001d039967	16.2327	20.147	24.9031	9.0125	15.7276	17.7436	20.2391	24.8479	17.2194	20.3611	23.2667	13.6975	17.2327	21.147	25.9031	10.0125	16.7276	18.7436	21.2391	25.8479	18.2194	21.3611	24.2667	14.6975	21.4276	15.1612	21.7688	20.1084	0.923727	0.984325	0.753974	12.5449	11.3527	10.6093	8.19665	9.92197	10.8129	13.7275	6.6318	4.49436	12.504	13.3922	10.5123	13.5449	12.3527	11.6093	9.19665	10.922	11.8129
Zea_mays_newGene_40560	1.19459	2.50447	0.73018	2.24156	0.933653	2.17145	1.1299	2.69531	1.76971	1.86869	1.61601	1.67652	2.19459	3.50447	1.73018	3.24156	1.93365	3.17145	2.1299	3.69531	2.76971	2.86869	2.61601	2.67652	2.47641	2.78222	2.86498	2.72041	0.94954	0.864375	1.02272	0.539776	1.11611	2.03813	0.90789	1.41844	2.25582	1.12403	1.70794	2.51233	2.0929	3.5116	1.40933	1.53978	2.11611	3.03813	1.90789	2.41844	3.25582
Zea_mays_newGene_30966	1.29316	0.818532	1.85863	1.95114	2.43231	2.52266	2.43641	1.67525	3.5885	2.03534	0.774099	2.59769	2.29316	1.81853	2.85863	2.95114	3.43231	3.52266	3.43641	2.67525	4.5885	3.03534	1.7741	3.59769	2.32344	3.30204	3.56672	2.80238	0.785702	0.651422	1.1783	3.21993	2.34487	4.21067	1.81641	1.47146	0.593157	1.50153	3.00015	2.42796	1.14709	3.5545	1.95727	4.21993	3.34487	5.21067	2.81641	2.47146	1.59316
gene:Zm00001d038292	15.7429	24.6996	21.8957	23.3746	16.0884	12.1991	21.8633	22.6681	19.4819	15.6616	12.7645	19.3118	16.7429	25.6996	22.8957	24.3746	17.0884	13.1991	22.8633	23.6681	20.4819	16.6616	13.7645	20.3118	21.7794	18.2207	22.3378	16.9126	0.757132	0.975005	1.07734	15.4028	16.6263	25.8813	12.5077	27.6	22.2939	21.7616	14.473	14.7157	13.9069	11.6298	19.4359	16.4028	17.6263	26.8813	13.5077	28.6	23.2939
gene:Zm00001d038293	0.314368	1.09763	0.229279	0.738618	0.291319	0.727712	0	0.938232	0	0.45201	1.09081	1.01797	1.31437	2.09763	1.22928	1.73862	1.29132	1.72771	1	1.93823	1	1.45201	2.09081	2.01797	1.54709	1.58588	1.31274	1.8536	1.412	1.17852	0.855571	0.80002	0.129459	0.216174	0.667391	0	2.49984	0	0.835016	0	0.392919	1.08471	0.644551	1.80002	1.12946	1.21617	1.66739	1	3.49984
gene:Zm00001d003713	21.0142	20.2811	18.6612	17.9946	16.0516	16.5833	18.2646	18.6694	22.2041	15.7545	16.9422	18.2449	22.0142	21.2811	19.6612	18.9946	17.0516	17.5833	19.2646	19.6694	23.2041	16.7545	17.9422	19.2449	20.9855	17.8765	20.7127	17.9805	0.868093	1.01317	0.994215	13.4845	17.1596	14.1023	13.7871	14.8107	15.0309	14.9482	11.9981	15.6363	11.7277	12.6736	15.9524	14.4845	18.1596	15.1023	14.7871	15.8107	16.0309
gene:Zm00001d038291	95.6559	130.668	111.325	93.5636	102.68	89.1857	130.973	106.246	120.729	119.698	115.303	103.6	96.6559	131.668	112.325	94.5636	103.68	90.1857	131.973	107.246	121.729	120.698	116.303	104.6	113.55	96.1431	120.316	113.867	0.946405	0.943765	0.844343	116.665	134.051	119.847	105.241	125.156	112.522	112.894	110.678	113.96	103.417	126.329	82.5425	117.665	135.051	120.847	106.241	126.156	113.522
gene:Zm00001d003715	2.90717	7.21342	9.23176	7.30188	5.08282	5.22546	6.44711	9.39569	7.41506	6.02382	4.81052	3.97714	3.90717	8.21342	10.2318	8.30188	6.08282	6.22546	7.44711	10.3957	8.41506	7.02382	5.81052	4.97714	7.45078	6.87005	8.75262	5.93716	0.678329	0.851263	1.15713	3.02464	3.81219	5.93681	3.24493	4.66319	7.40638	8.56346	4.84044	2.93991	3.28445	3.6257	6.72225	4.02464	4.81219	6.93681	4.24493	5.66319	8.40638
gene:Zm00001d003719	3.95126	2.76709	1.47607	10.0076	5.76711	7.41448	0.805211	0.731108	1.78916	2.23932	2.83701	4.91282	4.95126	3.76709	2.47607	11.0076	6.76711	8.41448	1.80521	1.73111	2.78916	3.23932	3.83701	5.91282	3.73147	8.72973	2.10849	4.32972	2.05347	1.76973	2.01624	2.27597	2.57303	5.77782	3.60121	2.55389	3.0593	2.49057	3.41694	3.50324	2.36496	2.24908	0.10022	3.27597	3.57303	6.77782	4.60121	3.55389	4.0593
gene:Zm00001d003718	18.2798	24.0864	17.3516	20.4893	16.6283	21.3753	32.8617	24.2325	29.2554	19.5211	19.3209	20.3449	19.2798	25.0864	18.3516	21.4893	17.6283	22.3753	33.8617	25.2325	30.2554	20.5211	20.3209	21.3449	20.906	20.4976	29.7832	20.7289	0.695994	0.701937	0.988841	5.8937	8.53041	19.8489	2.77509	21.1889	18.8119	17.3964	3.43846	2.80608	6.36282	7.97836	2.47454	6.8937	9.53041	20.8489	3.77509	22.1889	19.8119
gene:Zm00001d038299	20.8821	21.9356	24.3456	15.1749	13.7552	14.633	20.8251	23.6947	10.2842	17.7366	21.9199	13.8628	21.8821	22.9356	25.3456	16.1749	14.7552	15.633	21.8251	24.6947	11.2842	18.7366	22.9199	14.8628	23.3877	15.521	19.268	18.8398	0.977776	1.21381	0.823844	28.8712	12.4224	10.7033	36.6296	14.4957	13.71	15.1474	21.8223	20.2398	29.7102	31.8168	49.9644	29.8712	13.4224	11.7033	37.6296	15.4957	14.71
Zea_mays_newGene_36524	10.118	19.0871	1.34011	13.1296	6.3322	1.2108	2.17106	19.8182	1.53309	8.34209	0.73099	12.5916	11.118	20.0871	2.34011	14.1296	7.3322	2.2108	3.17106	20.8182	2.53309	9.34209	1.73099	13.5916	11.1817	7.89086	8.84079	8.22156	0.929958	1.26479	0.959776	7.73228	1.68883	2.75404	10.9775	15.0493	24.0293	2.85251	1.80208	1.49288	1.48732	2.90773	10.0092	8.73228	2.68883	3.75404	11.9775	16.0493	25.0293
gene:Zm00001d039749	8.18062	9.92247	9.81839	11.8976	9.7765	7.24137	10.5995	11.1759	11.7027	10.4441	7.68105	9.5443	9.18062	10.9225	10.8184	12.8976	10.7765	8.24137	11.5995	12.1759	12.7027	11.4441	8.68105	10.5443	10.3072	10.6385	12.1594	10.2231	0.840762	0.847671	1.04063	4.62611	8.37949	13.6821	3.80806	11.6673	10.7169	10.3733	5.51363	5.76132	5.62893	5.75546	8.30754	5.62611	9.37949	14.6821	4.80806	12.6673	11.7169
gene:Zm00001d039747	54.0056	37.0009	41.6483	52.4693	53.1599	52.6549	38.1666	31.849	42.0431	44.1775	44.3966	49.0441	55.0056	38.0009	42.6483	53.4693	54.1599	53.6549	39.1666	32.849	43.0431	45.1775	45.3966	50.0441	45.2183	53.7614	38.3529	46.8728	1.22214	1.17901	1.14696	40.9523	44.4458	45.2189	46.2562	40.766	36.7024	42.4182	41.0842	42.1478	44.423	43.7683	36.9428	41.9523	45.4458	46.2189	47.2562	41.766	37.7024
gene:Zm00001d039746	27.2721	25.0712	22.9819	19.9292	22.7867	20.9167	19.8309	20.2569	20.7495	23.8843	22.746	22.5891	28.2721	26.0712	23.9819	20.9292	23.7867	21.9167	20.8309	21.2569	21.7495	24.8843	23.746	23.5891	26.1084	22.2109	21.2791	24.0731	1.1313	1.22695	0.922642	16.5085	19.0937	19.7401	16.715	18.7428	18.0948	17.3026	14.2554	18.281	19.5301	16.6575	14.5579	17.5085	20.0937	20.7401	17.715	19.7428	19.0948
gene:Zm00001d039745	4.94055	6.3448	8.47466	5.16712	3.35189	4.1834	6.81089	6.46352	6.6117	5.44501	4.03391	3.94414	5.94055	7.3448	9.47466	6.16712	4.35189	5.1834	7.81089	7.46352	7.6117	6.44501	5.03391	4.94414	7.58667	5.23414	7.6287	5.47435	0.7176	0.994491	0.95612	4.42471	6.03606	3.4977	4.14161	7.5371	3.85577	6.69592	4.94384	4.73513	5.76357	5.26212	4.45701	5.42471	7.03606	4.4977	5.14161	8.5371	4.85577
gene:Zm00001d039744	16.0795	30.0388	26.5528	18.527	13.6019	12.5022	30.1701	28.269	32.5672	14.2518	12.2329	13.4311	17.0795	31.0388	27.5528	19.527	14.6019	13.5022	31.1701	29.269	33.5672	15.2518	13.2329	14.4311	25.2237	15.877	31.3354	14.3053	0.456521	0.804959	1.10987	15.4381	15.2596	30.6994	13.8087	32.6938	35.0302	23.2408	14.8575	14.7163	14.8125	19.954	12.3927	16.4381	16.2596	31.6994	14.8087	33.6938	36.0302
gene:Zm00001d039740	23.0644	31.9087	32.1947	22.6816	23.2008	21.6454	30.7071	31.4884	23.8463	24.9015	19.5459	21.6234	24.0644	32.9087	33.1947	23.6816	24.2008	22.6454	31.7071	32.4884	24.8463	25.9015	20.5459	22.6234	30.0559	23.5093	29.6806	23.0236	0.775712	1.01264	1.02109	29.7796	23.1785	28.7719	24.8516	21.6976	30.9084	28.3376	24.2717	19.7535	23.7493	22.7014	25.1007	30.7796	24.1785	29.7719	25.8516	22.6976	31.9084
gene:Zm00001d053576	108.531	76.6165	68.6844	74.5672	74.4069	78.3036	66.0492	61.2266	38.2304	68.1261	80.4205	81.9206	109.531	77.6165	69.6844	75.5672	75.4069	79.3036	67.0492	62.2266	39.2304	69.1261	81.4205	82.9206	85.6108	76.7592	56.1688	77.8224	1.38551	1.52417	0.986338	81.7096	69.3358	66.9744	83.7238	66.1963	64.7316	60.6909	84.5646	72.2709	74.5054	74.8464	70.3379	82.7096	70.3358	67.9744	84.7238	67.1963	65.7316
gene:Zm00001d019792	27.8475	73.3852	35.5175	45.5617	28.4883	13.1083	57.9939	56.5564	47.2893	24.1203	25.5323	36.0053	28.8475	74.3852	36.5175	46.5617	29.4883	14.1083	58.9939	57.5564	48.2893	25.1203	26.5323	37.0053	46.5834	30.0528	54.9465	29.5526	0.537843	0.847795	1.01693	29.9661	25.8987	82.9778	26.252	87.6018	100.016	67.9187	23.0589	44.3771	30.304	15.8622	34.4055	30.9661	26.8987	83.9778	27.252	88.6018	101.016
gene:Zm00001d019793	34.6636	74.2367	54.2154	49.8296	28.9768	16.0862	80.2305	77.556	68.5708	44.717	25.0681	44.8102	35.6636	75.2367	55.2154	50.8296	29.9768	17.0862	81.2305	78.556	69.5708	45.717	26.0681	45.8102	55.3719	32.6309	76.4524	39.1984	0.512717	0.724266	0.832453	24.0136	40.714	99.0916	37.3244	80.7427	126.805	97.9143	36.3226	38.618	42.4313	30.6307	43.0008	25.0136	41.714	100.092	38.3244	81.7427	127.805
gene:Zm00001d019794	22.4495	42.8398	19.5305	33.5095	15.9843	14.6002	39.0015	36.4697	28.9978	22.0319	15.7831	28.2886	23.4495	43.8398	20.5305	34.5095	16.9843	15.6002	40.0015	37.4697	29.9978	23.0319	16.7831	29.2886	29.2732	22.3647	35.823	23.0345	0.643009	0.817163	0.97092	13.5724	13.962	49.1072	20.466	51.7264	61.6742	41.2211	16.8635	36.6006	26.3518	18.7429	25.2017	14.5724	14.962	50.1072	21.466	52.7264	62.6742
gene:Zm00001d032849	20.0037	38.7658	29.7051	24.0737	13.393	14.0835	33.2383	25.373	34.121	21.0137	25.4189	17.4056	21.0037	39.7658	30.7051	25.0737	14.393	15.0835	34.2383	26.373	35.121	22.0137	26.4189	18.4056	30.4915	18.1834	31.9108	22.2794	0.698177	0.955524	0.816155	16.921	14.0946	23.0566	11.4739	12.6609	18.113	12.8897	8.60934	10.9374	11.8423	9.37588	20.2922	17.921	15.0946	24.0566	12.4739	13.6609	19.113
gene:Zm00001d012419	0	0	0	0	0.372767	1.09158	0	0.450823	0.187261	0	0.26919	0.931922	1	1	1	1	1.37277	2.09158	1	1.45082	1.18726	1	1.26919	1.93192	1	1.48812	1.21269	1.40037	1.15476	0.82461	1.06266	2.80739	0.181506	0	1.58125	0.730764	0.0912414	0.172758	2.11804	2.4074	1.96304	3.41098	0	3.80739	1.18151	1	2.58125	1.73076	1.09124
gene:Zm00001d012414	1.57743	4.52135	7.90192	3.29827	0	0	4.85322	1.25493	0.0793563	4.05435	1.871	0	2.57743	5.52135	8.90192	4.29827	1	1	5.85322	2.25493	1.07936	5.05435	2.871	1	5.6669	2.09942	3.0625	2.97512	0.971466	1.85041	0.705661	0	0.738513	3.59739	0	0.536292	2.87448	3.72028	0	0	0.305696	0.135875	0	1	1.73851	4.59739	1	1.53629	3.87448
gene:Zm00001d012415	381.855	434.017	524.572	280.051	486.77	474.962	404.525	572.788	514.791	390.683	149.014	347.135	382.855	435.017	525.572	281.051	487.77	475.962	405.525	573.788	515.791	391.683	150.014	348.135	447.815	414.927	498.368	296.611	0.595164	0.898562	1.3989	561.394	610.122	532.21	377.716	605.991	302.41	623.499	326.245	275.334	300.76	536.856	327.871	562.394	611.122	533.21	378.716	606.991	303.41
gene:Zm00001d032847	30.4902	45.5175	35.51	31.4004	22.9291	25.2115	34.9542	32.7982	45.7514	26.5905	32.5902	28.4608	31.4902	46.5175	36.51	32.4004	23.9291	26.2115	35.9542	33.7982	46.7514	27.5905	33.5902	29.4608	38.1725	27.5137	38.8346	30.2138	0.778013	0.982951	0.910631	29.6954	32.8963	39.3766	30.7124	40.0866	43.6518	34.6488	23.088	27.0061	29.1505	21.4197	39.409	30.6954	33.8963	40.3766	31.7124	41.0866	44.6518
gene:Zm00001d012417	43.9372	46.7542	51.8737	37.1619	31.8465	45.3089	36.2613	46.6876	29.743	37.2133	52.8514	35.4118	44.9372	47.7542	52.8737	38.1619	32.8465	46.3089	37.2613	47.6876	30.743	38.2133	53.8514	36.4118	48.5217	39.1057	38.564	42.8255	1.11051	1.25821	0.913142	34.5798	24.5447	25.9107	35.4097	29.3645	31.0126	35.4134	33.0372	36.4549	42.2365	29.004	40.1292	35.5798	25.5447	26.9107	36.4097	30.3645	32.0126
gene:Zm00001d012411	0.609681	1.16621	0.220837	0.431312	0.715371	0.575026	0.812707	1.477	0.982629	0.622536	0.600777	0.428079	1.60968	2.16621	1.22084	1.43131	1.71537	1.57503	1.81271	2.477	1.98263	1.62254	1.60078	1.42808	1.66558	1.5739	2.09078	1.55046	0.741572	0.796629	1.01512	0.145233	0.495342	0	0.610598	0.356174	1.23658	0.175631	0.187612	0.175011	0.671127	0.431745	0.547935	1.14523	1.49534	1	1.6106	1.35617	2.23658
gene:Zm00001d032843	29.4009	44.8921	35.5605	31.7289	22.2502	26.1643	34.6768	33.1478	35.9028	20.0852	32.9917	28.4077	30.4009	45.8921	36.5605	32.7289	23.2502	27.1643	35.6768	34.1478	36.9028	21.0852	33.9917	29.4077	37.6179	27.7145	35.5758	28.1615	0.791593	1.0574	0.984125	22.0231	32.9683	39.0464	22.5812	27.0042	44.2414	25.8597	23.7264	27.536	29.357	21.0811	25.3155	23.0231	33.9683	40.0464	23.5812	28.0042	45.2414
gene:Zm00001d033468	28.1726	29.3357	36.5183	28.5764	33.4208	28.3439	37.2655	36.3307	31.1415	29.3227	33.9989	33.2547	29.1726	30.3357	37.5183	29.5764	34.4208	29.3439	38.2655	37.3307	32.1415	30.3227	34.9989	34.2547	32.3422	31.1137	35.9126	33.1921	0.924248	0.900581	0.937382	50.2556	36.4512	32.6272	55.9825	33.7824	50.7369	31.3623	67.8747	47.5862	52.4324	46.5388	60.6484	51.2556	37.4512	33.6272	56.9825	34.7824	51.7369
gene:Zm00001d033469	6.58714	15.7672	20.7211	17.7509	6.05818	9.09425	20.1869	23.2613	24.2495	8.59725	9.72978	11.3112	7.58714	16.7672	21.7211	18.7509	7.05818	10.0942	21.1869	24.2613	25.2495	9.59725	10.7298	12.3112	15.3585	11.9678	23.5659	10.8794	0.46166	0.651725	1.10004	6.07309	10.0423	22.2867	6.41553	16.2512	34.8684	19.0086	10.2795	6.30274	7.87133	5.41648	4.18031	7.07309	11.0423	23.2867	7.41553	17.2512	35.8684
gene:Zm00001d033464	4.3416	0.734885	1.46833	1.61391	4.02523	5.98289	4.26933	5.9506	1.43517	3.7667	2.0776	8.35702	5.3416	1.73488	2.46833	2.61391	5.02523	6.98289	5.26933	6.9506	2.43517	4.7667	3.0776	9.35702	3.1816	4.87401	4.88504	5.73377	1.17374	0.651296	0.850053	9.45028	5.66231	4.42403	6.30181	5.40914	7.50753	2.0527	25.9973	12.2515	16.1905	13.5056	9.37808	10.4503	6.66231	5.42403	7.30181	6.40914	8.50753
gene:Zm00001d033465	10.4969	4.43169	6.28416	7.27696	11.3875	12.963	5.62267	6.35241	7.45728	10.8337	15.8421	10.732	11.4969	5.43169	7.28416	8.27696	12.3875	13.963	6.62267	7.35241	8.45728	11.8337	16.8421	11.732	8.07093	11.5425	7.47745	13.4693	1.80132	1.07937	0.85695	5.10327	7.04599	2.87296	9.23111	3.55178	3.06417	4.3545	8.19022	4.68053	6.4657	7.6006	8.6625	6.10327	8.04599	3.87296	10.2311	4.55178	4.06417
gene:Zm00001d033467	29.9925	27.5139	38.3705	50.7316	55.5721	45.2514	33.8326	39.0172	66.7928	33.6725	18.1571	40.1045	30.9925	28.5139	39.3705	51.7316	56.5721	46.2514	34.8326	40.0172	67.7928	34.6725	19.1571	41.1045	32.959	51.5184	47.5475	31.6447	0.665538	0.693179	1.62803	43.9689	45.5923	48.3726	31.8467	53.5691	39.495	42.6246	36.6734	31.9986	22.7796	40.7366	23.7527	44.9689	46.5923	49.3726	32.8467	54.5691	40.495
gene:Zm00001d033462	0	0	0	2.57935	0.134854	0	0	0	0	0	0	0	1	1	1	3.57935	1.13485	1	1	1	1	1	1	1	1	1.90473	1	1	1	1	1.90473	0	0	0	0	0	0	0.284785	0	0	0	0	0	1	1	1	1	1	1
gene:Zm00001d033463	1.60298	0	1.21049	13.7426	12.0316	5.44592	0.304517	4.53408	19.0859	1.7272	1.71395	7.71039	2.60298	1	2.21049	14.7426	13.0316	6.44592	1.30452	5.53408	20.0859	2.7272	2.71395	8.71039	1.93782	11.4067	8.97484	4.71718	0.5256	0.215917	2.41812	1.37506	3.51827	3.58222	9.15779	0.493937	3.36826	0	6.82957	10.4392	0.640854	1.14435	2.77917	2.37506	4.51827	4.58222	10.1578	1.49394	4.36826
Zea_mays_newGene_33990	0	0.625968	0	0	0.101745	0	1.73763	0.285285	0.190962	0.255787	0	0.301394	1	1.62597	1	1	1.10174	1	2.73763	1.28529	1.19096	1.25579	1	1.30139	1.20866	1.03391	1.73796	1.18573	0.682252	0.695445	0.871967	0.237635	0	0	1.02654	0	0	0.66317	0.855598	0.0996204	0.111113	0	0.140579	1.23764	1	1	2.02654	1	1
gene:Zm00001d019246	1.64245	0.412759	0.915165	0	1.16583	1.21	0.972913	0.936558	0.439743	0.708966	1.07465	0.562202	2.64245	1.41276	1.91517	1	2.16583	2.21	1.97291	1.93656	1.43974	1.70897	2.07465	1.5622	1.99013	1.79194	1.78307	1.78194	0.999366	1.11612	1.00561	0.596435	0.181587	2.45832	0.38063	0.839294	0.719073	0.975022	0.816681	1.02167	0.889645	0.144031	0.332399	1.59643	1.18159	3.45832	1.38063	1.83929	1.71907
gene:Zm00001d020852	1.25207	1.82276	1.2483	1.76106	0.806936	1.2934	1.72805	1.67813	0.68959	1.14761	0.79271	0.731731	2.25207	2.82276	2.2483	2.76106	1.80694	2.2934	2.72805	2.67813	1.68959	2.14761	1.79271	1.73173	2.44104	2.28713	2.36526	1.89068	0.799356	1.03204	1.20969	0.248752	0.555643	2.23547	0.032756	2.12018	3.59601	0.936897	0.157237	0.2943	0.244052	0	0.184791	1.24875	1.55564	3.23547	1.03276	3.12018	4.59601
gene:Zm00001d019240	4.28053	2.78684	1.91592	2.08708	4.7021	4.20407	3.01347	2.30476	3.17195	2.76404	2.73424	1.51338	5.28053	3.78684	2.91592	3.08708	5.7021	5.20407	4.01347	3.30476	4.17195	3.76404	3.73424	2.51338	3.99443	4.66442	3.83006	3.33722	0.871324	1.04292	1.3977	1.18609	2.33956	2.91906	1.26544	0.976991	1.64143	1.16727	3.10042	1.60273	0.995659	2.20974	2.12041	2.18609	3.33956	3.91906	2.26544	1.97699	2.64143
gene:Zm00001d019241	12.234	10.6955	9.44443	11.7438	9.0893	8.82782	14.5214	10.1462	9.79546	13.2246	13.9787	15.4818	13.234	11.6955	10.4444	12.7438	10.0893	9.82782	15.5214	11.1462	10.7955	14.2246	14.9787	16.4818	11.7913	10.887	12.4877	15.2284	1.21947	0.944231	0.714912	12.8507	9.90901	14.8559	10.9938	14.545	12.3554	16.9798	11.9908	8.48932	9.86066	14.8716	9.37105	13.8507	10.909	15.8559	11.9938	15.545	13.3554
gene:Zm00001d019243	3.172	2.42933	2.48416	1.61877	1.86978	1.62488	4.61888	4.39785	2.10965	2.86769	1.67251	5.42979	4.172	3.42933	3.48416	2.61877	2.86978	2.62488	5.61888	5.39785	3.10965	3.86769	2.67251	6.42979	3.69516	2.70448	4.70879	4.32333	0.91814	0.784737	0.625554	3.25821	3.59816	4.9309	2.87424	7.78165	8.88451	6.11578	2.91245	2.96932	4.53334	1.15704	2.08581	4.25821	4.59816	5.9309	3.87424	8.78165	9.88451
gene:Zm00001d032971	0.59034	0.127166	0.510373	0.280606	0.273396	0.143915	0	0.241314	0	0	0.103268	0.229607	1.59034	1.12717	1.51037	1.28061	1.2734	1.14391	1	1.24131	1	1	1.10327	1.22961	1.40929	1.23264	1.08044	1.11096	1.02825	1.30437	1.10953	0.111001	0.932635	0.170228	0.830751	0.264902	0	0	1.92511	0.722941	1.0032	0.490223	3.05933	1.111	1.93263	1.17023	1.83075	1.2649	1
gene:Zm00001d048649	1.99693	0.392673	1.49036	0.402521	0.397573	3.23009	0	0.761842	0.735577	3.65137	10.0266	4.43596	2.99693	1.39267	2.49036	1.40252	1.39757	4.23009	1	1.76184	1.73558	4.65137	11.0266	5.43596	2.29332	2.34339	1.49914	7.03799	4.69469	1.52976	0.332964	4.12722	0.924928	0.337403	12.7164	0	0	0.837918	0.657097	2.8803	5.55643	3.74308	26.6291	5.12722	1.92493	1.3374	13.7164	1	1
Zea_mays_newGene_14341	1.00613	5.58945	2.52529	2.26747	1.20595	1.88351	2.50135	2.49549	2.94539	1.22682	1.51265	1.53824	2.00613	6.58945	3.52529	3.26747	2.20595	2.88351	3.50135	3.49549	3.94539	2.22682	2.51265	2.53824	4.04029	2.78564	3.64741	2.4259	0.665103	1.10771	1.14829	1.66894	1.94868	2.72896	2.58216	1.77618	4.18241	3.28824	1.87788	0.798235	2.86473	0.802059	2.67488	2.66894	2.94868	3.72896	3.58216	2.77618	5.18241
gene:Zm00001d032597	63.4979	70.895	67.3073	59.213	63.36	59.7538	86.2715	66.4075	57.3526	64.404	74.827	63.4883	64.4979	71.895	68.3073	60.213	64.36	60.7538	87.2715	67.4075	58.3526	65.404	75.827	64.4883	68.2334	61.7756	71.0105	68.5731	0.965675	0.960892	0.900872	34.7464	48.8013	67.6	46.3293	64.0825	70.0701	59.6429	48.6847	40.3877	43.214	42.9507	48.0651	35.7464	49.8013	68.6	47.3293	65.0825	71.0701
gene:Zm00001d032591	42.1758	36.5706	35.4463	50.6947	48.4179	44.3608	36.3643	37.0487	44.0843	40.8847	36.1532	43.2953	43.1758	37.5706	36.4463	51.6947	49.4179	45.3608	37.3643	38.0487	45.0843	41.8847	37.1532	44.2953	39.0643	48.8245	40.1658	41.1111	1.02353	0.972576	1.18762	54.1059	55.142	49.5083	56.8132	47.7317	40.8767	36.2157	54.7377	62.2855	50.5826	53.0136	56.0451	55.1059	56.142	50.5083	57.8132	48.7317	41.8767
gene:Zm00001d032598	14.2141	18.8888	17.6393	13.1407	13.8325	12.2833	15.3339	16.2676	15.4591	11.9998	13.8427	14.191	15.2141	19.8888	18.6393	14.1407	14.8325	13.2833	16.3339	17.2676	16.4591	12.9998	14.8427	15.191	17.9141	14.0855	16.6868	14.3445	0.85963	1.07354	0.981943	16.2471	11.9602	19.3281	16.4912	19.6794	22.4066	18.782	18.0112	14.4934	20.1014	16.173	19.5753	17.2471	12.9602	20.3281	17.4912	20.6794	23.4066
gene:Zm00001d032976	2.54109	3.49034	2.87987	2.51421	0.902049	2.62116	1.11759	2.90038	1.23591	1.4893	2.76935	2.04257	3.54109	4.49034	3.87987	3.51421	1.90205	3.62116	2.11759	3.90038	2.23591	2.4893	3.76935	3.04257	3.97043	3.01247	2.75129	3.10041	1.12689	1.44312	0.971638	0.955831	1.18052	1.55171	3.16942	1.20829	0	1.16696	0.726151	1.94117	4.04301	2.13141	2.2121	1.95583	2.18052	2.55171	4.16942	2.20829	1
gene:Zm00001d045078	1.39549	0.755218	1.98506	1.72957	0.325164	0.904006	1.78825	1.42691	0.98123	0.766473	1.04051	0.410088	2.39549	1.75522	2.98506	2.72957	1.32516	1.90401	2.78825	2.42691	1.98123	1.76647	2.04051	1.41009	2.37859	1.98625	2.3988	1.73902	0.724957	0.991577	1.14216	0.440277	0.973819	0.314944	2.00196	1.27777	0.995547	0.419192	2.01265	2.36894	0.853663	0.555598	3.13465	1.44028	1.97382	1.31494	3.00196	2.27777	1.99555
gene:Zm00001d045079	2.93115	0.842193	2.32317	1.40822	0.813562	1.57354	2.73787	3.08169	1.33164	2.29731	2.49098	1.68595	3.93115	1.84219	3.32317	2.40822	1.81356	2.57354	3.73787	4.08169	2.33164	3.29731	3.49098	2.68595	3.03217	2.26511	3.38373	3.15808	0.933312	0.896101	0.717242	2.65287	2.1843	0.821644	1.45718	1.91264	0.504663	0.594017	0.263837	1.63912	1.46377	1.92866	1.72863	3.65287	3.1843	1.82164	2.45718	2.91264	1.50466
gene:Zm00001d045072	90.1597	120.107	109.34	102.37	89.6778	99.7449	116.702	97.2086	106.677	87.3256	93.4679	99.4793	91.1597	121.107	110.34	103.37	90.6778	100.745	117.702	98.2086	107.677	88.3256	94.4679	100.479	107.536	98.2642	107.862	94.4242	0.875413	0.996969	1.04067	70.3466	77.977	92.3161	78.9305	98.0352	106.321	92.1905	76.2691	78.5104	79.1607	74.6852	91.3888	71.3466	78.977	93.3161	79.9305	99.0352	107.321
gene:Zm00001d045076	98.3094	110.717	103.039	103.179	97.6141	82.0639	98.3697	115.149	107.638	104.141	93.5335	85.8284	99.3094	111.717	104.039	104.179	98.6141	83.0639	99.3697	116.149	108.638	105.141	94.5335	86.8284	105.022	95.2857	108.052	95.501	0.883842	0.971952	0.997746	77.7805	84.8592	100.266	97.4977	97.1622	116.911	89.3606	86.284	79.7769	115.817	85.9704	79.4729	78.7805	85.8592	101.266	98.4977	98.1622	117.911
gene:Zm00001d045077	6.60564	1.26118	6.98182	6.97539	5.05148	4.48522	4.1657	5.63679	4.47049	5.51477	4.09478	2.67941	7.60564	2.26118	7.98182	7.97539	6.05148	5.48522	5.1657	6.63679	5.47049	6.51477	5.09478	3.67941	5.94955	6.50403	5.75766	5.09632	0.885137	1.03333	1.27622	4.26732	2.76702	2.81513	6.32059	1.73623	1.78088	4.74645	4.28987	4.39926	4.51176	3.67274	4.07627	5.26732	3.76702	3.81513	7.32059	2.73623	2.78088
gene:Zm00001d045074	22.6673	23.8018	20.9758	20.3857	19.0081	26.4477	17.3193	16.0673	20.8417	20.6116	22.7707	24.8985	23.6673	24.8018	21.9758	21.3857	20.0081	27.4477	18.3193	17.0673	21.8417	21.6116	23.7707	25.8985	23.4816	22.9471	19.0761	23.7603	1.24555	1.23095	0.965778	28.7142	27.3003	17.9954	25.7141	16.8991	18.9093	24.8423	23.8269	24.1583	23.4528	25.2385	18.126	29.7142	28.3003	18.9954	26.7141	17.8991	19.9093
gene:Zm00001d045075	7.28297	23.8023	20.27	16.6706	15.0104	9.91111	24.852	21.8866	20.6225	10.47	8.7591	11.1496	8.28297	24.8023	21.27	17.6706	16.0104	10.9111	25.852	22.8866	21.6225	11.47	9.7591	12.1496	18.1184	14.864	23.4537	11.1262	0.474392	0.772519	1.33594	9.19808	14.7992	27.3669	9.21929	26.9829	30.4809	25.0016	6.1505	5.74105	7.12678	7.58451	13.602	10.1981	15.7992	28.3669	10.2193	27.9829	31.4809
gene:Zm00001d007719	44.9854	56.7991	48.9862	47.3379	37.5858	40.8102	51.9636	48.7889	44.6539	35.5805	50.2474	39.1794	45.9854	57.7991	49.9862	48.3379	38.5858	41.8102	52.9636	49.7889	45.6539	36.5805	51.2474	40.1794	51.2569	42.9113	49.4688	42.6691	0.862546	1.03615	1.00568	34.1732	38.4906	55.2708	41.0433	47.0717	48.4387	49.896	35.2677	39.0692	36.5083	39.5548	43.8338	35.1732	39.4906	56.2708	42.0433	48.0717	49.4387
gene:Zm00001d007718	13.6788	0.547626	0	14.7839	11.5469	2.21553	0.119403	0.358702	0	6.5521	4.82788	3.43338	14.6788	1.54763	1	15.7839	12.5469	3.21553	1.1194	1.3587	1	7.5521	5.82788	4.43338	5.74216	10.5154	1.15937	5.93779	5.12157	4.95283	1.77093	6.59991	6.25164	1.72777	10.1474	3.1464	8.4004	0.16103	6.76257	3.8322	3.2111	7.15334	22.2017	7.59991	7.25164	2.72777	11.1474	4.1464	9.4004
gene:Zm00001d007715	20.2199	19.5288	22.2346	28.2969	23.6545	21.508	27.8497	26.2218	31.4451	22.3457	23.7333	21.9997	21.2199	20.5288	23.2346	29.2969	24.6545	22.508	28.8497	27.2218	32.4451	23.3457	24.7333	22.9997	21.6611	25.4865	29.5055	23.6929	0.802998	0.734137	1.0757	20.8341	17.944	26.5795	21.1899	24.6053	22.0995	28.7973	19.8868	19.262	26.3954	18.7947	23.1255	21.8341	18.944	27.5795	22.1899	25.6053	23.0995
gene:Zm00001d007714	0.896978	0.586552	0.937169	10.1809	4.83906	0.954677	0.161079	0.343518	8.86576	0.450295	1.10771	3.52714	1.89698	1.58655	1.93717	11.1809	5.83906	1.95468	1.16108	1.34352	9.86576	1.4503	2.10771	4.52714	1.8069	6.32489	4.12345	2.69505	0.65359	0.438201	2.34685	0.660932	1.0134	2.77947	1.13413	1.51926	1.64496	0.363963	3.21137	1.15281	0.889686	0.697983	2.0649	1.66093	2.0134	3.77947	2.13413	2.51926	2.64496
gene:Zm00001d007717	0	0.0671691	0	0	0	0.120684	0.0727447	0.516117	0	0.0619517	0	0	1	1.06717	1	1	1	1.12068	1.07274	1.51612	1	1.06195	1	1	1.02239	1.04023	1.19629	1.02065	0.853182	0.854636	1.01918	0	0.29986	0.23098	0	0.813513	2.19721	0.584794	0.0990111	0.0603164	0	0	0	1	1.29986	1.23098	1	1.81351	3.19721
gene:Zm00001d007716	0.402245	1.25069	1.24499	0.416529	0.756587	0.971585	0.704991	1.33923	0.848165	0.471681	0.640219	0.406802	1.40225	2.25069	2.24499	1.41653	1.75659	1.97159	1.70499	2.33923	1.84817	1.47168	1.64022	1.4068	1.96597	1.7149	1.96413	1.50623	0.766871	1.00094	1.13854	0.312301	0.930327	0.523846	0.279957	1.37675	1.64991	1.98943	0.272424	0.596266	0.506473	0.728854	0.645529	1.3123	1.93033	1.52385	1.27996	2.37675	2.64991
gene:Zm00001d007712	0.47148	0.996376	0.869212	0.327419	0.572005	0.581802	0.948764	0.750612	0.701018	0.605919	0.978818	0.597893	1.47148	1.99638	1.86921	1.32742	1.57201	1.5818	1.94876	1.75061	1.70102	1.60592	1.97882	1.59789	1.77902	1.49374	1.80013	1.72754	0.959676	0.988274	0.864663	0.638355	0.398118	0.296684	0.839982	0.279478	0.293394	1.28927	0.399324	0.382953	0.550459	0.679849	1.22692	1.63836	1.39812	1.29668	1.83998	1.27948	1.29339
Zea_mays_newGene_646	0.450472	0	0	1.19554	0	0	0	0	0	0.76398	0	1.32635	1.45047	1	1	2.19554	1	1	1	1	1	1.76398	1	2.32635	1.15016	1.39851	1	1.69678	1.69678	1.15016	0.824218	6.70603	6.56907	7.87356	5.62468	5.20781	6.04302	3.99079	11.8521	5.48269	6.21238	5.61519	3.00796	7.70603	7.56907	8.87356	6.62468	6.20781	7.04302
Zea_mays_newGene_644	4.05684	0.491158	0	4.78758	0.652472	0	0	0.581295	0	2.16508	0	0	5.05684	1.49116	1	5.78758	1.65247	1	1	1.5813	1	3.16508	1	1	2.516	2.81335	1.19377	1.72169	1.44224	2.10762	1.63406	39.5105	28.4767	38.9622	40.4515	24.6886	32.354	2.82283	78.9271	33.4568	9.08272	9.82668	21.5157	40.5105	29.4767	39.9622	41.4515	25.6886	33.354
Zea_mays_newGene_645	0.0528816	0.278274	0.125369	1.14347	0.241679	0.227639	0.0978748	0.096913	1.2237	0	0	0	1.05288	1.27827	1.12537	2.14347	1.24168	1.22764	1.09787	1.09691	2.2237	1	1	1	1.15218	1.5376	1.47283	1	0.678966	0.782288	1.5376	0	0.0576908	0.473141	0	0.210374	0.156886	0.0824648	0	0	0	0.0962268	0.0360252	1	1.05769	1.47314	1	1.21037	1.15689
Zea_mays_newGene_649	0	0	0	0.260381	1.13401	0	0	0	0	0.464307	0	0	1	1	1	1.26038	2.13401	1	1	1	1	1.46431	1	1	1	1.4648	1	1.15477	1.15477	1	1.26848	0.765822	0.849101	1.56055	0.422809	0.622221	0.419202	0	1.42711	0.443968	0.17904	0.732537	0.0486086	1.76582	1.8491	2.56055	1.42281	1.62222	1.4192
gene:Zm00001d032333	12.2863	12.7601	11.6092	11.4843	9.82753	11.4324	15.0241	10.0461	11.9899	9.7855	14.218	10.6826	13.2863	13.7601	12.6092	12.4843	10.8275	12.4324	16.0241	11.0461	12.9899	10.7855	15.218	11.6826	13.2185	11.9147	13.3534	12.5621	0.940741	0.989902	0.948469	12.2119	9.32499	12.3208	14.2046	10.3049	13.0093	10.6848	7.57694	12.8735	13.8673	9.81686	13.6169	13.2119	10.325	13.3208	15.2046	11.3049	14.0093
gene:Zm00001d005716	10.2998	4.21673	6.45659	7.11629	7.6548	8.80619	4.55502	5.44415	4.05539	8.01938	14.1996	6.01293	11.2998	5.21673	7.45659	8.11629	8.6548	9.80619	5.55502	6.44415	5.05539	9.01938	15.1996	7.01293	7.99103	8.8591	5.68485	10.4106	1.83129	1.40567	0.850965	10.326	7.97221	5.44406	12.2163	5.14557	3.90155	4.38179	5.72278	11.2578	9.61475	10.7573	11.4977	11.326	8.97221	6.44406	13.2163	6.14557	4.90155
gene:Zm00001d005715	8.76753	0.994374	3.37115	8.41966	11.8391	4.49752	6.60304	8.5476	4.66818	12.9747	13.5125	15.6979	9.76753	1.99437	4.37115	9.41966	12.8391	5.49752	7.60304	9.5476	5.66818	13.9747	14.5125	16.6979	5.37769	9.25209	7.60628	15.0617	1.98016	0.707006	0.61428	13.1248	9.76037	6.4261	18.4468	2.60583	4.59777	1.31607	17.2181	62.6148	24.7763	19.3247	10.7566	14.1248	10.7604	7.4261	19.4468	3.60583	5.59777
gene:Zm00001d005714	2.38624	1.98667	4.59977	2.44367	1.59027	1.2672	3.21401	7.24386	2.5208	2.40745	3.41408	2.81135	3.38624	2.98667	5.59977	3.44367	2.59027	2.2672	4.21401	8.24386	3.5208	3.40745	4.41408	3.81135	3.99089	2.76705	5.32622	3.87763	0.728026	0.749291	0.713593	1.64778	1.88962	1.03028	1.71323	1.99548	1.80255	0	2.36496	4.70089	0.766734	3.96466	1.16582	2.64778	2.88962	2.03028	2.71323	2.99548	2.80255
gene:Zm00001d005713	52.7028	86.3413	72.3252	66.1962	62.0707	60.9408	79.5435	84.2522	76.7949	71.7479	56.8281	66.5363	53.7028	87.3413	73.3252	67.1962	63.0707	61.9408	80.5435	85.2522	77.7949	72.7479	57.8281	67.5363	71.4564	64.0692	81.1969	66.0374	0.8133	0.880039	0.970195	92.736	81.3256	97.4322	92.0914	107.959	100.257	92.3142	87.0933	88.0068	90.2645	87.0038	140.116	93.736	82.3256	98.4322	93.0914	108.959	101.257
gene:Zm00001d005711	12.8894	13.6787	13.5291	15.0741	12.198	14.0516	16.2616	16.8561	13.7027	12.9445	13.4299	13.2156	13.8894	14.6787	14.5291	16.0741	13.198	15.0516	17.2616	17.8561	14.7027	13.9445	14.4299	14.2156	14.3657	14.7746	16.6068	14.1967	0.854873	0.865049	1.0407	16.0533	13.9956	14.6166	17.8522	19.44	20.17	15.0154	17.8528	13.8719	15.6686	15.5453	22.0995	17.0533	14.9956	15.6166	18.8522	20.44	21.17
gene:Zm00001d032334	12.523	13.8015	14.543	28.6095	29.528	24.5298	12.4987	15.4513	46.4079	13.4518	11.3294	25.7321	13.523	14.8015	15.543	29.6095	30.528	25.5298	13.4987	16.4513	47.4079	14.4518	12.3294	26.7321	14.6225	28.5558	25.7859	17.8378	0.691763	0.567072	1.60086	17.8035	53.7051	31.5359	28.9762	23.4843	20.0762	17.699	35.0567	38.7643	16.4881	21.8843	18.8986	18.8035	54.7051	32.5359	29.9762	24.4843	21.0762
gene:Zm00001d032338	18.5429	10.6436	10.2075	16.6148	11.6977	11.1285	11.3593	11.3308	12.3736	11.9823	16.5715	11.9764	19.5429	11.6436	11.2075	17.6148	12.6977	12.1285	12.3593	12.3308	13.3736	12.9823	17.5715	12.9764	14.1313	14.147	12.6879	14.51	1.14361	1.11377	0.974982	10.3309	10.9253	12.573	12.7789	10.7805	10.2174	11.8645	10.8895	15.7616	11.7548	8.1608	10.3033	11.3309	11.9253	13.573	13.7789	11.7805	11.2174
gene:Zm00001d013940	46.3007	25.349	29.1787	32.2127	31.1089	41.6896	28.2146	26.6265	18.2986	32.5604	34.6709	34.9568	47.3007	26.349	30.1787	33.2127	32.1089	42.6896	29.2146	27.6265	19.2986	33.5604	35.6709	35.9568	34.6095	36.0037	25.3799	35.0627	1.38151	1.36366	1.02684	22.7839	29.6085	29.0941	25.7234	22.925	25.2155	31.0001	24.4283	24.4535	25.7038	25.3213	28.3563	23.7839	30.6085	30.0941	26.7234	23.925	26.2155
gene:Zm00001d005719	9.28027	4.70242	4.74672	7.43408	6.17626	4.69887	14.8327	8.71395	12.3819	6.29226	9.71275	8.87464	10.2803	5.70242	5.74672	8.43408	7.17626	5.69887	15.8327	9.71395	13.3819	7.29226	10.7127	9.87464	7.24314	7.10307	12.9762	9.29321	0.716173	0.558186	0.764329	7.35762	3.7195	11.0608	6.7985	9.37736	7.30266	6.74157	4.76787	5.38773	3.29641	5.55025	5.83917	8.35762	4.7195	12.0608	7.7985	10.3774	8.30266
Zea_mays_newGene_10917	0	0	0	0	0	0	0	1.22584	0	0	0	0	1	1	1	1	1	1	1	2.22584	1	1	1	1	1	1	1.40861	1	0.709918	0.709918	1	0	0	0	0	0	0	0	0	0	0	0	0	1	1	1	1	1	1
gene:Zm00001d008725	26.7663	47.2584	47.7969	32.2068	26.6203	25.7834	35.5036	33.0973	29.1655	29.0537	27.9584	26.3839	27.7663	48.2584	48.7969	33.2068	27.6203	26.7834	36.5036	34.0973	30.1655	30.0537	28.9584	27.3839	41.6072	29.2035	33.5888	28.7987	0.85739	1.23872	1.01406	24.867	26.8376	40.5149	24.8616	27.7829	35.8279	37.3771	25.4582	21.5736	27.7846	25.4523	31.0951	25.867	27.8376	41.5149	25.8616	28.7829	36.8279
gene:Zm00001d008724	17.2387	14.3479	22.0485	11.4489	14.772	18.3018	17.7577	15.1836	15.6255	16.0499	15.3644	13.9196	18.2387	15.3479	23.0485	12.4489	15.772	19.3018	18.7577	16.1836	16.6255	17.0499	16.3644	14.9196	18.8784	15.8409	17.1889	16.1113	0.937307	1.09829	0.983218	9.73766	10.076	12.6247	11.0848	9.53277	11.645	10.0278	8.51786	10.033	12.8007	10.2216	17.3582	10.7377	11.076	13.6247	12.0848	10.5328	12.645
gene:Zm00001d008727	82.7124	152.815	133.466	146.786	119.814	102.904	148.268	141.938	121.134	110.872	96.5209	119.601	83.7124	153.815	134.466	147.786	120.814	103.904	149.268	142.938	122.134	111.872	97.5209	120.601	123.998	124.168	138.113	109.998	0.796431	0.897799	1.12882	140.514	153.153	169.817	158.508	192.484	205.097	156.235	123.226	130.19	114.463	143.164	173.88	141.514	154.153	170.817	159.508	193.484	206.097
gene:Zm00001d008726	19.2658	34.9441	35.6682	33.1762	25.5453	21.4036	36.8013	32.8748	36.727	22.2523	18.6552	25.3067	20.2658	35.9441	36.6682	34.1762	26.5453	22.4036	37.8013	33.8748	37.727	23.2523	19.6552	26.3067	30.9593	27.7084	36.4677	23.0714	0.632653	0.848952	1.20098	27.7348	29.8657	30.499	23.0238	35.1472	35.8993	31.3514	26.2724	21.0342	20.66	25.234	28.1812	28.7348	30.8657	31.499	24.0238	36.1472	36.8993
gene:Zm00001d008721	4.4758	4.68338	5.31686	4.97572	2.74713	2.93824	8.15365	3.84609	5.06969	4.02623	2.29608	5.94642	5.4758	5.68338	6.31686	5.97572	3.74713	3.93824	9.15365	4.84609	6.06969	5.02623	3.29608	6.94642	5.82535	4.5537	6.68981	5.08958	0.760795	0.870779	0.894711	3.0515	4.49918	9.21162	1.37788	4.54604	7.86244	9.26312	2.97596	3.13978	5.14075	1.11673	3.28378	4.0515	5.49918	10.2116	2.37788	5.54604	8.86244
gene:Zm00001d008720	17.7881	23.4989	16.8881	17.1832	14.3973	13.361	25.978	25.4769	18.7627	15.1695	20.2926	20.5178	18.7881	24.4989	17.8881	18.1832	15.3973	14.361	26.978	26.4769	19.7627	16.1695	21.2926	21.5178	20.3917	15.9805	24.4059	19.6599	0.805541	0.835524	0.812846	11.8867	14.9353	21.989	11.6439	18.1619	23.5213	21.1779	10.8837	14.2971	16.6212	10.9129	13.3567	12.8867	15.9353	22.989	12.6439	19.1619	24.5213
gene:Zm00001d020951	9.76427	8.89475	11.7128	15.1386	12.925	10.1138	5.51595	5.75353	6.84235	9.45993	9.48189	8.55993	10.7643	9.89475	12.7128	16.1386	13.925	11.1138	6.51595	6.75353	7.84235	10.4599	10.4819	9.55993	11.1239	13.7258	7.03727	10.1672	1.44477	1.58071	1.35	5.7326	12.0487	21.7415	8.6197	12.8366	23.4132	10.3587	9.28581	4.36007	8.99241	7.42527	9.28594	6.7326	13.0487	22.7415	9.6197	13.8366	24.4132
Zea_mays_newGene_31346	2.37054	2.41045	0	1.65061	0	0	0	0.966933	0	2.41371	0	1.27031	3.37054	3.41045	1	2.65061	1	1	1	1.96693	1	3.41371	1	2.27031	2.59366	1.5502	1.32231	2.22801	1.68493	1.96146	0.695781	1.16638	0	2.77039	0	2.47094	1.49328	0	0	0	0	0	0	2.16638	1	3.77039	1	3.47094	2.49328
Zea_mays_newGene_9975	2.40878	5.11307	4.69027	5.6998	2.54045	2.79734	3.01143	2.93597	4.56554	2.73534	2.95068	2.52997	3.40878	6.11307	5.69027	6.6998	3.54045	3.79734	4.01143	3.93597	5.56554	3.73534	3.95068	3.52997	5.07071	4.6792	4.50431	3.73866	0.830018	1.12574	1.25157	2.60049	2.24937	4.33544	2.90662	4.1126	6.52679	4.5224	1.99734	2.70652	1.60885	2.26382	3.3154	3.60049	3.24937	5.33544	3.90662	5.1126	7.52679
gene:Zm00001d036654	39.0846	42.4096	45.2777	38.7943	37.3808	41.1008	42.5964	34.7807	35.229	39.0482	33.5886	40.1998	40.0846	43.4096	46.2777	39.7943	38.3808	42.1008	43.5964	35.7807	36.229	40.0482	34.5886	41.1998	43.2573	40.092	38.5354	38.6122	1.00199	1.12254	1.03832	45.2825	43.3596	41.0751	51.1189	36.6901	46.2669	44.801	52.849	44.2596	56.9297	44.1513	57.3067	46.2825	44.3596	42.0751	52.1189	37.6901	47.2669
gene:Zm00001d036655	2.74866	1.81802	3.51891	1.96905	1.48258	1.96131	2.41992	2.62678	1.86772	1.8223	5.58664	1.5009	3.74866	2.81802	4.51891	2.96905	2.48258	2.96131	3.41992	3.62678	2.86772	2.8223	6.58664	2.5009	3.6952	2.80431	3.30481	3.96995	1.20126	1.11813	0.706386	2.10932	1.01932	1.94285	2.12337	1.02732	0.841594	3.5947	2.3018	2.36698	1.52965	6.06982	3.10218	3.10932	2.01932	2.94285	3.12337	2.02732	1.84159
gene:Zm00001d036656	15.4739	7.57523	10.5994	16.8145	24.3942	17.2564	10.7285	12.787	22.4877	13.9994	9.53543	15.3318	16.4739	8.57523	11.5994	17.8145	25.3942	18.2564	11.7285	13.787	23.4877	14.9994	10.5354	16.3318	12.2162	20.4884	16.3344	13.9556	0.854367	0.74788	1.46811	29.8173	20.9859	18.024	15.4489	19.9789	13.1201	18.7066	21.9754	17.5693	13.1544	21.5553	10.7231	30.8173	21.9859	19.024	16.4489	20.9789	14.1201
gene:Zm00001d036657	13.0884	8.9052	9.66414	10.1421	9.48213	10.2853	8.22137	9.20015	9.08922	8.16827	10.9294	9.86085	14.0884	9.9052	10.6641	11.1421	10.4821	11.2853	9.22137	10.2001	10.0892	9.16827	11.9294	10.8609	11.5526	10.9699	9.83691	10.6528	1.08295	1.17441	1.02976	7.12054	7.56141	6.94953	10.5194	5.72858	8.15037	11.029	4.54003	8.59769	9.30548	8.72414	8.92194	8.12054	8.56141	7.94953	11.5194	6.72858	9.15037
gene:Zm00001d036650	57.1511	21.4707	62.5992	60.5112	76.052	71.3661	34.8145	31.8505	74.2347	53.2421	37.9068	67.3783	58.1511	22.4707	63.5992	61.5112	77.052	72.3661	35.8145	32.8505	75.2347	54.2421	38.9068	68.3783	48.0736	70.3098	47.9666	53.8424	1.1225	1.00223	1.30584	48.9219	45.2318	59.1253	95.2528	53.6452	43.5011	40.8885	84.6967	72.713	26.2388	34.2593	39.2783	49.9219	46.2318	60.1253	96.2528	54.6452	44.5011
gene:Zm00001d036651	19.6703	30.1421	30.3466	23.6086	19.1054	16.5573	30.2537	26.0048	23.0609	20.302	25.3837	18.8602	20.6703	31.1421	31.3466	24.6086	20.1054	17.5573	31.2537	27.0048	24.0609	21.302	26.3837	19.8602	27.7197	20.7571	27.4398	22.5153	0.820535	1.0102	0.921912	11.5669	15.0508	25.6679	17.2947	20.7795	38.2897	30.7733	18.1678	20.7207	20.8465	18.8963	24.1222	12.5669	16.0508	26.6679	18.2947	21.7795	39.2897
gene:Zm00001d028374	14.0392	8.52237	8.15024	21.2531	69.6625	31.8714	6.27222	13.2576	31.1521	56.6308	6.0237	15.067	15.0392	9.52237	9.15024	22.2531	70.6625	32.8714	7.27222	14.2576	32.1521	57.6308	7.0237	16.067	11.2373	41.929	17.894	26.9071	1.5037	0.627991	1.55828	126.989	111.332	28.4118	15.2319	76.4943	7.02165	46.5625	30.1654	21.138	6.00137	32.116	10.8469	127.989	112.332	29.4118	16.2319	77.4943	8.02165
gene:Zm00001d034657	0.304365	0.504598	0.0201719	0.397882	0	0.154898	0	0.0912417	0	0.0892647	0	0	1.30436	1.5046	1.02017	1.39788	1	1.1549	1	1.09124	1	1.08926	1	1	1.27638	1.18426	1.03041	1.02975	0.99936	1.2387	1.15004	0.2156	0.577724	1.05337	0.078912	0.437187	0	0.401019	0.249044	0	0	0	0	1.2156	1.57772	2.05337	1.07891	1.43719	1
gene:Zm00001d034655	13.7002	11.9019	14.0512	18.239	33.3775	21.4398	11.9529	15.3001	23.7652	26.6791	8.62251	15.0237	14.7002	12.9019	15.0512	19.239	34.3775	22.4398	12.9529	16.3001	24.7652	27.6791	9.62251	16.0237	14.2178	25.3521	18.0061	17.7751	0.987173	0.789609	1.42627	29.2499	30.0455	21.4189	11.4896	35.1908	12.1535	25.0337	18.7837	15.9847	6.26798	13.5001	7.37017	30.2499	31.0455	22.4189	12.4896	36.1908	13.1535
gene:Zm00001d028370	47.0583	64.8754	65.5178	70.0779	56.1831	56.31	60.6254	59.8306	68.3253	46.4281	43.7916	53.1698	48.0583	65.8754	66.5178	71.0779	57.1831	57.31	61.6254	60.8306	69.3253	47.4281	44.7916	54.1698	60.1505	61.857	63.9271	48.7965	0.763315	0.940924	1.26765	43.6476	52.6447	69.1297	46.4266	69.3835	72.2981	60.3287	45.6049	43.4145	35.6649	35.6696	44.4201	44.6476	53.6447	70.1297	47.4266	70.3835	73.2981
gene:Zm00001d028371	12.3281	11.0791	16.6733	10.0007	4.44254	11.8402	10.0595	8.595	7.48625	8.7885	2.6615	7.58484	13.3281	12.0791	17.6733	11.0007	5.44254	12.8402	11.0595	9.595	8.48625	9.7885	3.6615	8.58484	14.3601	9.76115	9.71358	7.34495	0.756153	1.47836	1.32896	2.19382	2.98698	7.11003	3.62266	5.92984	6.30711	9.09443	4.25691	7.62313	5.09076	3.56341	3.79518	3.19382	3.98698	8.11003	4.62266	6.92984	7.30711
gene:Zm00001d028372	41.5189	68.23	57.6727	52.6117	40.8269	38.986	58.1861	57.9705	54.844	36.6046	38.2179	40.5538	42.5189	69.23	58.6727	53.6117	41.8269	39.986	59.1861	58.9705	55.844	37.6046	39.2179	41.5538	56.8072	45.1415	58.0002	39.4588	0.680321	0.979431	1.14402	37.6026	41.5503	48.8692	42.293	51.9854	51.1991	50.7675	39.3089	37.4682	46.8455	39.6662	49.0798	38.6026	42.5503	49.8692	43.293	52.9854	52.1991
gene:Zm00001d034651	1.63777	0.928508	2.06859	2.91462	0.506084	1.96559	1.50462	1.87767	2.46506	1.5322	1.04048	2.24094	2.63777	1.92851	3.06859	3.91462	1.50608	2.96559	2.50462	2.87767	3.46506	2.5322	2.04048	3.24094	2.54496	2.79543	2.94912	2.60454	0.883159	0.862955	1.07329	1.89013	1.61829	3.18003	1.3245	1.78166	2.21259	1.40291	0.583899	1.10429	1.54132	1.93113	0.345214	2.89013	2.61829	4.18003	2.3245	2.78166	3.21259
gene:Zm00001d034659	35.0978	32.4076	37.4403	36.1311	28.3306	33.2777	31.3317	30.0295	33.1292	33.2186	32.744	35.3626	36.0978	33.4076	38.4403	37.1311	29.3306	34.2777	32.3317	31.0295	34.1292	34.2186	33.744	36.3626	35.9819	33.5798	32.4968	34.7751	1.07011	1.10725	0.965629	32.1959	29.2703	32.6618	25.4757	26.5261	35.0137	31.6788	27.5766	26.9087	28.5431	29.9105	30.7325	33.1959	30.2703	33.6618	26.4757	27.5261	36.0137
gene:Zm00001d040960	45.123	39.0501	50.7398	52.4625	47.7441	50.7033	56.792	51.7596	49.8518	49.1209	56.5158	54.7492	46.123	40.0501	51.7398	53.4625	48.7441	51.7033	57.792	52.7596	50.8518	50.1209	57.5158	55.7492	45.971	51.3033	53.8012	54.462	1.01228	0.854461	0.942002	27.9964	44.1292	26.5693	25.0488	42.8972	52.2931	37.8217	25.3893	28.6057	29.3163	31.4149	39.611	28.9964	45.1292	27.5693	26.0488	43.8972	53.2931
gene:Zm00001d031028	30.4736	28.4246	37.3589	28.7285	23.355	25.0376	37.2051	36.336	30.6819	33.2958	30.145	24.4479	31.4736	29.4246	38.3589	29.7285	24.355	26.0376	38.2051	37.336	31.6819	34.2958	31.145	25.4479	33.0857	26.707	35.741	30.2962	0.84766	0.925707	0.88153	26	24.5614	31.6086	27.9745	24.0885	32.0035	27.7131	30.6158	28.7864	31.688	22.3383	31.3448	27	25.5614	32.6086	28.9745	25.0885	33.0035
gene:Zm00001d031026	21.2123	25.6361	30.0364	21.2167	20.5649	19.3092	36.1015	27.3051	25.1371	20.5256	22.8293	22.2852	22.2123	26.6361	31.0364	22.2167	21.5649	20.3092	37.1015	28.3051	26.1371	21.5256	23.8293	23.2852	26.6283	21.3636	30.5146	22.8801	0.749807	0.872641	0.933722	23.4383	22.9527	43.0281	32.2015	41.6679	49.2331	49.4406	31.1903	33.3043	35.4437	27.318	25.821	24.4383	23.9527	44.0281	33.2015	42.6679	50.2331
gene:Zm00001d031024	66.0254	48.6792	50.8869	61.9689	59.6557	59.1048	58.3717	57.3107	49.977	69.4831	75.4539	67.03	67.0254	49.6792	51.8869	62.9689	60.6557	60.1048	59.3717	58.3107	50.977	70.4831	76.4539	68.03	56.1972	61.2431	56.2198	71.6557	1.27456	0.999598	0.854687	77.2965	74.3995	75.9343	79.0786	78.4528	76.8559	77.6905	93.249	114.447	106.023	73.6373	87.7483	78.2965	75.3995	76.9343	80.0786	79.4528	77.8559
gene:Zm00001d031023	0.173087	0.880349	1.35134	0.308171	0.699276	0.269967	0.716787	0.660299	0.761306	0.34331	0.545133	0.970069	1.17309	1.88035	2.35134	1.30817	1.69928	1.26997	1.71679	1.6603	1.76131	1.34331	1.54513	1.97007	1.80159	1.4258	1.7128	1.6195	0.945532	1.05184	0.880396	0.676257	1.17205	0.315223	2.31155	1.1882	1.23448	0.562859	0.245729	1.19328	1.37281	0.482936	1.69439	1.67626	2.17205	1.31522	3.31155	2.1882	2.23448
gene:Zm00001d026246	47.424	54.4201	59.9841	52.5102	48.5634	48.9048	59.127	56.3739	55.9092	47.0036	48.0767	50.4717	48.424	55.4201	60.9841	53.5102	49.5634	49.9048	60.127	57.3739	56.9092	48.0036	49.0767	51.4717	54.9428	50.9928	58.1367	49.5173	0.85174	0.945061	1.0298	57.3334	50.9357	56.2679	54.621	47.4556	53.1433	53.4755	51.3948	52.8824	52.8548	54.6138	59.1239	58.3334	51.9357	57.2679	55.621	48.4556	54.1433
Zea_mays_newGene_29079	6.00358	4.32611	1.88213	1.62422	1.84867	3.11007	4.55984	4.68148	2.37111	2.86034	3.23457	1.30004	7.00358	5.32611	2.88213	2.62422	2.84867	4.11007	5.55984	5.68148	3.37111	3.86034	4.23457	2.30004	5.07061	3.19432	4.87081	3.46498	0.711378	1.04102	0.921886	4.49889	3.22517	4.49426	6.11881	4.37641	4.23821	2.75426	6.60045	1.83624	3.08198	4.39987	5.06568	5.49889	4.22517	5.49426	7.11881	5.37641	5.23821
Zea_mays_newGene_25594	0	0	0	0	1.26262	0	0	0	0	0.846818	0	0.204579	1	1	1	1	2.26262	1	1	1	1	1.84682	1	1.20458	1	1.42087	1	1.35047	1.35047	1	1.05214	0.56947	0.299174	0	0	0.216994	0	0	0	0.642535	0.227117	0.844341	0.733795	1.56947	1.29917	1	1	1.21699	1
gene:Zm00001d026244	5.41209	12.3615	9.56171	6.84838	5.55885	5.55159	10.3269	7.11866	10.921	5.44314	6.84496	4.56319	6.41209	13.3615	10.5617	7.84838	6.55885	6.55159	11.3269	8.11866	11.921	6.44314	7.84496	5.56319	10.1118	6.98627	10.4555	6.61709	0.632881	0.967123	1.05579	6.58184	6.61143	8.07469	4.6036	7.68427	10.742	9.8331	6.93891	7.93242	6.34038	4.9603	7.48343	7.58184	7.61143	9.07469	5.6036	8.68427	11.742
gene:Zm00001d005544	3.40333	15.3317	9.48019	7.81254	8.15847	5.23488	11.6737	11.7216	11.851	6.08546	4.01702	5.4682	4.40333	16.3317	10.4802	8.81254	9.15847	6.23488	12.6737	12.7216	12.851	7.08546	5.01702	6.4682	10.4051	8.06863	12.7488	6.19023	0.485555	0.816164	1.30345	5.86248	8.69993	13.4171	8.54866	11.3332	15.5353	13.2439	7.56473	8.97737	6.1982	10.0749	8.81701	6.86248	9.69993	14.4171	9.54866	12.3332	16.5353
gene:Zm00001d026243	30.3734	37.5788	30.5766	33.5879	28.3643	27.6895	29.2073	28.6683	25.0899	27.9009	35.2898	28.7039	31.3734	38.5788	31.5766	34.5879	29.3643	28.6895	30.2073	29.6683	26.0899	28.9009	36.2898	29.7039	33.8429	30.8806	28.6551	31.6315	1.10387	1.18104	0.976259	12.0072	20.1327	29.4653	20.9747	18.1526	25.1887	23.6911	15.4659	17.3733	12.5117	18.3866	19.33	13.0072	21.1327	30.4653	21.9747	19.1526	26.1887
gene:Zm00001d051600	84.072	92.7077	75.3076	100.905	84.4967	90.5988	87.5456	78.1525	85.5715	77.6066	87.6343	76.78	85.072	93.7077	76.3076	101.905	85.4967	91.5988	88.5456	79.1525	86.5715	78.6066	88.6343	77.78	85.0291	93.0001	84.7565	81.6736	0.963626	1.00322	1.13868	67.0851	71.5283	83.8935	74.6838	86.0551	82.446	83.774	64.6782	71.9616	79.8032	70.5166	70.671	68.0851	72.5283	84.8935	75.6838	87.0551	83.446
gene:Zm00001d020103	5.36742	5.53778	5.62632	4.41824	3.54896	3.06803	4.37233	4.28329	3.039	3.75694	3.69465	3.05229	6.36742	6.53778	6.62632	5.41824	4.54896	4.06803	5.37233	5.28329	4.039	4.75694	4.69465	4.05229	6.51051	4.67841	4.89821	4.50129	0.918968	1.32916	1.03935	2.20335	2.89735	4.00769	1.22777	2.23518	2.12407	2.80322	2.28483	4.19487	1.50067	2.81177	1.55968	3.20335	3.89735	5.00769	2.22777	3.23518	3.12407
gene:Zm00001d051605	20.037	11.7396	10.8287	15.3522	14.0664	13.197	10.9119	13.5698	10.0332	11.7145	13.1898	15.2693	21.037	12.7396	11.8287	16.3522	15.0664	14.197	11.9119	14.5698	11.0332	12.7145	14.1898	16.2693	15.2018	15.2052	12.505	14.3912	1.15084	1.21566	1.05656	12.2709	11.526	11.8055	12.5338	9.97121	11.0084	9.79224	11.6771	10.0708	11.241	12.984	10.9221	13.2709	12.526	12.8055	13.5338	10.9712	12.0084
gene:Zm00001d020101	0.999202	0.278356	0.67966	0.642254	0.540775	1.10788	0.520749	0.604961	0.464501	0.729235	0.648828	0.334938	1.9992	1.27836	1.67966	1.64225	1.54078	2.10788	1.52075	1.60496	1.4645	1.72924	1.64883	1.33494	1.65241	1.76364	1.53007	1.571	1.02675	1.07995	1.12262	5.04505	1.34973	0.295663	3.26769	0.178413	0.70822	0.221421	5.31934	6.71645	4.79849	4.47607	4.00946	6.04505	2.34973	1.29566	4.26769	1.17841	1.70822
gene:Zm00001d051607	15.9739	17.9263	15.2361	14.4023	14.3256	13.1744	14.3377	12.431	15.2928	11.418	18.2901	15.1751	16.9739	18.9263	16.2361	15.4023	15.3256	14.1744	15.3377	13.431	16.2928	12.418	19.2901	16.1751	17.3787	14.9675	15.0205	15.961	1.06262	1.157	0.93775	13.5547	13.0936	13.2415	13.4956	12.79	11.6507	14.1826	14.6541	16.1831	14.1096	15.4387	15.0788	14.5547	14.0936	14.2415	14.4956	13.79	12.6507
gene:Zm00001d051608	26.4395	29.9711	37.9342	27.6049	25.0853	22.6534	46.5395	33.8272	34.4463	19.8842	35.7875	35.6823	27.4395	30.9711	38.9342	28.6049	26.0853	23.6534	47.5395	34.8272	35.4463	20.8842	36.7875	36.6823	32.4483	26.1146	39.271	31.4513	0.80088	0.826266	0.830317	25.4446	29.4714	44.1776	28.4665	53.4701	50.7438	46.1774	34.7442	38.0451	43.4053	27.8327	33.4736	26.4446	30.4714	45.1776	29.4665	54.4701	51.7438
gene:Zm00001d020109	0.73165	0.0699994	0.37324	1.16374	0.994809	1.40199	0.552171	0.632827	0.977432	0.804646	0.731712	1.97194	1.73165	1.07	1.37324	2.16374	1.99481	2.40199	1.55217	1.63283	1.97743	1.80465	1.73171	2.97194	1.39163	2.18685	1.72081	2.16943	1.2607	0.808706	1.00803	2.19111	0.427871	0.340643	4.0696	0.721755	0.106835	0.390635	6.31319	4.55963	2.6572	1.69506	1.78518	3.19111	1.42787	1.34064	5.0696	1.72176	1.10684
gene:Zm00001d020108	39.4984	74.0659	67.9425	61.3983	44.1164	39.6279	69.828	63.4195	43.1637	46.2266	39.8276	39.7778	40.4984	75.0659	68.9425	62.3983	45.1164	40.6279	70.828	64.4195	44.1637	47.2266	40.8276	40.7778	61.5023	49.3809	59.8037	42.944	0.718083	1.0284	1.14989	54.9834	49.7433	58.3952	54.9829	60.7238	56.5279	55.2407	53.7534	54.2994	59.7585	50.8884	59.252	55.9834	50.7433	59.3952	55.9829	61.7238	57.5279
gene:Zm00001d035303	37.3943	27.9917	29.1205	28.9548	25.402	27.9566	26.1533	24.9481	43.764	24.1522	22.2028	40.0209	38.3943	28.9917	30.1205	29.9548	26.402	28.9566	27.1533	25.9481	44.764	25.1522	23.2028	41.0209	32.5022	28.4378	32.6218	29.792	0.913254	0.996332	0.954545	15.0391	19.4713	21.7056	23.1179	19.0476	20.4134	27.0724	19.7696	17.1831	22.2522	16.9477	23.2708	16.0391	20.4713	22.7056	24.1179	20.0476	21.4134
gene:Zm00001d035301	2.59388	4.60541	2.65463	4.70881	2.86419	1.65215	3.71105	5.57668	3.40379	1.87013	1.87879	1.74027	3.59388	5.60541	3.65463	5.70881	3.86419	2.65215	4.71105	6.57668	4.40379	2.87013	2.87879	2.74027	4.28464	4.07505	5.23051	2.82973	0.541005	0.819164	1.44009	3.56997	1.6712	3.88511	2.9824	3.7155	3.66722	4.17385	2.78638	2.21196	1.76905	1.76497	2.68988	4.56997	2.6712	4.88511	3.9824	4.7155	4.66722
gene:Zm00001d035300	2.31035	0.854148	1.72347	0.733962	0.416298	0.468165	0	1.82703	0.173144	0.732258	1.47113	0.463936	3.31035	1.85415	2.72347	1.73396	1.4163	1.46817	1	2.82703	1.17314	1.73226	2.47113	1.46394	2.62932	1.53948	1.66673	1.88911	1.13342	1.57754	0.814922	1.60356	0.958963	1.23061	1.34461	0.209341	0.938506	0.486591	0.756696	0.892886	1.41067	1.67095	7.08702	2.60356	1.95896	2.23061	2.34461	1.20934	1.93851
gene:Zm00001d035304	108.857	138.957	181.717	113.509	118.789	149.301	147.109	199.327	191.715	146.344	150.524	129.439	109.857	139.957	182.717	114.509	119.789	150.301	148.109	200.327	192.715	147.344	151.524	130.439	144.177	128.199	180.383	143.102	0.793324	0.799281	0.895858	97.2426	117.577	108.658	102.083	129.819	124.804	117.718	90.3847	87.5015	100.691	97.278	70.4826	98.2426	118.577	109.658	103.083	130.819	125.804
gene:Zm00001d035309	7.86918	13.0251	11.8959	15.0757	12.5824	10.7623	14.8369	12.5459	17.5997	9.24969	6.46536	9.29444	8.86918	14.0251	12.8959	16.0757	13.5824	11.7623	15.8369	13.5459	18.5997	10.2497	7.46536	10.2944	11.9301	13.8068	15.9942	9.3365	0.583743	0.7459	1.4788	15.7226	13.1065	18.3533	14.5126	18.2669	13.6918	20.1778	15.835	14.07	12.4277	17.8435	8.83042	16.7226	14.1065	19.3533	15.5126	19.2669	14.6918
gene:Zm00001d035308	143.022	163.662	146.557	155.67	133.813	151.475	178.544	149.085	169.885	144.768	181.275	181.087	144.022	164.662	147.557	156.67	134.813	152.475	179.544	150.085	170.885	145.768	182.275	182.087	152.08	147.986	166.838	170.043	1.01921	0.911545	0.870283	115.788	145.791	157.036	168.146	137.756	183.351	135.366	141.26	154.741	155.44	130.324	151.423	116.788	146.791	158.036	169.146	138.756	184.351
gene:Zm00001d031688	68.0988	56.847	57.9216	62.0196	72.2133	73.2049	52.6667	54.0857	70.0185	67.7702	76.196	71.9491	69.0988	57.847	58.9216	63.0196	73.2133	74.2049	53.6667	55.0857	71.0185	68.7702	77.196	72.9491	61.9558	70.146	59.9237	72.9717	1.21775	1.03391	0.961276	64.807	75.9005	60.0891	66.8784	56.4936	58.5801	56.1918	70.9468	69.2713	68.4112	68.0756	64.401	65.807	76.9005	61.0891	67.8784	57.4936	59.5801
gene:Zm00001d031689	5.96774	10.222	9.46184	5.28975	4.75787	5.8031	6.02073	6.74676	6.6489	3.25663	6.52638	6.40153	6.96774	11.222	10.4618	6.28975	5.75787	6.8031	7.02073	7.74676	7.6489	4.25663	7.52638	7.40153	9.55053	6.28357	7.47213	6.39485	0.855827	1.27815	0.9826	4.55199	5.78491	3.55394	6.05645	6.21848	5.02678	4.77652	4.07462	4.27249	6.57705	6.84317	9.59779	5.55199	6.78491	4.55394	7.05645	7.21848	6.02678
gene:Zm00001d031682	0.415829	0.320463	0.226556	0.955558	1.44535	0.817502	0.467343	1.0913	0.550837	0.74653	0.967712	1.03799	1.41583	1.32046	1.22656	1.95556	2.44535	1.8175	1.46734	2.0913	1.55084	1.74653	1.96771	2.03799	1.32095	2.0728	1.70316	1.91741	1.1258	0.775588	1.08104	0.364595	0.549289	0.903444	0.971309	1.09705	0.077658	0.256499	1.26595	0.501419	0.588718	0.381293	0.636279	1.36459	1.54929	1.90344	1.97131	2.09705	1.07766
gene:Zm00001d029422	44.0171	57.3971	50.691	57.1638	43.7204	43.8525	45.688	39.9109	48.8529	48.0298	45.9421	46.5442	45.0171	58.3971	51.691	58.1638	44.7204	44.8525	46.688	40.9109	49.8529	49.0298	46.9421	47.5442	51.7017	49.2456	45.8173	47.8387	1.04412	1.12843	1.02941	38.6581	42.8552	63.9227	41.3988	57.8174	56.9324	55.6368	44.0511	47.7821	38.2763	46.9421	57.3306	39.6581	43.8552	64.9227	42.3988	58.8174	57.9324
gene:Zm00001d029420	14.6824	17.5554	14.7655	20.9598	22.5725	18.8849	16.6342	21.2565	30.105	19.6908	11.6259	19.2126	15.6824	18.5554	15.7655	21.9598	23.5725	19.8849	17.6342	22.2565	31.105	20.6908	12.6259	20.2126	16.6678	21.8057	23.6652	17.8431	0.753979	0.704315	1.22208	24.4613	24.3119	24.6117	19.975	26.8266	24.1232	21.581	23.9595	23.1166	21.1615	24.0323	16.2751	25.4613	25.3119	25.6117	20.975	27.8266	25.1232
gene:Zm00001d029427	0.791603	0.303504	1.41111	1.14838	0.22012	1.37995	1.00079	0.895623	0.343014	0.591542	1.21749	2.96727	1.7916	1.3035	2.41111	2.14838	1.22012	2.37995	2.00079	1.89562	1.34301	1.59154	2.21749	3.96727	1.83541	1.91615	1.74648	2.5921	1.48419	1.05092	0.739227	0.0747184	0.121787	0.444275	0.910841	0.173028	0.841153	0.0834073	0	1.20149	0.257217	0.421568	1.0738	1.07472	1.12179	1.44428	1.91084	1.17303	1.84115
gene:Zm00001d029426	64.3875	111.273	78.4535	78.5293	58.5609	54.7655	129.476	103.41	115.09	74.3032	58.7387	61.7588	65.3875	112.273	79.4535	79.5293	59.5609	55.7655	130.476	104.41	116.09	75.3032	59.7387	62.7588	85.7046	64.9519	116.992	65.9336	0.563573	0.732568	0.985112	66.3506	69.7741	110.894	67.4799	104.965	121.202	99.0595	68.3198	77.4585	75.0818	70.2988	68.533	67.3506	70.7741	111.894	68.4799	105.965	122.202
gene:Zm00001d031684	36.7616	53.7314	43.1506	41.7213	34.6946	28.684	50.0594	44.8334	48.4124	41.4713	38.3633	42.9073	37.7616	54.7314	44.1506	42.7213	35.6946	29.684	51.0594	45.8334	49.4124	42.4713	39.3633	43.9073	45.5479	36.0333	48.7684	41.914	0.859449	0.933963	0.859697	34.5623	37.6195	45.0328	34.7075	43.8753	48.6584	42.4675	31.0564	35.7206	35.7372	30.8119	41.6195	35.5623	38.6195	46.0328	35.7075	44.8753	49.6584
gene:Zm00001d031685	0.96609	1.23489	1.41834	0.660707	0.801236	0.768405	0.978266	0.808683	0.620724	1.27314	0	0	1.96609	2.23489	2.41834	1.66071	1.80124	1.76841	1.97827	1.80868	1.62072	2.27314	1	1	2.20644	1.74345	1.80256	1.42438	0.7902	1.22406	1.22401	1.03728	0.581147	1.81882	0	1.53179	2.20701	0.564103	0.736429	0.802008	1.22155	0.476221	0.175231	2.03728	1.58115	2.81882	1	2.53179	3.20701
gene:Zm00001d025557	60.2458	58.8889	75.4717	46.2162	47.6502	56.1634	75.672	86.6455	67.888	67.7325	64.5351	54.5824	61.2458	59.8889	76.4717	47.2162	48.6502	57.1634	76.672	87.6455	68.888	68.7325	65.5351	55.5824	65.8688	51.0099	77.7352	63.2833	0.814088	0.847349	0.806056	61.3055	54.0583	52.7058	72.9424	51.401	52.2587	61.7836	53.076	39.8955	56.6341	50.6816	61.7736	62.3055	55.0583	53.7058	73.9424	52.401	53.2587
gene:Zm00001d025551	173.614	187.169	221.57	163.154	157.24	172.195	207.299	216.336	188.022	184.725	183.603	172.759	174.614	188.169	222.57	164.154	158.24	173.195	208.299	217.336	189.022	185.725	184.603	173.759	195.118	165.196	204.886	181.362	0.885189	0.952326	0.910862	144.99	151.472	147.243	155.258	153.138	172.301	173.21	132.76	139.035	152.158	149.663	182.778	145.99	152.472	148.243	156.258	154.138	173.301
gene:Zm00001d025550	2.01113	3.88463	3.433	3.87043	1.80093	2.34155	3.45924	3.70831	1.31005	2.30852	1.64362	3.205	3.01113	4.88463	4.433	4.87043	2.80093	3.34155	4.45924	4.70831	2.31005	3.30852	2.64362	4.205	4.10959	3.67097	3.82587	3.38572	0.884954	1.07416	1.08425	2.38553	2.36567	2.05952	2.85115	4.14779	3.28447	3.71444	2.83972	2.08908	2.5304	2.51734	1.13334	3.38553	3.36567	3.05952	3.85115	5.14779	4.28447
gene:Zm00001d004655	49.6494	21.055	27.8143	31.4392	34.5986	34.3223	29.3055	24.3114	21.0048	42.4388	39.6724	44.8923	50.6494	22.055	28.8143	32.4392	35.5986	35.3223	30.3055	25.3114	22.0048	43.4388	40.6724	45.8923	33.8396	34.4534	25.8739	43.3345	1.67483	1.30786	0.795057	31.8386	27.8696	26.1416	40.2218	27.381	21.0939	21.8233	42.0553	35.8733	38.8674	35.8085	33.4028	32.8386	28.8696	27.1416	41.2218	28.381	22.0939
gene:Zm00001d025558	0.972727	0.894379	1.80601	3.06473	1.77088	1.50971	1.27597	2.29487	2.69219	1.79662	1.20014	3.00478	1.97273	1.89438	2.80601	4.06473	2.77088	2.50971	2.27597	3.29487	3.69219	2.79662	2.20014	4.00478	2.22437	3.11511	3.08768	3.00051	0.971771	0.720404	1.03819	0.511357	0.820521	2.32219	2.27418	3.46219	3.80795	2.13621	2.31854	3.82351	0.793714	0.776072	1.27845	1.51136	1.82052	3.32219	3.27418	4.46219	4.80795
gene:Zm00001d030379	2.09752	1.14385	1.97453	1.49	1.97674	1.71546	1.50997	2.47048	2.24404	1.55113	2.59031	1.77256	3.09752	2.14385	2.97453	2.49	2.97674	2.71546	2.50997	3.47048	3.24404	2.55113	3.59031	2.77256	2.73863	2.7274	3.07483	2.97133	0.966339	0.89066	0.917905	3.07122	1.64227	3.46767	4.1414	3.98291	3.31704	4.52969	2.96764	2.9309	3.38117	2.39574	3.21372	4.07122	2.64227	4.46767	5.1414	4.98291	4.31704
gene:Zm00001d030370	7.47076	22.266	16.6969	11.6738	7.43836	7.72145	20.3752	16.2402	15.3511	9.29745	12.0033	13.2877	8.47076	23.266	17.6969	12.6738	8.43836	8.72145	21.3752	17.2402	16.3511	10.2974	13.0033	14.2877	16.4779	9.94453	18.3222	12.5295	0.683842	0.899342	0.793691	8.3006	9.61538	14.9761	7.7833	14.0674	18.7875	19.0868	10.6745	11.3449	9.81695	9.89193	14.9314	9.3006	10.6154	15.9761	8.7833	15.0674	19.7875
gene:Zm00001d030373	535.394	352.444	374.48	469.227	501.748	552.103	370.063	327.164	287.551	514.86	596.36	547.803	536.394	353.444	375.48	470.227	502.748	553.103	371.063	328.164	288.551	515.86	597.36	548.803	421.773	508.693	329.259	554.008	1.68259	1.28097	0.918205	528.365	474.258	270.83	570.019	313.962	332.043	306.459	577.026	496.322	604.88	575.467	494.538	529.365	475.258	271.83	571.019	314.962	333.043
gene:Zm00001d030372	2.55771	0.725447	1.49012	0.525908	1.44019	2.17613	2.27091	5.71978	1.70657	5.31317	4.38983	0.505082	3.55771	1.72545	2.49012	1.52591	2.44019	3.17613	3.27091	6.71978	2.70657	6.31317	5.38983	1.50508	2.59109	2.38074	4.23242	4.4027	1.04023	0.612201	0.540746	2.29101	0.804145	1.06877	2.52028	0.447245	0.410531	1.72064	1.56866	0.956032	2.11307	1.79394	2.98969	3.29101	1.80414	2.06877	3.52028	1.44725	1.41053
gene:Zm00001d031979	15.7038	30.7066	29.5903	29.5868	26.3335	23.9372	24.9852	25.3554	49.5293	24.297	25.0208	31.9335	16.7038	31.7066	30.5903	30.5868	27.3335	24.9372	25.9852	26.3554	50.5293	25.297	26.0208	32.9335	26.3336	27.6192	34.29	28.0837	0.819008	0.767967	0.983458	38.99	36.9014	38.2405	36.5441	32.0782	27.3359	25.3078	27.6354	35.4775	28.2602	36.7679	28.2556	39.99	37.9014	39.2405	37.5441	33.0782	28.3359
gene:Zm00001d031975	72.9553	62.9977	69.9735	66.5952	70.1811	75.3481	67.7915	72.3382	66.9399	93.3176	100.283	64.6129	73.9553	63.9977	70.9735	67.5952	71.1811	76.3481	68.7915	73.3382	67.9399	94.3176	101.283	65.6129	69.6422	71.7082	70.0232	87.0711	1.24346	0.994558	0.823559	78.7357	60.354	56.3707	81.1435	48.9975	51.9951	51.4863	95.3527	91.7823	96.0685	100.805	87.7616	79.7357	61.354	57.3707	82.1435	49.9975	52.9951
gene:Zm00001d031977	10.6054	13.808	12.263	9.6387	9.84069	8.63716	14.216	12.3521	12.4751	9.60264	10.753	10.1987	11.6054	14.808	13.263	10.6387	10.8407	9.63716	15.216	13.3521	13.4751	10.6026	11.753	11.1987	13.2255	10.3722	14.0144	11.1848	0.798091	0.943704	0.927347	10.6768	8.2374	12.0481	12.2171	9.82098	11.8973	11.8348	11.8698	13.658	13.9846	11.1168	12.3597	11.6768	9.2374	13.0481	13.2171	10.821	12.8973
gene:Zm00001d031970	7.80143	12.2727	12.2151	6.55222	6.18003	8.06785	12.8273	6.45141	9.74278	7.63016	11.4407	7.2193	8.80143	13.2727	13.2151	7.55222	7.18003	9.06785	13.8273	7.45141	10.7428	8.63016	12.4407	8.2193	11.7631	7.93337	10.6738	9.76337	0.914702	1.10205	0.812564	7.12397	6.1758	9.17065	7.50664	8.68738	10.0452	11.4144	10.4833	6.25868	9.54918	7.35224	8.48217	8.12397	7.1758	10.1706	8.50664	9.68738	11.0452
gene:Zm00001d031971	15.8493	0.571492	4.25657	11.5307	5.44054	6.04548	1.93589	8.69446	0.343294	11.9446	9.51823	14.8509	16.8493	1.57149	5.25657	12.5307	6.44054	7.04548	2.93589	9.69446	1.34329	12.9446	10.5182	15.8509	7.89245	8.67224	4.65788	13.1046	2.81342	1.69443	0.661771	386.977	217.747	0.859492	666.202	2.31162	1.1854	2.55875	427.417	636.955	373.768	427.493	241.973	387.977	218.747	1.85949	667.202	3.31162	2.1854
gene:Zm00001d037688	7.75849	7.81597	11.2585	6.92743	9.22015	11.9063	8.54677	6.90108	7.57348	8.4936	14.9719	8.03559	8.75849	8.81597	12.2585	7.92743	10.2202	12.9063	9.54677	7.90108	8.57348	9.4936	15.9719	9.03559	9.94431	10.3513	8.67378	11.5004	1.32588	1.14648	0.900084	0.634988	3.09564	2.41902	0.329869	4.01515	4.06609	4.91951	0.901725	0.308603	1.69901	2.52985	1.00637	1.63499	4.09564	3.41902	1.32987	5.01515	5.06609
gene:Zm00001d037689	19.5337	9.39506	11.8768	37.4431	61.2776	42.0456	12.6418	13.195	31.9663	40.5221	15.8728	31.5216	20.5337	10.3951	12.8768	38.4431	62.2776	43.0456	13.6418	14.195	32.9663	41.5221	16.8728	32.5216	14.6019	47.9221	20.2677	30.3055	1.49526	0.72045	1.5813	73.9568	73.0007	36.0944	39.1696	44.9577	27.5889	35.7014	52.0701	44.6066	20.7183	54.6825	20.529	74.9568	74.0007	37.0944	40.1696	45.9577	28.5889
gene:Zm00001d037684	119.483	368.467	319.204	259.678	111.222	90.3782	415.981	300.462	233.047	157.403	185.16	111.413	120.483	369.467	320.204	260.678	112.222	91.3782	416.981	301.462	234.047	158.403	186.16	112.413	270.051	154.76	317.497	152.325	0.479769	0.850565	1.01598	194.204	116.461	193.594	248.382	193.595	301.472	167.087	177.797	130.501	187.458	167.006	385.956	195.204	117.461	194.594	249.382	194.595	302.472
gene:Zm00001d037686	0	0	0	0	0	0.414265	0	0	0	0	0	1.11533	1	1	1	1	1	1.41426	1	1	1	1	1	2.11533	1	1.13809	1	1.37178	1.37178	1	0.829645	0	0.097583	0.128052	0	0	0	0	0	0.100759	0	0	0	1	1.09758	1.12805	1	1	1
gene:Zm00001d037687	2.1189	1.73096	0.985927	3.76583	2.19364	2.94564	3.19125	1.16313	3.65664	1.99291	4.18344	2.42825	3.1189	2.73096	1.98593	4.76583	3.19364	3.94564	4.19125	2.16313	4.65664	2.99291	5.18344	3.42825	2.61193	3.96837	3.67034	3.8682	1.05391	0.711632	1.0259	2.52432	4.19809	1.3716	1.3632	2.0805	3.24238	2.24424	2.44843	2.29207	2.74298	4.07057	4.40616	3.52432	5.19809	2.3716	2.3632	3.0805	4.24238
gene:Zm00001d037680	0	0	0.161144	0.697229	1.00919	1.60898	0	0	0.667933	0.486122	0.626523	0.747571	1	1	1.16114	1.69723	2.00919	2.60898	1	1	1.66793	1.48612	1.62652	1.74757	1.05371	2.10513	1.22264	1.62007	1.32506	0.861832	1.29941	0.339228	0.446642	0	0.808669	0	0.152002	0.334349	0.20654	0.0729049	1.04117	0	0.317865	1.33923	1.44664	1	1.80867	1	1.152
gene:Zm00001d037682	17.4334	13.6268	16.3102	10.3967	14.2862	14.5731	12.7002	16.6199	10.245	19.2233	22.2889	14.8136	18.4334	14.6268	17.3102	11.3967	15.2862	15.5731	13.7002	17.6199	11.245	20.2233	23.2889	15.8136	16.7901	14.0853	14.1883	19.7753	1.39377	1.18338	0.712268	16.2733	12.1751	6.77688	19.1445	5.63719	8.63568	11.2277	17.0644	17.1944	33.5443	19.6733	37.6462	17.2733	13.1751	7.77688	20.1445	6.63719	9.63568
Zea_mays_newGene_24510	0	7.18373	0.626448	1.1777	1.99822	0	2.78523	10.847	0	1.73363	3.09741	1.41378	1	8.18373	1.62645	2.1777	2.99822	1	3.78523	11.847	1	2.73363	4.09741	2.41378	3.60339	2.05864	5.54408	3.0816	0.555837	0.649953	0.668041	6.53139	0.211911	0.663297	1.38804	14.7283	12.7994	1.67284	5.99787	17.7353	0.496565	1.71925	4.05455	7.53139	1.21191	1.6633	2.38804	15.7283	13.7994
gene:Zm00001d030087	13.6324	15.5017	12.7856	10.8189	10.1485	11.1244	17.8919	12.1958	14.5805	12.3872	16.7855	14.3471	14.6324	16.5017	13.7856	11.8189	11.1485	12.1244	18.8919	13.1958	15.5805	13.3872	17.7855	15.3471	14.9732	11.6973	15.8894	15.5066	0.975907	0.942341	0.754341	10.7612	10.6813	17.4873	11.2462	13.6205	19.1385	14.8355	9.38395	13.4425	12.768	10.7809	12.4871	11.7612	11.6813	18.4873	12.2462	14.6205	20.1385
gene:Zm00001d030086	11.5482	19.5698	36.3837	21.6844	14.1619	11.6822	28.5706	31.1031	24.7217	10.7686	8.17382	13.0458	12.5482	20.5698	37.3837	22.6844	15.1619	12.6822	29.5706	32.1031	25.7217	11.7686	9.17382	14.0458	23.5006	16.8428	29.1318	11.6627	0.400344	0.806698	1.44416	9.69478	7.84524	21.3492	12.9722	16.1607	30.8854	22.9423	6.45924	9.23312	6.11348	7.57773	10.4741	10.6948	8.84524	22.3492	13.9722	17.1607	31.8854
gene:Zm00001d048166	10.1643	11.2416	11.0184	11.0058	9.25593	10.643	13.7761	12.4392	10.6218	10.9752	9.03383	11.4275	11.1643	12.2416	12.0184	12.0058	10.2559	11.643	14.7761	13.4392	11.6218	11.9752	10.0338	12.4275	11.8081	11.3016	13.2791	11.4788	0.86443	0.889225	0.98456	10.7875	13.3247	10.4537	11.0867	11.8466	13.7665	10.8478	10.939	9.87432	15.0051	10.637	14.4176	11.7875	14.3247	11.4537	12.0867	12.8466	14.7665
gene:Zm00001d030083	21.4406	20.5084	25.0492	22.3513	19.7749	23.9995	20.1437	23.0403	23.627	14.0302	34.3023	24.2991	22.4406	21.5084	26.0492	23.3513	20.7749	24.9995	21.1437	24.0403	24.627	15.0302	35.3023	25.2991	23.3327	23.0419	23.2703	25.2105	1.08338	1.00268	0.91398	9.38655	12.19	26.714	15.531	18.9284	22.4394	21.6314	13.2279	17.045	16.368	14.3312	13.3377	10.3865	13.19	27.714	16.531	19.9284	23.4394
gene:Zm00001d030080	26.8178	16.2268	18.2383	21.1912	28.1888	28.4227	26.6066	24.5862	24.5703	35.1885	31.5455	27.3764	27.8178	17.2268	19.2383	22.1912	29.1888	29.4227	27.6066	25.5862	25.5703	36.1885	32.5455	28.3764	21.4276	26.9342	26.2544	32.3701	1.23294	0.816154	0.832071	27.2611	21.2324	18.4236	30.6504	27.4324	21.3454	20.624	34.7234	33.8444	39.1651	35.0241	33.3988	28.2611	22.2324	19.4236	31.6504	28.4324	22.3454
gene:Zm00001d006938	20.9105	16.196	23.0142	21.9933	26.7717	28.5984	20.1777	15.5485	17.5811	25.6103	36.5808	25.8507	21.9105	17.196	24.0142	22.9933	27.7717	29.5984	21.1777	16.5485	18.5811	26.6103	37.5808	26.8507	21.0402	26.7878	18.7691	30.3473	1.61687	1.121	0.882709	9.69284	14.4986	9.27327	11.9116	13.3717	11.0945	16.7833	8.92247	7.96608	11.5481	11.1282	9.93623	10.6928	15.4986	10.2733	12.9116	14.3717	12.0945
gene:Zm00001d012452	14.2928	8.61246	11.6956	15.3094	14.0453	14.5841	10.7481	13.149	17.2847	12.6573	15.0576	14.1497	15.2928	9.61246	12.6956	16.3094	15.0453	15.5841	11.7481	14.149	18.2847	13.6573	16.0576	15.1497	12.5336	15.6463	14.7272	14.9549	1.01546	0.851051	1.04623	27.7466	18.0919	10.0145	24.587	11.0339	7.89793	14.3693	17.6959	21.648	25.4222	26.9762	19.8599	28.7466	19.0919	11.0145	25.587	12.0339	8.89793
gene:Zm00001d004651	25.9098	29.6159	25.4646	26.3852	16.2351	18.2101	26.7045	28.4891	29.9754	26.4299	28.033	28.8131	26.9098	30.6159	26.4646	27.3852	17.2351	19.2101	27.7045	29.4891	30.9754	27.4299	29.033	29.8131	27.9968	21.2768	29.3897	28.7586	0.978529	0.952606	0.739841	20.6029	16.0653	19.9769	30.0434	20.4622	20.6809	20.7513	23.7065	33.8613	25.7014	17.9923	27.7651	21.6029	17.0653	20.9769	31.0434	21.4622	21.6809
Zea_mays_newGene_27534	0	0	0	0.402921	0	0	0.596332	0.302502	0	0.983284	0	0	1	1	1	1.40292	1	1	1.59633	1.3025	1	1.98328	1	1	1	1.13431	1.29961	1.32776	1.02166	0.769461	0.8543	0.185965	0	2.56308	0.212416	1.27617	1.32457	1.00588	0.4499	0.484087	0.930483	0.276868	0.260107	1.18596	1	3.56308	1.21242	2.27617	2.32457
Zea_mays_newGene_43804	0.515322	0.223338	1.38118	0.467108	0.0966932	0.337124	0.527418	1.12528	0.690585	0.113343	0.147076	0.685531	1.51532	1.22334	2.38118	1.46711	1.09669	1.33712	1.52742	2.12528	1.69059	1.11334	1.14708	1.68553	1.70661	1.30031	1.78109	1.31532	0.738488	0.958183	0.98859	0.140837	0.237703	0.141576	0.179451	0.0279596	0.357792	0.774814	0	0.181877	0.585076	0.355417	0.477121	1.14084	1.2377	1.14158	1.17945	1.02796	1.35779
Zea_mays_newGene_27536	2.29561	1.59148	1.43506	4.95137	6.45564	3.61076	3.00863	5.00136	2.30915	5.24812	1.26083	2.53147	3.29561	2.59148	2.43506	5.95137	7.45564	4.61076	4.00863	6.00136	3.30915	6.24812	2.26083	3.53147	2.77405	6.00592	4.43972	4.01347	0.903993	0.624827	1.49644	5.85041	2.55449	7.58628	3.00195	5.98051	2.32789	4.22379	5.0105	4.00588	3.82876	4.94818	2.56631	6.85041	3.55449	8.58628	4.00195	6.98051	3.32789
Zea_mays_newGene_13395	0.298302	0.774098	2.16743	0.545863	0.579473	0.433976	0.444331	1.13398	1.89002	0.53125	0.186563	0.69025	1.2983	1.7741	3.16743	1.54586	1.57947	1.43398	1.44433	2.13398	2.89002	1.53125	1.18656	1.69025	2.07995	1.51977	2.15611	1.46935	0.681484	0.964675	1.03431	0.615139	0.567525	1.20685	1.22602	0.258117	1.21859	0.948335	0	0.638163	0.276626	0.824824	0.492906	1.61514	1.56753	2.20685	2.22602	1.25812	2.21859
gene:Zm00001d027950	16.71	12.8256	14.453	10.55	12.43	12.6602	13.9907	13.3565	9.00808	15.327	18.6608	14.4668	17.71	13.8256	15.453	11.55	13.43	13.6602	14.9907	14.3565	10.0081	16.327	19.6608	15.4668	15.6629	12.8801	13.1185	17.1515	1.30743	1.19396	0.750959	9.24966	10.3452	10.458	11.7149	12.6388	12.4426	12.611	9.14648	10.4923	14.0925	10.7575	14.3163	10.2497	11.3452	11.458	12.7149	13.6388	13.4426
gene:Zm00001d027955	3.51402	12.3644	9.60819	4.68935	4.88112	5.51238	17.0643	6.60281	6.32662	5.59492	2.91193	7.9607	4.51402	13.3644	10.6082	5.68935	5.88112	6.51238	18.0643	7.60281	7.32662	6.59492	3.91193	8.9607	9.49555	6.02762	10.9979	6.48918	0.590037	0.863395	0.928872	5.32491	5.16926	3.19094	8.60384	11.2038	8.53768	13.2483	4.06707	3.24351	5.32407	5.47197	18.3398	6.32491	6.16926	4.19094	9.60384	12.2038	9.53768
gene:Zm00001d027954	17.6124	28.4571	21.1715	18.5326	16.9128	16.3717	24.9008	22.0113	20.3128	16.9414	17.3496	17.4978	18.6124	29.4571	22.1715	19.5326	17.9128	17.3717	25.9008	23.0113	21.3128	17.9414	18.3496	18.4978	23.4136	18.2724	23.4083	18.2629	0.780191	1.00023	1.00052	12.0955	11.9048	29.0887	15.9789	25.794	29.6315	28.5352	12.3	13.409	14.5299	13.5866	13.1052	13.0955	12.9048	30.0887	16.9789	26.794	30.6315
gene:Zm00001d027957	10.3807	18.7104	13.9211	8.17381	14.4472	6.37617	11.2759	10.863	10.8348	7.68141	6.56594	9.13821	11.3807	19.7104	14.9211	9.17381	15.4472	7.37617	12.2759	11.863	11.8348	8.68141	7.56594	10.1382	15.3374	10.6657	11.9913	8.79519	0.733467	1.27905	1.21268	12.3185	7.52779	15.9934	19.3527	20.2275	22.7823	20.0568	8.86933	5.14461	10.3318	7.81961	20.8062	13.3185	8.52779	16.9934	20.3527	21.2275	23.7823
gene:Zm00001d027956	15.4676	22.7774	19.0586	16.7406	12.0024	12.7681	20.8514	16.8866	17.7861	14.2174	13.0508	13.4632	16.4676	23.7774	20.0586	17.7406	13.0024	13.7681	21.8514	17.8866	18.7861	15.2174	14.0508	14.4632	20.1012	14.837	19.508	14.5771	0.747239	1.03041	1.01783	9.98183	10.3426	26.2448	11.3497	21.4269	25.1471	24.1123	8.74813	11.6157	12.5666	11.3078	11.1214	10.9818	11.3426	27.2448	12.3497	22.4269	26.1471
Zea_mays_newGene_12660	1.33778	5.81278	3.76691	2.37603	0.427563	1.15676	3.97461	2.52425	2.00967	0.292992	0.940886	0.90845	2.33778	6.81278	4.76691	3.37603	1.42756	2.15676	4.97461	3.52425	3.00967	1.29299	1.94089	1.90845	4.63916	2.32012	3.83618	1.71411	0.446827	1.20932	1.35354	0	0.170211	2.21924	0.267784	1.09677	3.13007	1.12473	0.139726	0	0.467109	0.134244	0.0993053	1	1.17021	3.21924	1.26778	2.09677	4.13007
Zea_mays_newGene_12665	0.514116	0.658538	0.634106	1.34083	0	0	0.818106	0	0.538799	0.493725	0.232713	0	1.51412	1.65854	1.63411	2.34083	1	1	1.81811	1	1.5388	1.49373	1.23271	1	1.60225	1.44694	1.4523	1.24215	0.855295	1.10325	1.16487	0	0.65594	0.270759	0.398386	1.14437	0.725715	0	0	1.25864	0.344805	0	0.326206	1	1.65594	1.27076	1.39839	2.14437	1.72571
gene:Zm00001d026398	18.0353	13.3663	8.77042	13.1221	6.24747	7.34906	7.97439	6.19132	8.41371	12.2549	8.22651	7.90883	19.0353	14.3663	9.77042	14.1221	7.24747	8.34906	8.97439	7.19132	9.41371	13.2549	9.22651	8.90883	14.3907	9.90622	8.52647	10.4634	1.22717	1.68776	0.946748	2.46572	5.12691	24.617	3.06081	16.9962	36.2135	11.1424	6.65408	5.01319	6.42983	4.6979	4.01217	3.46572	6.12691	25.617	4.06081	17.9962	37.2135
Zea_mays_newGene_23199	0	0.114929	0	0	0	0	1.27632	0.906952	0	0	0	0	1	1.11493	1	1	1	1	2.27632	1.90695	1	1	1	1	1.03831	1	1.72776	1	0.578785	0.600958	1	0	0	0	0.121999	0	0	0	0	0	0	0	0	1	1	1	1.122	1	1
gene:Zm00001d042094	0.210824	0.934652	1.35067	0.944925	0.880651	1.32139	0.908853	0.606749	1.7907	1.37014	0.787594	1.53914	1.21082	1.93465	2.35067	1.94492	1.88065	2.32139	1.90885	1.60675	2.7907	2.37014	1.78759	2.53914	1.83205	2.04899	2.1021	2.23229	1.06193	0.871533	0.917886	0.410335	0.445385	1.19527	0.481615	0.524464	0.878768	0.905423	0.812407	0.27513	1.01512	0.225681	0.270424	1.41034	1.44538	2.19527	1.48162	1.52446	1.87877
gene:Zm00001d026390	1.20007	0	0	1.57744	0	0	0	0	0.704464	2.16368	0	0.181959	2.20007	1	1	2.57744	1	1	1	1	1.70446	3.16368	1	1.18196	1.40002	1.52581	1.23482	1.78188	1.44303	1.13379	0.856294	0.299297	0.290656	0	0.296594	0	0	0	0.513427	0	0.316445	0	0	1.2993	1.29066	1	1.29659	1	1
gene:Zm00001d026391	96.3635	68.2168	65.6154	79.9047	63.5197	89.7521	60.9045	60.4056	64.9389	38.4775	74.2937	72.8828	97.3635	69.2168	66.6154	80.9047	64.5197	90.7521	61.9045	61.4056	65.9389	39.4775	75.2937	73.8828	77.7319	78.7255	63.083	62.8847	0.996856	1.23222	1.2519	47.8788	53.135	82.2811	67.8965	57.6085	65.7256	54.5932	64.9283	82.4213	70.3593	61.9817	72.6497	48.8788	54.135	83.2811	68.8965	58.6085	66.7256
Zea_mays_newGene_23191	0.177327	1.12008	0	0.633593	0	0	0.893432	0.18354	0	0	0	0.160374	1.17733	2.12008	1	1.63359	1	1	1.89343	1.18354	1	1	1	1.16037	1.43247	1.2112	1.35899	1.05346	0.775177	1.05407	1.14974	0	0	0.581583	0.335307	0.949625	0.599473	0.469118	0	0.221339	0.381581	0	0	1	1	1.58158	1.33531	1.94963	1.59947
gene:Zm00001d026393	1.09628	0.352858	0.679858	0.677658	0	0.307854	1.07112	1.0302	0	0.584593	2.00097	1.02142	2.09628	1.35286	1.67986	1.67766	1	1.30785	2.07112	2.0302	1	1.58459	3.00097	2.02142	1.70966	1.3285	1.70044	2.20233	1.29515	1.00542	0.603227	0.668981	0.337967	0	1.36416	0.729472	0.658024	1.20724	0.261449	0.541579	0.8211	0.510313	0.725229	1.66898	1.33797	1	2.36416	1.72947	1.65802
gene:Zm00001d026394	19.077	16.6106	18.5019	20.0237	18.5364	20.9274	14.0225	14.9147	18.9349	17.6031	17.7024	20.6655	20.077	17.6106	19.5019	21.0237	19.5364	21.9274	15.0225	15.9147	19.9349	18.6031	18.7024	21.6655	19.0632	20.8292	16.9574	19.657	1.1592	1.12418	1.05963	18.6257	21.7157	15.1271	19.1078	18.245	15.7005	18.8589	22.2034	19.6739	17.5195	17.45	17.9604	19.6257	22.7157	16.1271	20.1078	19.245	16.7005
gene:Zm00001d026396	37.4372	51.6066	41.6202	44.9486	40.1757	32.1796	41.4053	32.5565	37.4148	33.242	35.6908	37.107	38.4372	52.6066	42.6202	45.9486	41.1757	33.1796	42.4053	33.5565	38.4148	34.242	36.6908	38.107	44.5547	40.1013	38.1256	36.3466	0.95334	1.16863	1.1033	31.6029	30.4554	37.7676	32.7351	37.3769	35.5341	35.3734	31.8904	34.439	38.7993	30.3289	31.741	32.6029	31.4554	38.7676	33.7351	38.3769	36.5341
gene:Zm00001d026397	69.1636	64.5794	58.0056	51.8852	41.2319	46.3915	46.3621	44.6254	40.4747	46.3672	56.2981	51.1928	70.1636	65.5794	59.0056	52.8852	42.2319	47.3915	47.3621	45.6254	41.4747	47.3672	57.2981	52.1928	64.9162	47.5029	44.8207	52.286	1.16656	1.44835	0.908519	35.3847	42.4896	45.5373	34.9792	45.4333	56.9644	51.3925	29.1637	42.0458	42.1082	36.7301	37.7208	36.3847	43.4896	46.5373	35.9792	46.4333	57.9644
Zea_mays_newGene_14620	0	0	0	0	0	1.0688	0	0	0	0	0	0	1	1	1	1	1	2.0688	1	1	1	1	1	1	1	1.35627	1	1	1	1	1.35627	0	0.523945	0	0	0	0	0	0	0	0	0	0	1	1.52394	1	1	1	1
gene:Zm00001d050463	20.3236	24.0695	27.3173	25.3892	23.6498	25.7391	25.5238	28.5621	29.2318	22.5862	24.9335	24.0033	21.3236	25.0695	28.3173	26.3892	24.6498	26.7391	26.5238	29.5621	30.2318	23.5862	25.9335	25.0033	24.9035	25.9261	28.7726	24.841	0.863358	0.865529	1.04368	26.0841	19.787	0	28.3715	22.5404	23.685	28.7169	22.7281	0.0936875	27.3359	24.3279	24.9931	27.0841	20.787	1	29.3715	23.5404	24.685
gene:Zm00001d042090	23.8071	7.70436	11.6396	13.1592	13.3452	20.6432	9.07017	8.66111	6.35461	9.79553	14.1552	18.7063	24.8071	8.70436	12.6396	14.1592	14.3452	21.6432	10.0702	9.66111	7.35461	10.7955	15.1552	19.7063	15.3837	16.7159	9.02863	15.219	1.68564	1.70388	1.09835	7.32561	9.27354	5.99932	7.95251	5.49487	6.47305	5.6277	6.26301	10.9277	8.72439	11.0378	9.562	8.32561	10.2735	6.99932	8.95251	6.49487	7.47305
gene:Zm00001d033855	24.7908	23.8976	33.0877	23.6839	27.7676	30.7082	23.708	26.1423	18.6381	29.2055	26.5049	35.1031	25.7908	24.8976	34.0877	24.6839	28.7676	31.7082	24.708	27.1423	19.6381	30.2055	27.5049	36.1031	28.2587	28.3865	23.8295	31.2712	1.31229	1.18587	0.907754	28.8763	22.7394	19.7468	31.8004	25.8916	26.5088	21.954	26.8115	21.0168	31.6348	27.989	36.6718	29.8763	23.7394	20.7468	32.8004	26.8916	27.5088
gene:Zm00001d033854	20.9864	32.7076	24.7786	22.609	16.4362	14.2134	31.8961	22.8022	24.1008	21.9274	15.253	25.1704	21.9864	33.7076	25.7786	23.609	17.4362	15.2134	32.8961	23.8022	25.1008	22.9274	16.253	26.1704	27.1576	18.7528	27.2664	21.7836	0.798919	0.99601	0.86087	9.39024	19.084	26.701	19.4371	28.7291	26.3145	30.6231	13.0342	17.3128	15.2201	13.5182	17.4409	10.3902	20.084	27.701	20.4371	29.7291	27.3145
gene:Zm00001d037534	6.74605	3.78914	3.93225	2.60074	6.51896	2.61886	4.55158	3.72341	1.67353	2.87066	4.04906	2.39951	7.74605	4.78914	4.93225	3.60074	7.51896	3.61886	5.55158	4.72341	2.67353	3.87066	5.04906	3.39951	5.82248	4.91285	4.31617	4.10641	0.951401	1.34899	1.19639	5.53025	7.48486	9.08446	9.55319	6.79065	3.91191	6.28379	12.9413	8.4261	10.573	6.50365	4.93991	6.53025	8.48486	10.0845	10.5532	7.79065	4.91191
gene:Zm00001d037532	19.3393	43.6403	37.2533	39.3412	24.8668	20.5426	40.8087	33.415	37.1331	23.2868	18.3276	21.7247	20.3393	44.6403	38.2533	40.3412	25.8668	21.5426	41.8087	34.415	38.1331	24.2868	19.3276	22.7247	34.411	29.2502	38.1189	22.113	0.580106	0.902728	1.32276	30.5378	32.0867	50.4671	33.3041	49.7679	56.7436	46.6928	38.8678	31.3069	31.1531	33.0007	45.1611	31.5378	33.0867	51.4671	34.3041	50.7679	57.7436
gene:Zm00001d033850	3034.3	2565.04	2650.85	2333.67	2650.4	2728.52	2767.03	2809.83	2604.14	2652.31	3362.97	2577.42	3035.3	2566.04	2651.85	2334.67	2651.4	2729.52	2768.03	2810.83	2605.14	2653.31	3363.97	2578.42	2751.07	2571.86	2728	2865.23	1.0503	1.00845	0.89761	2709.28	2472.49	2182.94	3321.43	2021.43	1933.58	2394.89	2520.34	2880.8	3113.14	2740	2956.11	2710.28	2473.49	2183.94	3322.43	2022.43	1934.58
gene:Zm00001d037530	22.7288	26.649	20.4283	22.2918	22.3473	21.2155	23.6548	26.5965	22.6705	19.6414	27.0409	23.5675	23.7288	27.649	21.4283	23.2918	23.3473	22.2155	24.6548	27.5965	23.6705	20.6414	28.0409	24.5675	24.2687	22.9515	25.3073	24.4166	0.964805	0.958962	0.939997	22.0668	19.4257	26.2621	21.1632	20.3737	26.0702	25.2221	24.8644	19.236	25.9159	20.5282	22.7755	23.0668	20.4257	27.2621	22.1632	21.3737	27.0702
gene:Zm00001d019766	16.7406	31.4786	31.5915	22.3668	18.0795	14.9857	24.9669	21.6599	22.5649	18.7425	23.2046	21.7711	17.7406	32.4786	32.5915	23.3668	19.0795	15.9857	25.9669	22.6599	23.5649	19.7425	24.2046	22.7711	27.6035	19.4773	24.0639	22.2394	0.924183	1.14709	0.875801	17.1152	16.9512	29.9947	21.1221	27.8599	29.9664	23.7106	15.4519	23.4126	20.7379	19.6671	25.6566	18.1152	17.9512	30.9947	22.1221	28.8599	30.9664
gene:Zm00001d033859	36.6285	19.9369	31.6981	35.1296	45.401	41.645	26.4862	20.0022	14.4764	29.7281	32.6457	23.6422	37.6285	20.9369	32.6981	36.1296	46.401	42.645	27.4862	21.0022	15.4764	30.7281	33.6457	24.6422	30.4212	41.7252	21.3216	29.672	1.39164	1.42678	1.40621	24.448	33.4366	32.0777	16.2593	21.7398	30.848	26.9946	36.2597	24.8105	16.954	10.2968	23.288	25.448	34.4366	33.0777	17.2593	22.7398	31.848
gene:Zm00001d033858	12.795	11.2554	12.4293	8.97546	10.2053	7.09878	9.8293	10.6339	14.5646	10.0762	8.39449	15.1144	13.795	12.2554	13.4293	9.97546	11.2053	8.09878	10.8293	11.6339	15.5646	11.0762	9.39449	16.1144	13.1599	9.75985	12.6759	12.195	0.962064	1.03818	0.800313	9.66699	6.82771	10.008	8.39301	10.8944	11.4693	11.8991	6.24356	8.38207	5.90296	6.17354	9.65389	10.667	7.82771	11.008	9.39301	11.8944	12.4693
gene:Zm00001d037538	71.1139	56.4823	53.0836	56.1298	73.6268	65.6411	45.2513	40.0607	39.2145	54.4024	66.8936	67.9003	72.1139	57.4823	54.0836	57.1298	74.6268	66.6411	46.2513	41.0607	40.2145	55.4024	67.8936	68.9003	61.2266	66.1326	42.5088	64.0655	1.50711	1.44033	1.03227	55.5138	67.7369	50.5876	54.3466	46.5649	47.5111	43.4509	53.2748	61.9244	52.0504	58.1362	52.8508	56.5138	68.7369	51.5876	55.3466	47.5649	48.5111
gene:Zm00001d037539	0.556545	0.83505	1.08456	0.838764	0.979902	0.292434	0.765109	0.34832	0.835807	0.721685	0.386047	0.704037	1.55655	1.83505	2.08456	1.83876	1.9799	1.29243	1.76511	1.34832	1.83581	1.72169	1.38605	1.70404	1.82539	1.7037	1.64975	1.60392	0.972225	1.10647	1.06221	0.141251	0.479286	0.644386	0.206228	0.566724	0.49733	0.465865	0.408715	0	0.168982	0.269549	0	1.14125	1.47929	1.64439	1.20623	1.56672	1.49733
gene:Zm00001d016017	69.1022	112.551	84.9521	96.3432	69.3554	60.1553	119.888	129.199	144.717	70.9005	74.7213	75.5688	70.1022	113.551	85.9521	97.3432	70.3554	61.1553	120.888	130.199	145.717	71.9005	75.7213	76.5688	89.8684	76.2846	132.268	74.7302	0.564991	0.679441	1.0208	74.3859	72.2992	87.6588	85.201	108.05	107.139	110.781	81.3083	83.4845	82.9176	78.1501	44.8786	75.3859	73.2992	88.6588	86.201	109.05	108.139
gene:Zm00001d016768	29.8743	21.3905	26.2726	25.2676	24.5771	26.6213	17.1168	18.8297	20.1413	23.5406	23.9539	23.721	30.8743	22.3905	27.2726	26.2676	25.5771	27.6213	18.1168	19.8297	21.1413	24.5406	24.9539	24.721	26.8458	26.4887	19.6959	24.7385	1.25602	1.36301	1.07075	21.3634	25.5906	20.8624	25.1872	19.1738	18.56	19.8505	22.3198	20.0698	19.9203	23.739	18.3211	22.3634	26.5906	21.8624	26.1872	20.1738	19.56
gene:Zm00001d016766	7.57126	10.4662	8.32712	9.66079	7.62351	6.9402	11.5513	7.76492	7.92725	8.32072	7.96395	9.65592	8.57126	11.4662	9.32712	10.6608	8.62351	7.9402	12.5513	8.76492	8.92725	9.32072	8.96395	10.6559	9.7882	9.07483	10.0811	9.64686	0.956921	0.970941	0.940703	5.35356	7.74355	11.4754	8.04961	11.1796	9.88908	12.9033	8.24561	8.89248	9.00634	5.60836	8.79253	6.35356	8.74355	12.4754	9.04961	12.1796	10.8891
gene:Zm00001d016767	27.4083	15.7761	20.4645	19.3501	21.1139	22.0008	14.3798	16.3652	17.988	21.1842	17.8642	18.7331	28.4083	16.7761	21.4645	20.3501	22.1139	23.0008	15.3798	17.3652	18.988	22.1842	18.8642	19.7331	22.2163	21.8216	17.2443	20.2605	1.17491	1.28833	1.07705	25.6163	24.9733	16.0688	20.8011	17.6665	19.7366	17.1751	27.0035	27.8099	26.7346	24.3239	27.0346	26.6163	25.9733	17.0688	21.8011	18.6665	20.7366
gene:Zm00001d016764	35.4682	16.5176	29.617	22.0324	27.7646	30.7478	15.7893	16.7877	20.4285	21.8336	13.8601	26.4289	36.4682	17.5176	30.617	23.0324	28.7646	31.7478	16.7893	17.7877	21.4285	22.8336	14.8601	27.4289	28.2009	27.8483	18.6685	21.7075	1.16279	1.51062	1.28289	10.2961	14.5473	12.0666	10.6536	17.9035	15.2075	21.4853	15.7026	14.7673	15.0962	8.91441	8.90659	11.2961	15.5473	13.0666	11.6536	18.9035	16.2075
gene:Zm00001d016765	8.83371	10.7046	12.0382	9.54195	8.58041	10.5435	10.6051	12.6705	9.49249	12.5706	11.4641	10.9752	9.83371	11.7046	13.0382	10.5419	9.58041	11.5435	11.6051	13.6705	10.4925	13.5706	12.4641	11.9752	11.5255	10.5553	11.9227	12.67	1.06268	0.966687	0.833094	11.7377	8.79199	10.3795	13.5969	9.24802	8.62628	11.006	10.2897	15.5219	17.3613	14.9516	16.0538	12.7377	9.79199	11.3795	14.5969	10.248	9.62628
gene:Zm00001d012456	0	0	0	0.530589	0.620009	0.334283	0	0.0793628	0.513891	0.147551	0	0	1	1	1	1.53059	1.62001	1.33428	1	1.07936	1.51389	1.14755	1	1	1	1.49496	1.19775	1.04918	0.875961	0.834898	1.42488	0.217386	0.165177	0.321678	1.90833	0.741873	0.625865	0.244379	2.17851	2.20901	0.600883	0.357803	0.108312	1.21739	1.16518	1.32168	2.90833	1.74187	1.62586
gene:Zm00001d016760	0	0	0	1.27077	0.719841	0	0	0.795799	0.429754	0	0.665829	0	1	1	1	2.27077	1.71984	1	1	1.7958	1.42975	1	1.66583	1	1	1.66354	1.40852	1.22194	0.867538	0.709966	1.36139	0.41284	0	0.863981	0	1.72281	0.474456	0.259282	2.18622	1.13404	0	0.139932	0.742561	1.41284	1	1.86398	1	2.72281	1.47446
gene:Zm00001d040305	8.31163	6.1402	11.3751	7.22477	8.45514	12.041	7.18851	9.63645	11.2927	8.84158	16.3893	8.21252	9.31163	7.1402	12.3751	8.22477	9.45514	13.041	8.18851	10.6365	12.2927	9.84158	17.3893	9.21252	9.60897	10.2403	10.3725	12.1478	1.17115	0.926385	0.842976	3.89717	4.87161	3.17488	3.19458	4.27742	2.55251	2.73516	3.44192	2.45861	4.59939	5.48642	4.83777	4.89717	5.87161	4.17488	4.19458	5.27742	3.55251
gene:Zm00001d040304	1.00073	0.626597	0.132814	0.575226	1.25616	0.355063	0.34309	1.04644	0.540128	0.582353	0	0	2.00073	1.6266	1.13281	1.57523	2.25616	1.35506	1.34309	2.04644	1.54013	1.58235	1	1	1.58672	1.72881	1.64322	1.19412	0.726694	0.965614	1.44778	0.478347	1.07	2.49714	1.3318	1.67711	0.666412	0.0740439	0	0.603061	0.201747	0.601257	0	1.47835	2.07	3.49714	2.3318	2.67711	1.66641
Zea_mays_newGene_26662	0	1.50597	0	0	0.122082	0	0.12164	0.27435	0	0	0	0	1	2.50597	1	1	1.12208	1	1.12164	1.27435	1	1	1	1	1.50199	1.04069	1.132	1	0.883395	1.32685	1.04069	0	0	0	0	0	0.0682173	0	0	0	0	0	0	1	1	1	1	1	1.06822
Zea_mays_newGene_26661	7.25714	16.6119	12.2831	10.8596	6.73668	6.70246	18.02	15.0319	18.2954	8.90563	10.8351	10.6217	8.25714	17.6119	13.2831	11.8596	7.73668	7.70246	19.02	16.0319	19.2954	9.90563	11.8351	11.6217	13.0507	9.09956	18.1158	11.1208	0.613876	0.720406	0.818245	6.6531	6.80717	13.1	7.33094	19.5896	16.9043	13.114	6.94957	5.41377	10.2581	8.63648	11.6134	7.6531	7.80717	14.1	8.33094	20.5896	17.9043
Zea_mays_newGene_30936	0.60183	1.19165	0.485363	0	1.10538	0.155297	1.66903	1.3458	1.13587	0.830082	1.78823	1.30788	1.60183	2.19165	1.48536	1	2.10538	1.1553	2.66903	2.3458	2.13587	1.83008	2.78823	2.30788	1.75961	1.42022	2.38356	2.30873	0.968604	0.738228	0.615154	1.85762	1.45895	0.460829	1.02476	0.881753	0	1.75168	0.763247	0.885642	1.26097	0.887247	0	2.85762	2.45895	1.46083	2.02476	1.88175	1
Zea_mays_newGene_33120	0	0	0.223072	0.359743	0	0.298252	0.251325	0.961195	1.49032	0	0	0	1	1	1.22307	1.35974	1	1.29825	1.25132	1.9612	2.49032	1	1	1	1.07436	1.21933	1.90095	1	0.526053	0.565169	1.21933	0	0.228669	0	0.0824241	0	0	0	0	0.174897	0	0.473303	0.463123	1	1.22867	1	1.08242	1	1
Zea_mays_newGene_33128	2.12296	3.94992	3.72064	5.27798	1.03937	0.733562	3.58596	2.5579	3.0648	4.87949	2.80161	2.97489	3.12296	4.94992	4.72064	6.27798	2.03937	1.73356	4.58596	3.5579	4.0648	5.87949	3.80161	3.97489	4.26451	3.3503	4.06955	4.552	1.11855	1.0479	0.736007	3.18854	5.48412	6.61063	2.34214	3.69684	7.49433	3.57528	2.29582	2.97726	3.69038	2.25991	3.53302	4.18854	6.48412	7.61063	3.34214	4.69684	8.49433
Zea_mays_newGene_13534	0.135573	0.218302	0.152032	0.142226	0.756627	0.463254	0.448619	1.01182	0.0472389	0.25489	0	0.0734172	1.13557	1.2183	1.15203	1.14223	1.75663	1.46325	1.44862	2.01182	1.04724	1.25489	1	1.07342	1.16864	1.45404	1.50256	1.10944	0.738363	0.777763	1.31061	0	0	0.192941	0	0.0995361	0	0	0	0.228123	0	0.0188129	0.0411831	1	1	1.19294	1	1.09954	1
Zea_mays_newGene_22578	0	0.3803	2.08251	2.01564	1.91747	2.17175	1.57378	1.76528	7.60362	0	0.382244	1.52962	1	1.3803	3.08251	3.01564	2.91747	3.17175	2.57378	2.76528	8.60362	1	1.38224	2.52962	1.82094	3.03496	4.64756	1.63729	0.35229	0.391805	1.85365	3.20017	3.12774	1.47302	1.02378	4.15621	4.41731	5.05413	3.14334	0.870908	1.35474	1.22232	1.63025	4.20017	4.12774	2.47302	2.02378	5.15621	5.41731
Zea_mays_newGene_13531	0.490185	0.170964	1.14908	0.444946	0.0459666	0.153792	0	0	0.11578	0.0979266	0.584135	0.0434285	1.49019	1.17096	2.14908	1.44495	1.04597	1.15379	1	1	1.11578	1.09793	1.58413	1.04343	1.60341	1.2149	1.03859	1.24183	1.19568	1.54383	0.978316	0	0	0	0.180605	0	0	0	0	0.336388	0.837046	0	0	1	1	1	1.1806	1	1
gene:Zm00001d034327	0	0	1.12388	0	0	0	0.896316	0	0.961117	0	0.266353	0	1	1	2.12388	1	1	1	1.89632	1	1.96112	1	1.26635	1	1.37463	1	1.61914	1.08878	0.672444	0.848983	0.918455	0.168306	0	0	0	0	0	0	0	0	0.143358	0.22232	0	1.16831	1	1	1	1	1
gene:Zm00001d002556	2.56651	9.38244	3.37349	2.18983	1.0342	0.905243	3.62955	6.43111	3.53068	0.927814	3.09056	0.550322	3.56651	10.3824	4.37349	3.18983	2.0342	1.90524	4.62955	7.43111	4.53068	1.92781	4.09056	1.55032	6.10748	2.37642	5.53045	2.5229	0.456183	1.10434	0.941942	6.61015	5.51901	9.90518	7.78461	8.89477	15.6488	5.93523	7.38047	7.70821	5.04592	7.32948	0.196973	7.61015	6.51901	10.9052	8.78461	9.89477	16.6488
gene:Zm00001d044689	18.617	36.2272	34.6947	28.3108	21.9027	21.9867	32.9993	29.5536	30.4742	18.2566	23.9572	21.828	19.617	37.2272	35.6947	29.3108	22.9027	22.9867	33.9993	30.5536	31.4742	19.2566	24.9572	22.828	30.8463	25.0668	32.009	22.3473	0.698156	0.963675	1.12169	15.8572	19.5716	30.8412	19.2618	32.7292	35.8505	30.5357	15.9053	17.2108	16.956	18.5272	22.2848	16.8572	20.5716	31.8412	20.2618	33.7292	36.8505
gene:Zm00001d024371	0.47795	0	0	0	0	0.328505	0	0	0	0	0.287314	0	1.47795	1	1	1	1	1.32851	1	1	1	1	1.28731	1	1.15932	1.1095	1	1.09577	1.09577	1.15932	1.01253	0.509973	0	0	1.35416	0	0.223153	0	2.20442	0.232952	2.05659	0.421852	0.945672	1.50997	1	1	2.35416	1	1.22315
gene:Zm00001d008305	18.2953	7.87882	25.9779	11.1891	8.10643	11.8376	20.8046	37.1557	13.944	22.4055	20.0881	6.14716	19.2953	8.87882	26.9779	12.1891	9.10643	12.8376	21.8046	38.1557	14.944	23.4055	21.0881	7.14716	18.384	11.3777	24.9681	17.2136	0.689423	0.7363	0.660972	29.1239	10.9362	6.80445	32.7201	7.24129	5.76703	8.16048	23.4227	22.6273	30.1583	18.3159	103.774	30.1239	11.9362	7.80445	33.7201	8.24129	6.76703
gene:Zm00001d024373	88.5479	55.7631	63.332	54.9373	59.4758	69.6162	45.33	31.8007	38.0539	56.5385	63.3809	75.053	89.5479	56.7631	64.332	55.9373	60.4758	70.6162	46.33	32.8007	39.0539	57.5385	64.3809	76.053	70.2143	62.3431	39.3949	65.9908	1.67511	1.78232	0.944724	43.2581	37.3046	46.8913	41.6023	38.411	33.8334	43.6357	40.4782	48.41	40.4963	55.2904	35.6328	44.2581	38.3046	47.8913	42.6023	39.411	34.8334
gene:Zm00001d011239	7.88959	4.71045	5.31566	5.79649	5.27265	7.05975	4.56191	6.20078	5.38117	8.31833	7.87573	7.31771	8.88959	5.71045	6.31566	6.79649	6.27265	8.05975	5.56191	7.20078	6.38117	9.31833	8.87573	8.31771	6.9719	7.04297	6.38129	8.83726	1.38487	1.09255	0.796963	7.19708	7.28582	8.64989	5.18975	7.98793	8.06517	8.06205	10.1077	6.97708	11.0566	6.1558	2.89674	8.19708	8.28582	9.64989	6.18975	8.98793	9.06517
gene:Zm00001d011236	337.553	221.635	207.305	338.366	364.17	511.93	193.138	199.223	221.05	375.239	492.848	343.346	338.553	222.635	208.305	339.366	365.17	512.93	194.138	200.223	222.05	376.239	493.848	344.346	256.498	405.822	205.47	404.811	1.97017	1.24834	1.0025	177.199	271.024	77.4028	213.045	117.219	109.859	140.221	196.577	236.82	276.327	222.005	247.25	178.199	272.024	78.4028	214.045	118.219	110.859
gene:Zm00001d011231	18.5009	35.4607	34.888	32.9773	26.2913	24.8447	33.9145	32.1389	33.5306	26.7789	31.5566	29.1104	19.5009	36.4607	35.888	33.9773	27.2913	25.8447	34.9145	33.1389	34.5306	27.7789	32.5566	30.1104	30.6166	29.0378	34.1947	30.1486	0.881675	0.89536	0.963155	29.7865	23.4717	31.185	33.0567	32.0624	32.3214	42.1979	33.138	29.0963	34.7572	30.2711	42.4768	30.7865	24.4717	32.185	34.0567	33.0624	33.3214
gene:Zm00001d013459	1.06289	2.05896	1.87792	0.921015	0.708204	0.524015	2.24584	0.856537	1.46216	1.12888	1.70796	1.09171	2.06289	3.05896	2.87792	1.92102	1.7082	1.52402	3.24584	1.85654	2.46216	2.12888	2.70796	2.09171	2.66659	1.71774	2.52151	2.30952	0.915925	1.05754	0.743768	0.856667	0.251527	2.12187	1.32608	2.30437	1.16759	2.57268	1.57281	1.32223	1.25043	0.352378	1.80466	1.85667	1.25153	3.12187	2.32608	3.30437	2.16759
gene:Zm00001d011233	63.8251	63.2284	61.2549	64.0587	57.4137	55.3946	55.1841	48.1985	58.007	62.9378	59.9403	53.5443	64.8251	64.2284	62.2549	65.0587	58.4137	56.3946	56.1841	49.1985	59.007	63.9378	60.9403	54.5443	63.7695	59.9556	54.7965	59.8075	1.09145	1.16375	1.00248	55.0095	54.2331	63.1632	59.0494	55.364	57.2262	62.9607	46.2381	46.2293	56.613	51.8324	58.1719	56.0095	55.2331	64.1632	60.0494	56.364	58.2262
Zea_mays_newGene_18622	0	1.03456	0	0.805651	0	1.97913	0	0	1.11395	0	0	0	1	2.03456	1	1.80565	1	2.97913	1	1	2.11395	1	1	1	1.34485	1.92826	1.37132	1	0.729227	0.980702	1.92826	1.55443	0	0	0	1.75833	0.621107	0	0	0	0	0.772805	0.814409	2.55443	1	1	1	2.75833	1.62111
Zea_mays_newGene_6454	28.6727	31.5405	0	36.2722	19.5873	0	0	21.2704	0	19.43	0	24.7449	29.6727	32.5405	1	37.2722	20.5873	1	1	22.2704	1	20.43	1	25.7449	21.0711	19.6198	8.09013	15.725	1.94372	2.60454	1.24769	24.1728	20.6218	39.2695	28.9722	28.398	36.6752	0	22.0949	23.6262	0	0	26.745	25.1728	21.6218	40.2695	29.9722	29.398	37.6752
gene:Zm00001d044686	339.858	163.092	226.374	262.265	228.97	288.185	237.254	509.815	204.221	330.954	358.294	243.203	340.858	164.092	227.374	263.265	229.97	289.185	238.254	510.815	205.221	331.954	359.294	244.203	244.108	260.807	318.097	311.817	0.980257	0.767402	0.83641	392.558	202.33	119.436	455.68	188.192	141.166	170.654	366.92	493.465	404.742	283.541	1187.73	393.558	203.33	120.436	456.68	189.192	142.166
Zea_mays_newGene_6452	1.27645	0	0.230628	0	0	0	0	0	0	0.851952	0	0	2.27645	1	1.23063	1	1	1	1	1	1	1.85195	1	1	1.50236	1	1	1.28398	1.28398	1.50236	0.778826	0.281234	0	0	0	0	0	0	0	1.07025	0	0.717468	0	1.28123	1	1	1	1	1
gene:Zm00001d017967	20.6595	21.2169	19.7789	20.0286	17.4847	18.3755	18.1536	16.0555	15.3085	14.8308	18.1488	18.005	21.6595	22.2169	20.7789	21.0286	18.4847	19.3755	19.1536	17.0555	16.3085	15.8308	19.1488	19.005	21.5518	19.6296	17.5059	17.9949	1.02793	1.23112	1.09084	10.2512	14.1631	16.8311	12.4812	15.1203	18.425	16.7443	12.0735	12.7164	11.8061	10.4222	13.4339	11.2512	15.1631	17.8311	13.4812	16.1203	19.425
gene:Zm00001d017966	71.8601	59.6871	56.5892	77.6424	65.0861	68.8803	60.9533	57.3878	35.4612	72.1455	78.0854	73.0458	72.8601	60.6871	57.5892	78.6424	66.0861	69.8803	61.9533	58.3878	36.4612	73.1455	79.0854	74.0458	63.7121	71.5363	52.2674	75.4256	1.44307	1.21896	0.948435	63.2661	59.9391	57.3354	75.9432	51.2204	64.0578	51.4272	72.4487	69.1392	70.8341	68.5355	77.7797	64.2661	60.9391	58.3354	76.9432	52.2204	65.0578
gene:Zm00001d017964	33.8169	33.3024	32.6498	33.6921	30.0285	31.7334	38.816	28.1404	22.7659	35.0843	37.1099	34.0111	34.8169	34.3024	33.6498	34.6921	31.0285	32.7334	39.816	29.1404	23.7659	36.0843	38.1099	35.0111	34.2564	32.818	30.9074	36.4017	1.17777	1.10836	0.90155	15.1327	21.9152	28.9347	19.4838	31.1434	34.9836	30.7939	16.0988	13.5331	18.3607	15.0815	17.958	16.1327	22.9152	29.9347	20.4838	32.1434	35.9836
gene:Zm00001d017962	5.69832	9.23142	5.66829	6.73742	7.30474	6.02636	9.00294	6.20296	2.6379	7.04721	8.22407	8.09455	6.69832	10.2314	6.66829	7.73742	8.30474	7.02636	10.0029	7.20296	3.6379	8.04721	9.22407	9.09455	7.86601	7.68951	6.94794	8.78861	1.26492	1.13214	0.87494	3.06129	4.42808	5.05754	3.49326	7.63174	8.37565	6.62497	2.81237	4.31546	4.08747	3.1962	4.14871	4.06129	5.42808	6.05754	4.49326	8.63174	9.37565
gene:Zm00001d017961	46.5386	37.6547	40.1072	66.6196	65.2782	61.9169	42.2472	44.5024	51.2992	57.4437	53.8548	61.3363	47.5386	38.6547	41.1072	67.6196	66.2782	62.9169	43.2472	45.5024	52.2992	58.4437	54.8548	62.3363	42.4335	65.6049	47.0163	58.5449	1.24521	0.902528	1.12059	45.1919	49.3291	42.3719	57.0812	47.3481	42.2214	43.6857	53.1752	43.5434	44.4659	50.6676	52.3162	46.1919	50.3291	43.3719	58.0812	48.3481	43.2214
gene:Zm00001d013452	7.69595	13.9959	10.573	9.57762	7.43911	7.32401	14.6462	10.5828	8.20892	8.11166	8.01753	7.18533	8.69595	14.9959	11.573	10.5776	8.43911	8.32401	15.6462	11.5828	9.20892	9.11166	9.01753	8.18533	11.755	9.11358	12.146	8.77151	0.722174	0.967807	1.039	10.2211	10.9464	14.5711	10.5596	15.7167	16.4458	14.2657	9.89815	14.0052	11.963	11.2719	10.8022	11.2211	11.9464	15.5711	11.5596	16.7167	17.4458
gene:Zm00001d028105	13.6767	15.9324	16.441	11.955	10.9447	6.82383	15.227	15.0918	14.9152	9.98041	13.5558	8.3526	14.6767	16.9324	17.441	12.955	11.9447	7.82383	16.227	16.0918	15.9152	10.9804	14.5558	9.3526	16.35	10.9078	16.078	11.6296	0.723324	1.01692	0.937938	9.89054	8.97817	16.6353	8.72558	14.4003	19.464	11.4958	8.81999	8.68648	10.6899	8.72638	10.3464	10.8905	9.97817	17.6353	9.72558	15.4003	20.464
gene:Zm00001d017969	0	0	0	1.13616	0.687198	0.151818	0	0	0	0	0.179571	0	1	1	1	2.13616	1.6872	1.15182	1	1	1	1	1.17957	1	1	1.65839	1	1.05986	1.05986	1	1.56473	0	0.429146	0	0	0	1.208	1.28241	0.528324	0.248144	0	0	0	1	1.42915	1	1	1	2.208
gene:Zm00001d017968	1.61575	0.145169	1.94736	2.25626	3.81462	6.41823	2.96319	4.17338	7.10038	5.35409	0.678813	1.35398	2.61575	1.14517	2.94736	3.25626	4.81462	7.41823	3.96319	5.17338	8.10038	6.35409	1.67881	2.35398	2.23609	5.16304	5.74565	3.4623	0.602594	0.38918	1.49122	4.34294	6.97355	4.76695	3.1115	4.47737	1.75114	3.49005	5.26729	3.58293	5.20517	3.74632	2.03456	5.34294	7.97355	5.76695	4.1115	5.47737	2.75114
gene:Zm00001d028104	31.5753	41.9882	43.1026	33.63	26.1449	30.8076	44.5422	32.7656	37.2236	30.7372	38.8901	29.6876	32.5753	42.9882	44.1026	34.63	27.1449	31.8076	45.5422	33.7656	38.2236	31.7372	39.8901	30.6876	39.8887	31.1942	39.1771	34.105	0.870532	1.01816	0.914651	26.5527	31.8712	35.1246	24.0482	30.1407	33.5046	39.9103	24.3469	27.083	30.6268	23.8191	35.1981	27.5527	32.8712	36.1246	25.0482	31.1407	34.5046
Zea_mays_newGene_2511	0	0.254294	0.82932	0.223404	0	0	0.615213	0	0	0	0	0	1	1.25429	1.82932	1.2234	1	1	1.61521	1	1	1	1	1	1.3612	1.07447	1.20507	1	0.829827	1.12956	1.07447	0	0.14636	1.0907	0.300904	0.669901	0	0	0	0	0.136168	0	0.333043	1	1.14636	2.0907	1.3009	1.6699	1
Zea_mays_newGene_2510	0	1.00639	0.987866	1.18742	0.322086	0.253404	1.70463	0.551616	1.70216	0.807856	0	1.17734	1	2.00639	1.98787	2.18742	1.32209	1.2534	2.70463	1.55162	2.70216	1.80786	1	2.17734	1.66475	1.58764	2.31947	1.66173	0.716428	0.717729	0.955411	0.0635593	0.929863	1.67119	0.447815	1.0773	0.33786	0.682854	0	0.0821796	0	0.172579	0	1.06356	1.92986	2.67119	1.44782	2.0773	1.33786
Zea_mays_newGene_2517	0	0.161582	0.0821912	0.116319	0	0	0.548116	0	0.128554	0.085553	0.205024	0.157908	1	1.16158	1.08219	1.11632	1	1	1.54812	1	1.12855	1.08555	1.20502	1.15791	1.08126	1.03877	1.22556	1.14949	0.937937	0.882258	0.903678	0	0.181813	0.792975	0.371549	0.34876	0.527049	0.952202	0.104114	0	0	0.2165	1.80031	1	1.18181	1.79298	1.37155	1.34876	1.52705
gene:Zm00001d046016	32.0324	35.6759	36.8467	36.5258	27.9974	26.6054	34.4006	34.8296	26.1129	34.6759	32.7906	33.8888	33.0324	36.6759	37.8467	37.5258	28.9974	27.6054	35.4006	35.8296	27.1129	35.6759	33.7906	34.8888	35.8517	31.3762	32.781	34.7851	1.06113	1.09367	0.902002	34.2487	34.9961	33.6253	34.8985	35.8348	34.574	39.5505	32.9217	33.5175	32.3417	33.0994	35.721	35.2487	35.9961	34.6253	35.8985	36.8348	35.574
gene:Zm00001d024631	14.0385	29.8691	31.7716	21.4003	16.4501	15.4058	41.0225	32.216	33.6199	17.333	18.5418	25.5172	15.0385	30.8691	32.7716	22.4003	17.4501	16.4058	42.0225	33.216	34.6199	18.333	19.5418	26.5172	26.2264	18.7521	36.6195	21.464	0.586136	0.716187	0.873652	12.4039	14.8491	19.9077	24.6003	24.1687	46.4731	24.3219	18.5855	22.8283	23.0147	21.4443	25.8822	13.4039	15.8491	20.9077	25.6003	25.1687	47.4731
gene:Zm00001d024630	0.121091	0	0	0	0.068274	0	0	0	0.147909	0.0563912	0.0746687	0	1.12109	1	1	1	1.06827	1	1	1	1.14791	1.05639	1.07467	1	1.04036	1.02276	1.0493	1.04369	0.994648	0.991481	0.979947	0.736094	0.201061	0.281454	0.384156	0.288379	0.0395283	0.135884	0.267128	0.471192	0.783037	0.199181	2.14746	1.73609	1.20106	1.28145	1.38416	1.28838	1.03953
gene:Zm00001d024633	123.971	106.11	106.632	112.931	101.301	103.484	97.0215	98.7695	78.7047	92.9897	108.936	95.7629	124.971	107.11	107.632	113.931	102.301	104.484	98.0215	99.7695	79.7047	93.9897	109.936	96.7629	113.237	106.905	92.4985	100.23	1.08358	1.22421	1.0666	94.3867	83.2988	108.16	98.5023	85.0658	94.1208	75.6776	91.5308	104.047	93.7392	92.3837	98.0174	95.3867	84.2988	109.16	99.5023	86.0658	95.1208
gene:Zm00001d024632	26.6793	18.3603	16.37	18.8024	18.6854	18.2732	17.6002	14.9978	11.625	16.5879	19.2906	20.4456	27.6793	19.3603	17.37	19.8024	19.6854	19.2732	18.6002	15.9978	12.625	17.5879	20.2906	21.4456	21.4699	19.587	15.741	19.7747	1.25625	1.36394	0.99051	6.5424	10.8188	12.4927	10.1062	13.3393	15.8422	15.8142	10.0405	10.3344	14.4567	11.379	12.203	7.5424	11.8188	13.4927	11.1062	14.3393	16.8422
gene:Zm00001d024635	49.4503	50.279	43.3994	39.4633	36.3158	37.3931	37.1148	40.5886	36.2761	35.3721	37.732	41.9732	50.4503	51.279	44.3994	40.4633	37.3158	38.3931	38.1148	41.5886	37.2761	36.3721	38.732	42.9732	48.7096	38.7241	38.9932	39.3591	1.00938	1.24918	0.983866	30.6702	29.0819	41.2475	35.4247	35.3052	40.464	44.6371	34.3662	31.2407	35.371	29.8244	30.8837	31.6702	30.0819	42.2475	36.4247	36.3052	41.464
gene:Zm00001d024634	0	0	0	1.12898	0.0830402	0	0	0	0	0.228234	0	0	1	1	1	2.12898	1.08304	1	1	1	1	1.22823	1	1	1	1.40401	1	1.07608	1.07608	1	1.30475	0	0	0.218675	0	0	0	0	0	0	0	0	0	1	1	1.21868	1	1	1
gene:Zm00001d024637	0.662649	1.72089	1.43298	1.04704	1.03278	1.01039	1.27314	1.08314	1.34239	0.847411	0.750964	0.77782	1.66265	2.72089	2.43298	2.04704	2.03278	2.01039	2.27314	2.08314	2.34239	1.84741	1.75096	1.77782	2.27217	2.03007	2.23289	1.79206	0.802578	1.0176	1.13281	0.792474	0.57189	1.96712	0.368718	0.947508	1.38023	1.48851	0.55623	0.548784	0.722786	0.346502	1.2203	1.79247	1.57189	2.96712	1.36872	1.94751	2.38023
gene:Zm00001d015448	2.61632	2.08641	6.47636	2.17175	3.80864	3.53657	4.68493	9.56759	10.6679	6.21406	4.78749	6.24582	3.61632	3.08641	7.47636	3.17175	4.80864	4.53657	5.68493	10.5676	11.6679	7.21406	5.78749	7.24582	4.72636	4.17232	9.30681	6.74912	0.725181	0.507839	0.618202	3.40502	2.27806	4.67413	2.85612	1.51364	3.37892	5.86764	2.49281	1.82836	3.90389	3.62645	5.87546	4.40502	3.27806	5.67413	3.85612	2.51364	4.37892
gene:Zm00001d015449	48.8874	30.753	24.1313	33.1543	39.0975	39.1817	21.7689	19.5843	15.8269	34.0631	38.9889	42.2588	49.8874	31.753	25.1313	34.1543	40.0975	40.1817	22.7689	20.5843	16.8269	35.0631	39.9889	43.2588	35.5906	38.1445	20.06	39.4369	1.96595	1.7742	0.967227	22.4587	23.6375	20.8494	30.4314	23.1519	25.1408	25.4062	25.1674	33.3921	32.0896	24.3901	27.4905	23.4587	24.6375	21.8494	31.4314	24.1519	26.1408
gene:Zm00001d015446	32.783	36.0629	33.2753	31.8146	32.9481	29.9077	37.4031	32.9236	34.6887	31.3928	33.6712	34.9862	33.783	37.0629	34.2753	32.8146	33.9481	30.9077	38.4031	33.9236	35.6887	32.3928	34.6712	35.9862	35.0404	32.5568	36.0051	34.3501	0.954033	0.973205	0.947794	24.3765	27.6241	30.7134	26.7981	28.8291	31.4374	35.5415	28.3507	30.2172	31.9082	30.0478	27.3956	25.3765	28.6241	31.7134	27.7981	29.8291	32.4374
gene:Zm00001d015444	4.27778	2.50283	4.68194	3.41751	3.36492	4.74174	2.64655	8.04137	4.94817	2.02599	1.6643	6.64092	5.27778	3.50283	5.68194	4.41751	4.36492	5.74174	3.64655	9.04137	5.94817	3.02599	2.6643	7.64092	4.82085	4.84139	6.21203	4.44374	0.715344	0.77605	1.08949	3.73953	4.98291	1.84618	7.2197	3.20682	6.11427	3.31194	2.94177	2.61732	4.20122	2.74553	5.57762	4.73953	5.98291	2.84618	8.2197	4.20682	7.11427
gene:Zm00001d015442	0.192754	0.32478	0.402863	0.348897	0.24143	0	0	0.684003	0.301786	0	1.40125	1.54221	1.19275	1.32478	1.40286	1.3489	1.24143	1	1	1.684	1.30179	1	2.40125	2.54221	1.3068	1.19678	1.3286	1.98115	1.49116	0.983594	0.60408	0.219999	0.203036	0.899645	1.048	0	0.0803717	0	0.460654	0.656888	0	0.404063	0.0711539	1.22	1.20304	1.89965	2.048	1	1.08037
gene:Zm00001d047768	2.94509	4.91067	8.2712	1.50753	3.54445	6.91863	7.54712	6.93308	5.41871	4.35775	4.19987	1.37637	3.94509	5.91067	9.2712	2.50753	4.54445	7.91863	8.54712	7.93308	6.41871	5.35775	5.19987	2.37637	6.37565	4.9902	7.63297	4.31133	0.56483	0.835278	1.15746	3.43351	2.16896	7.80705	3.49844	3.39346	1.85671	4.82845	3.34594	4.96751	1.95503	6.96324	5.10155	4.43351	3.16896	8.80705	4.49844	4.39346	2.85671
gene:Zm00001d043228	21.477	21.9961	21.5581	20.7258	18.8973	19.0637	22.1097	20.4842	22.1509	17.5977	25.2842	18.7336	22.477	22.9961	22.5581	21.7258	19.8973	20.0637	23.1097	21.4842	23.1509	18.5977	26.2842	19.7336	22.6771	20.5623	22.5816	21.5385	0.953809	1.00423	0.954674	15.2355	17.0864	24.7342	16.6166	17.1828	19.8132	20.136	16.4014	15.4299	18.0535	15.5656	14.1471	16.2355	18.0864	25.7342	17.6166	18.1828	20.8132
gene:Zm00001d043221	6.0565	3.04608	3.28661	4.99604	5.74004	10.2179	2.86629	4.33428	13.65	6.43785	1.89844	6.08271	7.0565	4.04608	4.28661	5.99604	6.74004	11.2179	3.86629	5.33428	14.65	7.43785	2.89844	7.08271	5.12973	7.98464	7.95018	5.80633	0.73034	0.645234	1.37516	21.9744	17.1717	5.81222	9.78972	10.1731	2.84454	5.37476	8.69611	7.85776	4.06849	6.30799	9.233	22.9744	18.1717	6.81222	10.7897	11.1731	3.84454
gene:Zm00001d047761	97.0075	146.548	147.467	121.458	102.846	90.3368	184.953	158.925	193.474	100.899	82.9008	106.468	98.0075	147.548	148.467	122.458	103.846	91.3368	185.953	159.925	194.474	101.899	83.9008	107.468	131.341	105.88	180.117	97.756	0.542735	0.729196	1.08311	91.0649	116.492	173.298	83.4127	154.916	162.613	147.867	91.1618	86.0623	75.1392	80.3037	101.698	92.0649	117.492	174.298	84.4127	155.916	163.613
gene:Zm00001d047762	5.19249	7.07573	8.73561	5.45463	5.69362	6.80996	6.21547	6.67703	7.69795	3.87125	5.06472	5.47367	6.19249	8.07573	9.73561	6.45463	6.69362	7.80996	7.21547	7.67703	8.69795	4.87125	6.06472	6.47367	8.00128	6.98607	7.86348	5.80321	0.737995	1.01752	1.20383	5.65733	5.14689	7.10277	4.2424	7.93192	6.33216	5.69772	5.94279	5.61653	4.38093	7.5531	7.06876	6.65733	6.14689	8.10277	5.2424	8.93192	7.33216
gene:Zm00001d043222	2.11318	3.56269	2.96362	2.02665	2.24621	2.54735	1.50879	2.49388	3.32608	2.57528	1.69136	2.93405	3.11318	4.56269	3.96362	3.02665	3.24621	3.54735	2.50879	3.49388	4.32608	3.57528	2.69136	3.93405	3.87983	3.27341	3.44292	3.40023	0.987601	1.1269	0.962702	0.697479	0.866389	1.90748	0.927867	2.5826	0.5587	2.9479	1.67055	1.20613	1.88914	1.59359	2.01728	1.69748	1.86639	2.90748	1.92787	3.5826	1.5587
gene:Zm00001d047764	13.0981	14.8704	15.9022	13.9897	14.2407	20.3918	18.4788	20.8806	24.1531	12.1966	17.2039	14.1282	14.0981	15.8704	16.9022	14.9897	15.2407	21.3918	19.4788	21.8806	25.1531	13.1966	18.2039	15.1282	15.6236	17.2074	22.1708	15.5095	0.699547	0.704691	1.10947	4.46823	9.96672	12.7919	8.41211	14.3225	11.6143	17.8445	5.72919	4.84747	10.5192	13.6432	7.11354	5.46823	10.9667	13.7919	9.41211	15.3225	12.6143
gene:Zm00001d047765	13.0153	14.5553	19.6288	16.0353	12.0124	11.2531	22.4209	24.9784	17.8753	15.4408	13.3969	8.71207	14.0153	15.5553	20.6288	17.0353	13.0124	12.2531	23.4209	25.9784	18.8753	16.4408	14.3969	9.71207	16.7331	14.1003	22.7582	13.5166	0.593922	0.735258	1.04318	13.9918	14.6852	18.0003	11.2504	16.2575	17.1524	17.7095	15.8931	10.6067	14.1853	13.0135	19.5425	14.9918	15.6852	19.0003	12.2504	17.2575	18.1524
gene:Zm00001d047767	9.379	15.3061	14.6358	9.87567	7.95808	12.04	18.412	17.9415	17.5922	13.4828	12.8336	10.4311	10.379	16.3061	15.6358	10.8757	8.95808	13.04	19.412	18.9415	18.5922	14.4828	13.8336	11.4311	14.107	10.9579	18.9819	13.2492	0.697989	0.743179	0.827065	13.1703	15.6874	15.2199	11.5409	15.6723	23.7869	19.5314	13.7537	15.9367	16.2163	10.7647	14.4363	14.1703	16.6874	16.2199	12.5409	16.6723	24.7869
gene:Zm00001d022546	87.2899	54.853	68.6692	89.5169	104.536	110.703	58.1158	93.1445	134.612	91.1913	106.734	127.138	88.2899	55.853	69.6692	90.5169	105.536	111.703	59.1158	94.1445	135.612	92.1913	107.734	128.138	71.2707	102.585	96.2907	109.354	1.13567	0.740162	0.9381	100.207	149.094	73.7201	111.595	73.4911	50.8488	73.111	132.643	125.518	118.189	122.883	78.757	101.207	150.094	74.7201	112.595	74.4911	51.8488
Zea_mays_newGene_25920	0.132154	0	0	1.56031	0.370725	1.07408	0.0948545	0	0	0.409954	1.5419	2.26346	1.13215	1	1	2.56031	1.37072	2.07408	1.09485	1	1	1.40995	2.5419	3.26346	1.04405	2.0017	1.03162	2.4051	2.33139	1.01205	0.832273	1.43479	1.45336	0	0	0	0	0.399065	0.545402	0.985091	0.957328	0.440792	0.463385	2.43479	2.45336	1	1	1	1
Zea_mays_newGene_25921	0	0	0	2.34668	1.12451	1.57906	0.332302	0	0	0.652451	0	0	1	1	1	3.34668	2.12451	2.57906	1.3323	1	1	1.65245	1	1	1	2.68342	1.11077	1.21748	1.09607	0.900279	2.20407	0	0.914892	0	0	0	0	0.108194	0.1963	0	0.114264	0.0917363	0	1	1.91489	1	1	1	1
Zea_mays_newGene_25923	0.877636	0	0.260221	0.284787	0.0844764	0.151151	0.231967	0.388614	0	0.0282863	0.0577418	0.536351	1.87764	1	1.26022	1.28479	1.08448	1.15115	1.23197	1.38861	1	1.02829	1.05774	1.53635	1.37929	1.17347	1.20686	1.20746	1.0005	1.14287	0.971851	0.124829	1.13063	0.33006	0.106404	0.216311	0.697374	0.191684	0.139986	0.12495	0	0.0451223	0.107433	1.12483	2.13063	1.33006	1.1064	1.21631	1.69737
gene:Zm00001d022541	39.776	42.1022	47.4844	45.9798	33.6811	36.0563	57.5246	39.6033	32.8571	41.4348	42.2301	31.633	40.776	43.1022	48.4844	46.9798	34.6811	37.0563	58.5246	40.6033	33.8571	42.4348	43.2301	32.633	44.1209	39.5724	44.3284	39.4327	0.889558	0.995318	1.00354	33.8854	30.0171	35.0193	34.7304	35.0601	53.7754	35.41	37.9831	32.2101	39.8399	36.9088	50.6555	34.8854	31.0171	36.0193	35.7304	36.0601	54.7754
Zea_mays_newGene_7449	0	0	0	0	0	0	0.197825	0.582833	0	0.931837	0	0	1	1	1	1	1	1	1.19782	1.58283	1	1.93184	1	1	1	1	1.26022	1.31061	1.03999	0.793513	0.763002	0	0	0	0	0	0	0	0	0	0	0	1.0774	1	1	1	1	1	1
Zea_mays_newGene_36693	1.68797	4.54817	4.348	1.27546	3.00105	2.41602	4.49886	1.52338	2.69836	2.05987	2.19783	1.89942	2.68797	5.54817	5.348	2.27546	4.00105	3.41602	5.49886	2.52338	3.69836	3.05987	3.19783	2.89942	4.52805	3.23084	3.90687	3.05237	0.781285	1.159	1.05847	1.24478	1.84268	2.7634	3.25009	2.074	3.19516	2.74571	2.23537	1.71882	1.49289	2.03137	1.68632	2.24478	2.84268	3.7634	4.25009	3.074	4.19516
gene:Zm00001d014521	2.85402	5.36659	4.60239	4.15213	2.89777	4.07907	5.75921	4.74607	4.70236	3.70967	2.98117	3.24753	3.85402	6.36659	5.60239	5.15213	3.89777	5.07907	6.75921	5.74607	5.70236	4.70967	3.98117	4.24753	5.27433	4.70966	6.06921	4.31279	0.710601	0.869031	1.09202	1.81431	2.46677	1.96882	2.58198	3.48282	3.23677	4.79832	1.88273	1.8552	2.28558	1.38536	1.98606	2.81431	3.46677	2.96882	3.58198	4.48282	4.23677
Zea_mays_newGene_1158	19.9252	28.6095	21.7366	35.6292	26.9249	23.816	34.558	31.6103	58.5451	22.4897	14.7039	34.2607	20.9252	29.6095	22.7366	36.6292	27.9249	24.816	35.558	32.6103	59.5451	23.4897	15.7039	35.2607	24.4238	29.79	42.5711	24.8181	0.582979	0.573717	1.20034	45.8287	36.7963	40.5367	29.3639	38.7144	39.5754	28.7578	52.7073	37.9001	33.5531	38.0741	32.3999	46.8287	37.7963	41.5367	30.3639	39.7144	40.5754
gene:Zm00001d024096	0.789742	4.53545	3.19899	2.85005	1.52495	2.94761	3.39609	8.30555	3.56932	10.767	2.273	1.42474	1.78974	5.53545	4.19899	3.85005	2.52495	3.94761	4.39609	9.30555	4.56932	11.767	3.273	2.42474	3.8414	3.44087	6.09032	5.82157	0.955873	0.630738	0.591055	6.48738	1.99092	3.53897	3.28881	2.68482	2.82825	3.24848	6.6829	3.15956	2.96616	3.05248	3.8697	7.48738	2.99092	4.53897	4.28881	3.68482	3.82825
gene:Zm00001d004756	5.80449	9.4791	9.8471	6.68965	3.79554	7.40583	4.17519	7.46457	8.08752	6.19932	4.87954	5.55632	6.80449	10.4791	10.8471	7.68965	4.79554	8.40583	5.17519	8.46457	9.08752	7.19932	5.87954	6.55632	9.37689	6.96367	7.57576	6.54506	0.863947	1.23775	1.06396	6.79282	6.07687	8.1031	3.54554	4.31309	5.43233	6.50508	3.53127	3.34616	5.1695	5.0983	4.9573	7.79282	7.07687	9.1031	4.54554	5.31309	6.43233
gene:Zm00001d024093	36.7833	41.105	39.9377	35.1634	30.6381	32.8804	37.2953	27.1161	28.9437	34.2601	33.6045	33.5783	37.7833	42.105	40.9377	36.1634	31.6381	33.8804	38.2953	28.1161	29.9437	35.2601	34.6045	34.5783	40.2753	33.894	32.1184	34.8143	1.08394	1.25397	0.973564	27.1507	36.7209	28.8248	24.8851	20.9538	28.7971	35.6353	22.7585	18.1991	29.2822	30.6791	32.625	28.1507	37.7209	29.8248	25.8851	21.9538	29.7971
gene:Zm00001d024092	24.7084	24.0922	28.4612	20.0982	20.8576	12.9802	24.2645	19.6622	18.15	21.2674	19.2166	17.4462	25.7084	25.0922	29.4612	21.0982	21.8576	13.9802	25.2645	20.6622	19.15	22.2674	20.2166	18.4462	26.7539	18.9787	21.6923	20.3101	0.936282	1.23334	0.934447	19.7932	21.7096	19.9404	21.4974	18.3466	22.3739	20.4824	17.2851	11.9195	19.2699	19.582	20.8298	20.7932	22.7096	20.9404	22.4974	19.3466	23.3739
Zea_mays_newGene_1151	4.30806	10.3875	8.3822	3.40411	3.18832	4.34476	6.77519	6.61848	2.49537	5.86479	4.79355	5.19947	5.30806	11.3875	9.3822	4.40411	4.18832	5.34476	7.77519	7.61848	3.49537	6.86479	5.79355	6.19947	8.69258	4.64573	6.29635	6.28594	0.998347	1.38057	0.739068	4.30276	4.33265	5.19205	5.33136	5.33664	4.02114	4.03889	2.90026	5.45507	2.85769	4.49712	5.14269	5.30276	5.33265	6.19205	6.33136	6.33664	5.02114
Zea_mays_newGene_1152	4.99319	10.5473	6.46655	4.28269	2.61018	2.90202	5.9425	6.39625	2.15703	1.61354	3.64394	1.86099	5.99319	11.5473	7.46655	5.28269	3.61018	3.90202	6.9425	7.39625	3.15703	2.61354	4.64394	2.86099	8.33568	4.26497	5.83193	3.37282	0.578338	1.42932	1.26451	1.18844	3.12436	4.20259	3.06892	4.55018	6.38037	5.54621	2.07407	3.74597	4.3694	2.48653	1.85337	2.18844	4.12436	5.20259	4.06892	5.55018	7.38037
Zea_mays_newGene_1153	2.67369	4.03008	4.07436	3.21707	2.78614	1.32705	4.35156	2.81916	3.82743	1.98817	3.17911	2.69401	3.67369	5.03008	5.07436	4.21707	3.78614	2.32705	5.35156	3.81916	4.82743	2.98817	4.17911	3.69401	4.59271	3.44342	4.66605	3.62043	0.775908	0.984282	0.951107	1.24156	1.54899	2.91391	1.89935	2.67097	5.83286	3.3026	2.75972	3.52512	2.65055	1.80178	4.05948	2.24156	2.54899	3.91391	2.89935	3.67097	6.83286
Zea_mays_newGene_1154	0	0.312054	0	1.1961	0.0266266	0	0	0	0	0	0	0	1	1.31205	1	2.1961	1.02663	1	1	1	1	1	1	1	1.10402	1.40758	1	1	1	1.10402	1.40758	0	0.170543	0	0	0	0	0	0	0	0.181844	0	0	1	1.17054	1	1	1	1
Zea_mays_newGene_1155	0.322277	0.761424	0.160353	1.69514	0.173859	0.902415	0.221736	0.265501	0.112276	0.646488	0	0.645547	1.32228	1.76142	1.16035	2.69514	1.17386	1.90241	1.22174	1.2655	1.11228	1.64649	1	1.64555	1.41468	1.9238	1.19984	1.43068	1.19239	1.17906	1.34468	0.325048	0.76945	0.342146	0.387213	0.051707	0.108646	0.171244	0.564877	1.11178	0.909333	0.550754	1.5754	1.32505	1.76945	1.34215	1.38721	1.05171	1.10865
Zea_mays_newGene_1156	0.289609	0.253393	0.0957016	0.0704736	0.0191206	0	0.0648986	0.168594	0.428122	0	0.00294453	0.493946	1.28961	1.25339	1.0957	1.07047	1.01912	1	1.0649	1.16859	1.42812	1	1.00294	1.49395	1.2129	1.02986	1.22054	1.16563	0.955013	0.993743	0.883526	0	0.0253033	0.147382	0.316626	0.213781	0.0512209	0.519486	0.308125	0.0679755	0	1.5753	0.686143	1	1.0253	1.14738	1.31663	1.21378	1.05122
gene:Zm00001d025948	4.64031	4.40087	5.20727	4.78832	4.09926	3.86559	3.42389	5.23106	2.81702	4.32548	3.8631	3.47622	5.64031	5.40087	6.20727	5.78832	5.09926	4.86559	4.42389	6.23106	3.81702	5.32548	4.8631	4.47622	5.74948	5.25106	4.82399	4.88827	1.01332	1.19185	1.07422	2.19024	2.65391	3.10167	2.86131	4.6904	4.78835	3.94684	2.55172	2.30574	2.91932	1.43153	2.86143	3.19024	3.65391	4.10167	3.86131	5.6904	5.78835
Zea_mays_newGene_11702	1.49228	1.60355	1.50663	3.43161	0.237606	1.25356	1.8166	0	0	1.45412	1.40987	1.96116	2.49228	2.60355	2.50663	4.43161	1.23761	2.25356	2.8166	1	1	2.45412	2.40987	2.96116	2.53415	2.64092	1.60553	2.60839	1.62462	1.57839	1.01247	0.433721	1.40203	2.02645	0	1.64555	1.13955	1.75918	1.89621	1.65737	0.289389	1.46528	1.28787	1.43372	2.40203	3.02645	1	2.64555	2.13955
Zea_mays_newGene_16576	0.181536	0.433396	0.48615	0.430779	0.347752	0.569089	0.607088	0.270772	0.353117	0.218709	0.375871	0.21204	1.18154	1.4334	1.48615	1.43078	1.34775	1.56909	1.60709	1.27077	1.35312	1.21871	1.37587	1.21204	1.36703	1.44921	1.41033	1.26887	0.899702	0.969299	1.14212	0.316603	0.432219	0.497284	0	0.365993	0.932219	1.034	0.857384	0.198244	0.417138	0.601931	0.824309	1.3166	1.43222	1.49728	1	1.36599	1.93222
gene:Zm00001d025940	14.5029	15.5451	19.9196	15.3745	9.58314	7.58931	17.0799	16.0982	10.4505	11.9935	10.288	9.72452	15.5029	16.5451	20.9196	16.3745	10.5831	8.58931	18.0799	17.0982	11.4505	12.9935	11.288	10.7245	17.6558	11.849	15.5429	11.6686	0.75074	1.13595	1.01545	14.297	13.6909	18.9789	17.0704	19.6509	20.8087	13.5196	12.7896	14.1524	12.0603	11.6532	13.4787	15.297	14.6909	19.9789	18.0704	20.6509	21.8087
gene:Zm00001d025941	21.6165	25.1577	28.5905	31.3061	29.2156	16.1777	30.0797	30.9186	38.3787	25.5475	17.7935	24.1873	22.6165	26.1577	29.5905	32.3061	30.2156	17.1777	31.0797	31.9186	39.3787	26.5475	18.7935	25.1873	26.1216	26.5665	34.1257	23.5094	0.688907	0.765452	1.13004	37.4661	41.595	38.4492	26.0095	36.3383	29.2732	34.6611	39.2308	30.3834	19.3315	28.7344	21.3143	38.4661	42.595	39.4492	27.0095	37.3383	30.2732
Zea_mays_newGene_11709	2.09065	4.66137	4.23498	2.91986	2.69696	1.19637	0	4.60713	17.8062	0.902133	3.52834	7.0073	3.09065	5.66137	5.23498	3.91986	3.69696	2.19637	1	5.60713	18.8062	1.90213	4.52834	8.0073	4.66233	3.27107	8.47112	4.81259	0.568118	0.55038	0.679689	3.64258	0.834334	7.45887	7.53657	6.92455	14.6814	0.815223	8.2426	6.3442	2.39556	1.15542	14.1499	4.64258	1.83433	8.45887	8.53657	7.92455	15.6814
gene:Zm00001d025943	4.14409	2.65873	1.5399	3.3055	6.4788	4.73918	3.66435	3.77977	6.00431	6.82873	4.793	4.74257	5.14409	3.65873	2.5399	4.3055	7.4788	5.73918	4.66435	4.77977	7.00431	7.82873	5.793	5.74257	3.78091	5.84116	5.48281	6.45477	1.17727	0.689593	0.904937	23.6632	10.7002	2.82554	12.6491	5.8929	1.64974	5.96722	12.3324	11.0129	10.831	13.585	4.07695	24.6632	11.7002	3.82554	13.6491	6.8929	2.64974
gene:Zm00001d025946	33.9896	37.9379	30.0392	30.5698	25.2898	34.0694	35.0534	28.7552	25.588	29.2548	31.2297	32.0978	34.9896	38.9379	31.0392	31.5698	26.2898	35.0694	36.0534	29.7552	26.588	30.2548	32.2297	33.0978	34.9889	30.9763	30.7989	31.8608	1.03448	1.13604	0.972241	30.9009	29.1678	26.6739	28.7564	30.5347	34.5697	29.9563	29.7885	22.7583	27.0411	32.362	31.2608	31.9009	30.1678	27.6739	29.7564	31.5347	35.5697
gene:Zm00001d025947	9.95797	2.57151	3.76109	3.44098	6.98084	5.92901	5.14095	6.1317	3.20856	6.28855	7.05539	8.61754	10.958	3.57151	4.76109	4.44098	7.98084	6.92901	6.14095	7.1317	4.20856	7.28855	8.05539	9.61754	6.43019	6.45028	5.82707	8.32049	1.4279	1.1035	0.775228	4.85968	2.51527	8.39886	4.22601	8.06622	6.50861	7.5753	7.52563	3.9063	3.71314	3.95383	4.2839	5.85968	3.51527	9.39886	5.22601	9.06622	7.50861
gene:Zm00001d045375	0.928571	0	1.04203	0.330391	0.159363	0.807696	0.932031	1.0018	0.111375	0	0.849201	0.0595702	1.92857	1	2.04203	1.33039	1.15936	1.8077	1.93203	2.0018	1.11137	1	1.8492	1.05957	1.65687	1.43248	1.68173	1.30292	0.77475	0.985212	1.09944	0	0	0.565695	0	0.831986	1.55973	0.545283	0.496574	0	0	0	0.484098	1	1	1.56569	1	1.83199	2.55973
Zea_mays_newGene_1532	0	1.30045	0	0	0.890399	0.426248	0	1.51864	1.30383	0	0.186869	0	1	2.30045	1	1	1.8904	1.42625	1	2.51864	2.30383	1	1.18687	1	1.43348	1.43888	1.94082	1.06229	0.547339	0.738596	1.35451	0.786616	0.337685	0	0	0	0	0	0	0.842807	0	1.16226	0.0332381	1.78662	1.33769	1	1	1	1
gene:Zm00001d038482	4.03018	0.984015	2.71144	1.99915	1.02078	0.857329	3.15939	0.131967	1.41105	1.14788	0.489006	2.38139	5.03018	1.98401	3.71144	2.99915	2.02078	1.85733	4.15939	1.13197	2.41105	2.14788	1.48901	3.38139	3.57521	2.29242	2.56747	2.33942	0.911179	1.3925	0.979908	0.404759	0.745927	0.500417	1.37958	0.512769	2.06986	2.2488	0.669257	3.08452	1.39611	0.0613833	0.435078	1.40476	1.74593	1.50042	2.37958	1.51277	3.06986
gene:Zm00001d038481	35.3688	20.4149	25.288	21.7718	23.8839	33.0634	16.3016	18.5237	14.9012	26.2988	37.5311	28.364	36.3688	21.4149	26.288	22.7718	24.8839	34.0634	17.3016	19.5237	15.9012	27.2988	38.5311	29.364	28.0239	27.2397	17.5755	31.7313	1.80543	1.59449	0.858449	27.602	23.4221	17.9481	35.0626	18.3186	13.1866	23.9095	24.1314	27.0993	42.8361	32.8496	28.8581	28.602	24.4221	18.9481	36.0626	19.3186	14.1866
gene:Zm00001d030165	27.2951	6.91822	10.5573	15.3309	13.815	13.4858	9.35841	4.68407	2.70624	19.8385	16.6952	19.6363	28.2951	7.91822	11.5573	16.3309	14.815	14.4858	10.3584	5.68407	3.70624	20.8385	17.6952	20.6363	15.9235	15.2106	6.58291	19.7233	2.99614	2.41892	0.771197	21.0515	16.061	5.21081	31.7872	6.65121	8.79294	8.30519	37.597	32.2186	49.4427	34.6653	48.1184	22.0515	17.061	6.21081	32.7872	7.65121	9.79294
gene:Zm00001d040759	4.0605	0	1.99235	0	4.44964	6.89166	3.7387	2.37827	5.05338	8.35606	4.7773	0	5.0605	1	2.99235	1	5.44964	7.89166	4.7387	3.37827	6.05338	9.35606	5.7773	1	3.01762	4.78043	4.72345	5.37779	1.13853	0.638859	0.888922	6.16144	0	5.36335	3.85587	2.50186	5.58439	3.54058	3.55364	5.75196	2.6421	4.40294	3.13709	7.16144	1	6.36335	4.85587	3.50186	6.58439
gene:Zm00001d038480	12.47	15.7639	12.5773	25.6621	23.0534	20.6269	15.4869	16.9937	36.8021	12.2413	13.278	23.8311	13.47	16.7639	13.5773	26.6621	24.0534	21.6269	16.4869	17.9937	37.8021	13.2413	14.278	24.8311	14.6037	24.1141	24.0942	17.4501	0.724245	0.606108	1.38189	20.6847	22.797	31.8023	22.6983	22.1032	18.4845	17.0036	30.5899	28.9658	23.0055	24.92	16.5159	21.6847	23.797	32.8023	23.6983	23.1032	19.4845
gene:Zm00001d040752	57.2343	52.7774	40.871	49.3894	45.0165	47.8844	40.9471	47.965	40.0814	63.0573	74.7487	58.3331	58.2343	53.7774	41.871	50.3894	46.0165	48.8844	41.9471	48.965	41.0814	64.0573	75.7487	59.3331	51.2942	48.4301	43.9978	66.3797	1.5087	1.16583	0.729592	58.9872	59.6083	48.6517	65.278	38.7682	54.6513	43.4481	76.2105	49.9534	71.5264	49.3132	59.7125	59.9872	60.6083	49.6517	66.278	39.7682	55.6513
gene:Zm00001d040756	0	0.0367612	2.19396	0.217365	0	0	0.480075	0	0	0	0.170566	0	1	1.03676	3.19396	1.21736	1	1	1.48007	1	1	1	1.17057	1	1.74357	1.07245	1.16002	1.05686	0.911063	1.50305	1.01476	0	0	0	0	0	0	0.215759	0	0.484847	0	0	0	1	1	1	1	1	1
gene:Zm00001d040757	38.1845	30.3872	29.1341	29.1403	34.9113	30.5319	34.149	30.4405	33.8369	33.8169	26.9639	33.9364	39.1845	31.3872	30.1341	30.1403	35.9113	31.5319	35.149	31.4405	34.8369	34.8169	27.9639	34.9364	33.5686	32.5278	33.8088	32.5724	0.96343	0.992895	0.998632	39.0131	39.451	31.2362	34.5813	39.327	37.814	33.2267	36.9369	40.8863	36.5345	37.4653	24.6399	40.0131	40.451	32.2362	35.5813	40.327	38.814
gene:Zm00001d038485	1.7063	3.1431	4.80885	2.60328	2.72236	3.35838	4.17838	5.18424	4.05467	2.78012	2.53765	1.97931	2.7063	4.1431	5.80885	3.60328	3.72236	4.35838	5.17838	6.18424	5.05467	3.78012	3.53765	2.97931	4.21942	3.89467	5.47243	3.43236	0.62721	0.771031	1.13469	3.55348	4.4274	3.11672	2.64897	3.50382	2.29383	4.97355	4.26355	3.10687	2.89844	3.91915	4.48642	4.55348	5.4274	4.11672	3.64897	4.50382	3.29383
Zea_mays_newGene_17627	3.34633	3.03133	2.5915	3.08871	1.31087	1.33666	1.33879	6.93114	2.9925	4.63507	1.93494	4.57116	4.34633	4.03133	3.5915	4.08871	2.31087	2.33666	2.33879	7.93114	3.9925	5.63507	2.93494	5.57116	3.98972	2.91208	4.75414	4.71372	0.991497	0.83921	0.617788	3.34543	4.16318	7.66386	2.52266	4.77702	6.63919	0	4.82305	1.97174	1.1928	2.48082	4.50726	4.34543	5.16318	8.66386	3.52266	5.77702	7.63919
gene:Zm00001d045372	17.7161	28.8001	20.1975	23.9313	24.6634	22.2987	19.8155	26.5138	19.261	24.2705	18.5902	13.9873	18.7161	29.8001	21.1975	24.9313	25.6634	23.2987	20.8155	27.5138	20.261	25.2705	19.5902	14.9873	23.2379	24.6311	22.8634	19.9493	0.872543	1.01638	1.23469	24.9379	30.2178	24.9859	21.0454	27.3945	25.2073	28.5952	25.0093	21.1617	25.4723	19.1453	19.4766	25.9379	31.2178	25.9859	22.0454	28.3945	26.2073
Zea_mays_newGene_17622	0.913111	1.3531	1.11297	0	0.341893	0.104003	0.812039	0.304078	0.143773	0.423836	1.16679	1.11224	1.91311	2.3531	2.11297	1	1.34189	1.104	1.81204	1.30408	1.14377	1.42384	2.16679	2.11224	2.12639	1.14863	1.41996	1.90096	1.33874	1.4975	0.604239	0	0.511785	0.697094	0.306999	0.247111	0.0643901	0.351989	0.40758	0.644389	0	0.18844	0.24191	1	1.51178	1.69709	1.307	1.24711	1.06439
Zea_mays_newGene_17623	3.06644	2.70506	2.23705	3.30962	2.40615	3.45599	2.08901	4.28376	2.32276	3.84957	0.943076	1.83835	4.06644	3.70506	3.23705	4.30962	3.40615	4.45599	3.08901	5.28376	3.32276	4.84957	1.94308	2.83835	3.66952	4.05726	3.89851	3.21033	0.823477	0.941261	1.26381	1.34993	2.07423	2.65844	1.99855	0.49243	3.32589	1.75821	2.32176	2.32081	2.55934	1.56067	2.47708	2.34993	3.07423	3.65844	2.99855	1.49243	4.32589
gene:Zm00001d014319	109.51	58.3884	98.2231	77.5406	114.392	173.563	68.5243	57.0432	53.6224	152.523	224.642	143.82	110.51	59.3884	99.2231	78.5406	115.392	174.563	69.5243	58.0432	54.6224	153.523	225.642	144.82	89.7072	122.832	60.73	174.662	2.87604	1.47715	0.703256	73.8489	90.6395	20.6366	75.7107	44.9549	33.8239	66.0066	97.3641	57.4991	142.827	117.019	37.9229	74.8489	91.6395	21.6366	76.7107	45.9549	34.8239
gene:Zm00001d014318	1.37644	1.57997	3.74259	2.66779	3.67443	4.32568	1.52847	1.47725	1.68719	4.32343	4.60598	2.11667	2.37644	2.57997	4.74259	3.66779	4.67443	5.32568	2.52847	2.47725	2.68719	5.32343	5.60598	3.11667	3.233	4.55597	2.5643	4.68203	1.82585	1.26077	0.973075	4.23971	3.44284	0.566974	7.11939	0.564369	0.79839	1.44805	7.78259	3.625	4.80598	1.89778	0.347907	5.23971	4.44284	1.56697	8.11939	1.56437	1.79839
gene:Zm00001d009961	0	0	0.362618	0	0	0.231195	0	0	0.685296	0.90907	0.0504333	3.86849	1	1	1.36262	1	1	1.23119	1	1	1.6853	1.90907	1.05043	4.86849	1.12087	1.07706	1.22843	2.60933	2.12412	0.912442	0.412774	0	0.589239	0	0.361065	0	0.28516	0.283604	0.31687	1.3883	2.79547	0	1.6384	1	1.58924	1	1.36106	1	1.28516
gene:Zm00001d014315	2.79155	2.88427	4.23661	5.18562	7.12231	5.2035	3.53527	10.5709	7.22963	6.89075	0.949396	8.3481	3.79155	3.88427	5.23661	6.18562	8.12231	6.2035	4.53527	11.5709	8.22963	7.89075	1.9494	9.3481	4.30414	6.83714	8.11192	6.39608	0.788479	0.530595	1.06896	5.54886	9.52842	8.84131	1.06987	6.11483	7.47483	5.01089	4.15984	4.37353	1.99964	2.71481	4.08712	6.54886	10.5284	9.84131	2.06987	7.11483	8.47483
gene:Zm00001d014314	4.40759	3.51758	3.22233	3.81987	3.56678	2.48524	4.37126	2.69779	3.51004	3.03557	4.23724	4.51954	5.40759	4.51758	4.22233	4.81987	4.56678	3.48524	5.37126	3.69779	4.51004	4.03557	5.23724	5.51954	4.71583	4.29063	4.52636	4.93079	1.08935	1.04186	0.870171	1.19833	2.31872	2.9817	1.70921	2.94694	2.21372	2.99123	1.89704	3.13765	1.57089	1.65819	1.90315	2.19833	3.31872	3.9817	2.70921	3.94694	3.21372
gene:Zm00001d014317	23.8181	23.5568	25.9376	24.4169	27.482	32.7146	15.3273	26.4938	47.5029	18.5808	19.038	27.6187	24.8181	24.5568	26.9376	25.4169	28.482	33.7146	16.3273	27.4938	48.5029	19.5808	20.038	28.6187	25.4375	29.2045	30.7747	22.7458	0.739109	0.826572	1.28395	23.9552	33.2979	34.9302	18.8909	25.7738	24.9722	24.546	21.9564	19.0769	11.8261	20.8095	22.3615	24.9552	34.2979	35.9302	19.8909	26.7738	25.9722
gene:Zm00001d014316	18.5134	15.7351	15.2796	23.9916	35.6412	30.5325	20.2994	26.2168	33.4935	28.8531	8.94235	22.8845	19.5134	16.7351	16.2796	24.9916	36.6412	31.5325	21.2994	27.2168	34.4935	29.8531	9.94235	23.8845	17.5094	31.0551	27.6699	21.2266	0.767138	0.632794	1.46302	31.3878	35.026	30.6635	18.9588	34.7396	23.7577	28.6929	20.6351	15.4196	15.7181	19.9222	17.1526	32.3878	36.026	31.6635	19.9588	35.7396	24.7577
Zea_mays_newGene_30083	0	0	0	0	0	0	0	0	0	0	0	0	1	1	1	1	1	1	1	1	1	1	1	1	1	1	1	1	1	1	1	0	0	1.07264	0	0	0	0	0	0	0	0	0	1	1	2.07264	1	1	1
gene:Zm00001d014313	26.2688	11.7473	25.1588	22.6853	26.7376	31.3965	17.3113	30.323	23.5857	28.324	34.2739	23.7198	27.2688	12.7473	26.1588	23.6853	27.7376	32.3965	18.3113	31.323	24.5857	29.324	35.2739	24.7198	22.0583	27.9398	24.74	29.7726	1.20342	0.891605	0.938441	24.495	28.6747	12.137	22.3812	13.5999	9.64496	16.9659	19.2187	22.9119	26.5947	26.8237	32.4078	25.495	29.6747	13.137	23.3812	14.5999	10.645
Zea_mays_newGene_36321	57.0908	74.8636	34.7269	69.1402	46.3483	26.4195	40.798	70.6037	38.2266	69.8054	32.9188	51.9591	58.0908	75.8636	35.7269	70.1402	47.3483	27.4195	41.798	71.6037	39.2266	70.8054	33.9188	52.9591	56.5604	48.3027	50.8761	52.5611	1.03312	1.11173	0.918982	45.9669	44.5444	69.1895	59.2505	54.3443	62.6599	27.6117	48.8592	59.5429	25.1322	41.3694	62.5542	46.9669	45.5444	70.1895	60.2505	55.3443	63.6599
gene:Zm00001d040286	55.5188	54.8056	52.439	65.583	59.9284	62.2701	57.0514	53.785	50.8586	58.7724	62.2416	56.5219	56.5188	55.8056	53.439	66.583	60.9284	63.2701	58.0514	54.785	51.8586	59.7724	63.2416	57.5219	55.2545	63.5939	54.8983	60.1786	1.09618	1.00649	1.05675	61.802	67.6931	65.444	56.4021	69.2022	55.5233	54.2816	68.9909	73.0903	64.3864	65.2079	58.5914	62.802	68.6931	66.444	57.4021	70.2022	56.5233
gene:Zm00001d040285	48.3551	17.4442	20.0741	61.1213	100.911	74.3086	32.5549	43.3362	71.3032	55.8936	50.561	70.7836	49.3551	18.4442	21.0741	62.1213	101.911	75.3086	33.5549	44.3362	72.3032	56.8936	51.561	71.7836	29.6245	79.7804	50.0648	60.0794	1.20003	0.591724	1.32792	20.8499	24.9993	46.6097	42.8851	28.7641	24.0705	25.6758	52.1691	32.9265	27.0163	19.679	31.6095	21.8499	25.9993	47.6097	43.8851	29.7641	25.0705
gene:Zm00001d040289	0	1.24018	2.19546	2.14673	3.46134	2.40018	0.192574	1.2809	0	3.09189	2.43957	0.839403	1	2.24018	3.19546	3.14673	4.46134	3.40018	1.19257	2.2809	1	4.09189	3.43957	1.8394	2.14521	3.66942	1.49116	3.12362	2.09476	1.43862	1.17473	0	1.56211	1.1187	0	0	0	2.01122	0	0	0	1.00021	0	1	2.56211	2.1187	1	1	1
gene:Zm00001d053453	90.1221	71.8184	83.5959	65.899	68.1048	70.4485	64.7526	56.4224	47.9963	68.3216	76.5074	67.0564	91.1221	72.8184	84.5959	66.899	69.1048	71.4485	65.7526	57.4224	48.9963	69.3216	77.5074	68.0564	82.8454	69.1507	57.3904	71.6285	1.24809	1.44354	0.965409	91.2691	68.1178	52.3554	96.0995	56.8963	60.9753	59.8061	81.7496	84.5961	101.594	88.6141	106.111	92.2691	69.1178	53.3554	97.0995	57.8963	61.9753
gene:Zm00001d053452	36.9973	39.2418	35.8463	44.0165	38.9692	38.6855	33.3596	37.5138	47.6172	36.2907	35.617	51.4753	37.9973	40.2418	36.8463	45.0165	39.9692	39.6855	34.3596	38.5138	48.6172	37.2907	36.617	52.4753	38.3618	41.5571	40.4969	42.1277	1.04027	0.947278	0.986455	39.0947	38.0207	36.6933	42.0123	37.2744	38.5897	34.994	48.8028	44.9175	43.5489	38.6265	40.0641	40.0947	39.0207	37.6933	43.0123	38.2744	39.5897
gene:Zm00001d053450	58.409	58.1812	61.2266	60.9885	48.2784	44.9529	68.1333	63.2008	56.0671	52.3996	61.116	51.9078	59.409	59.1812	62.2266	61.9885	49.2784	45.9529	69.1333	64.2008	57.0671	53.3996	62.116	52.9078	60.2723	52.4066	63.4671	56.1412	0.884571	0.949661	0.933479	49.2743	49.1742	72.7504	52.8485	52.8597	62.6328	67.4899	40.0274	49.0852	46.0037	46.3627	56.5906	50.2743	50.1742	73.7504	53.8485	53.8597	63.6328
Zea_mays_newGene_40567	12.8325	17.4482	22.0524	17.4616	12.4161	14.1132	22.7859	20.6105	21.7645	16.6905	18.653	14.8031	13.8325	18.4482	23.0524	18.4616	13.4161	15.1132	23.7859	21.6105	22.7645	17.6905	19.653	15.8031	18.4444	15.6636	22.7203	17.7156	0.779724	0.811801	0.884173	16.4532	15.6905	18.3401	15.2488	13.8831	23.9146	16.7845	19.8609	19.3538	20.7568	19.2794	26.0756	17.4532	16.6905	19.3401	16.2488	14.8831	24.9146
Zea_mays_newGene_39368	0	0	39.704	0	0	48.595	43.1955	0.109361	30.6338	0	62.852	0	1	1	40.704	1	1	49.595	44.1955	1.10936	31.6338	1	63.852	1	14.2347	17.1983	25.6462	21.9507	0.855903	0.55504	0.783498	0	0	0	0	0	0	15.737	0	0	7.95475	15.7802	0	1	1	1	1	1	1
gene:Zm00001d044979	77.8467	108.242	92.2356	89.571	83.2881	83.1657	108.088	88.9789	82.7493	77.8833	81.9991	82.3782	78.8467	109.242	93.2356	90.571	84.2881	84.1657	109.088	89.9789	83.7493	78.8833	82.9991	83.3782	93.7749	86.3416	94.2722	81.7535	0.867207	0.994725	1.05612	74.0824	77.0112	95.5134	80.2552	93.0229	100.694	87.7267	72.7677	85.0833	79.776	71.5008	85.764	75.0824	78.0112	96.5134	81.2552	94.0229	101.694
gene:Zm00001d012257	8.67035	10.7323	12.6926	10.589	16.2615	12.5186	13.2632	18.2497	22.8078	8.28063	9.13339	17.2263	9.67035	11.7323	13.6926	11.589	17.2615	13.5186	14.2632	19.2497	23.8078	9.28063	10.1334	18.2263	11.6984	14.1231	19.1069	12.5468	0.656663	0.612261	1.12563	8.24717	15.6874	8.99162	6.16608	12.3504	9.91347	7.23636	12.2883	8.88565	3.48734	6.94253	4.2711	9.24717	16.6874	9.99162	7.16608	13.3504	10.9135
gene:Zm00001d012254	39.9113	25.9188	24.267	48.6353	55.8315	49.7468	25.2302	30.1705	53.2671	39.0902	46.9156	46.8938	40.9113	26.9188	25.267	49.6353	56.8315	50.7468	26.2302	31.1705	54.2671	40.0902	47.9156	47.8938	31.0324	52.4045	37.2226	45.2999	1.217	0.833697	1.15684	30.0262	37.9192	47.6849	32.9353	48.2958	38.1607	45.7808	45.4099	33.1742	38.7869	38.5978	22.7607	31.0262	38.9192	48.6849	33.9353	49.2958	39.1607
gene:Zm00001d041488	26.8668	25.3029	24.8395	19.7856	14.3019	16.2105	26.0765	23.569	15.4185	20.2387	21.2438	19.786	27.8668	26.3029	25.8395	20.7856	15.3019	17.2105	27.0765	24.569	16.4185	21.2387	22.2438	20.786	26.6698	17.766	22.688	21.4228	0.944235	1.1755	0.829303	17.3766	19.6628	22.6853	18.7735	22.7492	25.5808	22.7778	19.601	21.6231	22.7673	14.0891	22.0216	18.3766	20.6628	23.6853	19.7735	23.7492	26.5808
gene:Zm00001d012258	1.39433	3.53601	1.54673	4.82855	3.53464	3.1647	4.11986	4.25158	4.19628	2.91973	2.77793	3.3411	2.39433	4.53601	2.54673	5.82855	4.53464	4.1647	5.11986	5.25158	5.19628	3.91973	3.77793	4.3411	3.15903	4.84263	5.18924	4.01292	0.773316	0.608765	1.20676	2.32763	3.43196	5.34505	1.7194	4.05243	4.8408	3.71421	2.01224	1.99913	1.68769	1.3257	1.23038	3.32763	4.43196	6.34505	2.7194	5.05243	5.8408
gene:Zm00001d041484	7.5259	6.26842	6.55111	4.45303	5.23087	5.60571	4.32602	5.03351	6.77591	5.34302	5.0076	5.21823	8.5259	7.26842	7.55111	5.45303	6.23087	6.60571	5.32602	6.03351	7.77591	6.34302	6.0076	6.21823	7.78181	6.09654	6.37848	6.18962	0.970391	1.22001	0.984962	6.83878	6.83384	3.437	6.35107	5.87299	4.34624	5.89552	4.96603	6.2235	7.29983	4.1432	5.19592	7.83878	7.83384	4.437	7.35107	6.87299	5.34624
gene:Zm00001d041481	16.7632	25.1278	24.1637	19.7745	17.4796	11.28	24.4563	31.2922	34.8071	21.9901	21.9392	22.2904	17.7632	26.1278	25.1637	20.7745	18.4796	12.28	25.4563	32.2922	35.8071	22.9901	22.9392	23.2904	23.0182	17.178	31.1852	23.0732	0.739878	0.738114	0.744499	6.05749	10.8999	20.7503	14.6731	23.2886	22.4062	22.0701	14.9619	11.3996	19.1097	9.74759	15.1581	7.05749	11.8999	21.7503	15.6731	24.2886	23.4062
gene:Zm00001d041480	62.4817	52.8607	53.4654	44.9744	47.6873	54.8925	42.4913	46.6654	35.6036	36.9362	46.1093	51.372	63.4817	53.8607	54.4654	45.9744	48.6873	55.8925	43.4913	47.6654	36.6036	37.9362	47.1093	52.372	57.2693	50.1847	42.5867	45.8059	1.07559	1.34477	1.0956	33.8909	35.4366	48.5033	30.3542	40.1936	40.9548	44.6552	26.6171	32.5952	32.4438	29.7412	28.4678	34.8909	36.4366	49.5033	31.3542	41.1936	41.9548
gene:Zm00001d041154	2.12618	3.32415	3.16257	3.49339	3.57843	2.28092	3.19969	3.05509	6.07945	4.73096	4.71437	3.314	3.12618	4.32415	4.16257	4.49339	4.57843	3.28092	4.19969	4.05509	7.07945	5.73096	5.71437	4.314	3.87097	4.11758	5.11141	5.25311	1.02772	0.757319	0.783837	5.62142	2.84389	5.52095	8.59782	4.09747	1.55572	1.93488	6.87363	11.6097	2.88999	3.65809	10.9091	6.62142	3.84389	6.52095	9.59782	5.09747	2.55572
gene:Zm00001d052492	9.05129	6.9562	11.1613	9.12018	10.8518	17.355	13.2857	16.3154	8.30114	13.819	20.0668	11.992	10.0513	7.9562	12.1613	10.1202	11.8518	18.355	14.2857	17.3154	9.30114	14.819	21.0668	12.992	10.0563	13.4423	13.6341	16.2926	1.19499	0.737582	0.825056	9.43836	10.476	8.14824	11.2748	5.70819	4.26586	8.30383	12.0147	15.0037	16.212	11.4266	23.4051	10.4384	11.476	9.14824	12.2748	6.70819	5.26586
gene:Zm00001d052493	107.601	81.442	123.035	94.2631	69.293	77.7691	98.3561	115.984	92.3581	113.313	114.768	87.891	108.601	82.442	124.035	95.2631	70.293	78.7691	99.3561	116.984	93.3581	114.313	115.768	88.891	105.026	81.4418	103.233	106.324	1.02994	1.01737	0.765977	175.572	105.052	85.675	217.495	77.7254	72.924	75.6484	173.667	212.621	184.334	155.992	216.389	176.572	106.052	86.675	218.495	78.7254	73.924
gene:Zm00001d052494	86.7783	40.628	55.136	54.1774	55.9761	62.7607	41.5644	38.0427	31.6664	59.2199	88.3227	74.0967	87.7783	41.628	56.136	55.1774	56.9761	63.7607	42.5644	39.0427	32.6664	60.2199	89.3227	75.0967	61.8475	58.6381	38.0911	74.8798	1.96581	1.62367	0.783097	74.8179	53.9386	32.4354	70.3218	29.7236	32.7284	41.7366	60.532	72.0571	72.6234	71.8369	63.3665	75.8179	54.9386	33.4354	71.3218	30.7236	33.7284
gene:Zm00001d052495	4.53541	6.24519	5.44624	4.51533	2.39628	3.62125	6.51069	4.95589	4.15576	3.2432	4.17198	3.35795	5.53541	7.24519	6.44624	5.51533	3.39628	4.62125	7.51069	5.95589	5.15576	4.2432	5.17198	4.35795	6.40895	4.51096	6.20744	4.59104	0.739603	1.03246	0.982556	1.98019	2.68195	6.57012	2.14998	4.9125	5.93975	5.33252	1.67667	1.4596	2.91332	2.89632	1.79595	2.98019	3.68195	7.57012	3.14998	5.9125	6.93975
gene:Zm00001d044509	0.2198	1.29043	0.423782	0.857933	0.228885	0	0.823867	1.12757	0.457113	0.22162	0	0.432201	1.2198	2.29043	1.42378	1.85793	1.22889	1	1.82387	2.12757	1.45711	1.22162	1	1.4322	1.64467	1.36227	1.80285	1.21794	0.675563	0.912261	1.11851	0.537043	0.439786	1.00635	0.164636	0.383255	0.0999277	1.02322	0	0.323584	0.245608	0.14133	0.88372	1.53704	1.43979	2.00635	1.16464	1.38325	1.09993
gene:Zm00001d044508	0.0989752	0	0.942348	1.52797	1.15737	0.42299	0.377286	1.70969	2.81381	0.249225	0.167437	0.942157	1.09898	1	1.94235	2.52797	2.15737	1.42299	1.37729	2.70969	3.81381	1.24922	1.16744	1.94216	1.34711	2.03611	2.6336	1.45294	0.551694	0.511509	1.40137	0.814839	0.848737	0.819313	0	0.776916	1.10103	0.102835	0.17453	0	0	0.172445	0.514481	1.81484	1.84874	1.81931	1	1.77692	2.10103
gene:Zm00001d044501	37.8461	57.8689	59.9615	44.0926	35.8113	37.5273	43.6691	47.5028	52.74	31.088	35.7802	32.2971	38.8461	58.8689	60.9615	45.0926	36.8113	38.5273	44.6691	48.5028	53.74	32.088	36.7802	33.2971	52.8922	40.1437	48.9706	34.0551	0.695419	1.08008	1.17879	37.9648	30.9188	56.9384	35.9226	37.254	63.2112	53.4758	41.6231	38.8721	39.4589	35.6157	43.8391	38.9648	31.9188	57.9384	36.9226	38.254	64.2112
gene:Zm00001d044500	11.5641	20.9223	15.2829	10.7793	8.65142	11.0181	16.9126	11.7021	15.8616	10.7187	11.3045	11.088	12.5641	21.9223	16.2829	11.7793	9.65142	12.0181	17.9126	12.7021	16.8616	11.7187	12.3045	12.088	16.9231	11.1496	15.8254	12.0371	0.760616	1.06936	0.926272	10.0665	10.2024	16.1687	11.3075	14.9644	15.5313	15.5596	10.4567	12.4326	10.1564	9.19221	10.5923	11.0665	11.2024	17.1687	12.3075	15.9644	16.5313
gene:Zm00001d044503	23.0795	43.3552	39.8405	26.5067	21.8638	19.5539	39.5667	43.9629	35.3889	27.739	24.9217	26.4419	24.0795	44.3552	40.8405	27.5067	22.8638	20.5539	40.5667	44.9629	36.3889	28.739	25.9217	27.4419	36.425	23.6414	40.6395	27.3675	0.673422	0.896297	0.863849	25.8207	26.3655	40.8883	25.5128	39.8399	45.2214	42.5261	22.9862	24.6764	28.0531	27.6548	32.4961	26.8207	27.3655	41.8883	26.5128	40.8399	46.2214
gene:Zm00001d044502	19.658	32.4127	19.4311	28.7532	22.3289	17.0045	31.0935	26.0596	24.9672	21.1369	17.3465	21.0694	20.658	33.4127	20.4311	29.7532	23.3289	18.0045	32.0935	27.0596	25.9672	22.1369	18.3465	22.0694	24.8339	23.6956	28.3734	20.8509	0.734876	0.875253	1.13643	19.064	19.378	34.6047	20.6644	32.0288	37.4195	23.8879	20.9847	26.3803	27.651	23.8879	20.651	20.064	20.378	35.6047	21.6644	33.0288	38.4195
gene:Zm00001d044506	22.5344	32.7344	25.6095	35.3398	21.9234	30.9712	30.3413	24.3242	34.1835	28.3698	24.7122	21.279	23.5344	33.7344	26.6095	36.3398	22.9234	31.9712	31.3413	25.3242	35.1835	29.3698	25.7122	22.279	27.9594	30.4115	30.6163	25.787	0.842263	0.913219	1.17933	25.8785	26.1091	38.9556	22.1364	35.7283	39.2227	32.1379	24.6252	29.3773	24.4049	25.9741	35.1031	26.8785	27.1091	39.9556	23.1364	36.7283	40.2227
gene:Zm00001d017157	10.6963	11.8896	7.4046	7.57623	4.70091	6.05698	9.41644	8.96717	6.97563	6.98795	6.29513	9.88097	11.6963	12.8896	8.4046	8.57623	5.70091	7.05698	10.4164	9.96717	7.97563	7.98795	7.29513	10.881	10.9968	7.11137	9.45308	8.72135	0.922594	1.16331	0.815398	5.64916	5.74324	9.79689	5.63465	10.2067	11.2971	12.4806	8.83117	7.5408	8.24597	5.48343	12.0135	6.64916	6.74324	10.7969	6.63465	11.2067	12.2971
gene:Zm00001d030834	0.536396	0.148362	0.697521	0.383498	0.0579008	1.23669	0.831826	0	0.586929	0	0.320835	0.3961	1.5364	1.14836	1.69752	1.3835	1.0579	2.23669	1.83183	1	1.58693	1	1.32084	1.3961	1.46076	1.55936	1.47292	1.23898	0.841172	0.991745	1.25859	0	0	0	0	0	0	0	0	0	0	0	0	1	1	1	1	1	1
gene:Zm00001d017152	15.1665	9.6744	8.18648	38.2786	61.9374	37.6479	7.54707	14.8684	36.2347	36.4431	12.037	29.4699	16.1665	10.6744	9.18648	39.2786	62.9374	38.6479	8.54707	15.8684	37.2347	37.4431	13.037	30.4699	12.0091	46.9546	20.5501	26.9833	1.31305	0.584384	1.74013	97.1442	88.8033	46.2798	58.0197	52.5075	19.4035	19.4037	106.072	66.1421	18.9962	26.3539	22.9142	98.1442	89.8033	47.2798	59.0197	53.5075	20.4035
gene:Zm00001d017153	32.9493	38.814	32.0682	31.9152	44.9195	27.901	38.2925	40.4394	33.217	44.3269	37.0312	38.6525	33.9493	39.814	33.0682	32.9152	45.9195	28.901	39.2925	41.4394	34.217	45.3269	38.0312	39.6525	35.6105	35.9119	38.3163	41.0035	1.07013	0.929382	0.875824	25.6626	36.2776	43.9654	33.1226	45.212	50.5918	44.9327	25.0841	28.7588	32.9444	29.9667	33.9939	26.6626	37.2776	44.9654	34.1226	46.212	51.5918
gene:Zm00001d017150	67.1103	59.6616	59.4317	61.3047	54.8393	59.904	53.9504	50.3142	49.6562	45.5842	62.7793	60.9052	68.1103	60.6616	60.4317	62.3047	55.8393	60.904	54.9504	51.3142	50.6562	46.5842	63.7793	61.9052	63.0679	59.6827	52.3069	57.4229	1.09781	1.20573	1.03935	50.1651	47.8204	55.6883	56.8007	51.8913	56.014	54.6862	48.1401	55.7523	56.9999	57.4676	48.2524	51.1651	48.8204	56.6883	57.8007	52.8913	57.014
gene:Zm00001d017151	13.2488	12.505	16.623	15.682	8.08169	8.00822	21.3028	10.4121	14.8876	8.83595	14.9901	7.51986	14.2488	13.505	17.623	16.682	9.08169	9.00822	22.3028	11.4121	15.8876	9.83595	15.9901	8.51986	15.1256	11.5906	16.5342	11.4486	0.692422	0.914809	1.0124	6.24607	9.44579	13.4659	8.78028	15.0592	12.605	25.4171	7.87902	7.36329	15.456	11.2492	11.4409	7.24607	10.4458	14.4659	9.78028	16.0592	13.605
gene:Zm00001d042087	2.79614	6.27819	3.43559	1.09838	2.72512	2.66682	2.57925	3.79549	3.20566	2.34338	3.69793	3.93889	3.79614	7.27819	4.43559	2.09838	3.72512	3.66682	3.57925	4.79549	4.20566	3.34338	4.69793	4.93889	5.16998	3.16344	4.19346	4.32674	1.03178	1.23286	0.731138	1.46639	1.30425	1.72166	3.65208	2.05781	3.366	1.7084	3.43888	1.49591	2.76168	2.17932	4.18991	2.46639	2.30425	2.72166	4.65208	3.05781	4.366
Zea_mays_newGene_42352	0.570439	0.522732	0.438136	0.467544	0.645859	0.484349	1.32519	0.4048	0.81943	0.228115	0.162942	0.521367	1.57044	1.52273	1.43814	1.46754	1.64586	1.48435	2.32519	1.4048	1.81943	1.22811	1.16294	1.52137	1.51044	1.53258	1.84981	1.30414	0.705015	0.816538	1.17517	0.733313	0.552317	0.313884	0.591653	0.747428	0.427197	0.69255	0.460966	0.577775	1.32953	0.64947	1.41869	1.73331	1.55232	1.31388	1.59165	1.74743	1.4272
gene:Zm00001d042153	3.26838	2.61146	3.5486	1.99008	2.03327	2.78717	2.82407	4.11912	2.26983	2.01278	2.31726	3.60642	4.26838	3.61146	4.5486	2.99008	3.03327	3.78717	3.82407	5.11912	3.26983	3.01278	3.31726	4.60642	4.14282	3.27017	4.07101	3.64549	0.895476	1.01764	0.897046	1.89483	2.03678	2.00215	1.98258	3.20453	2.9246	3.39427	2.04295	2.77422	2.63988	1.67714	1.86962	2.89483	3.03678	3.00215	2.98258	4.20453	3.9246
gene:Zm00001d003710	9.70467	25.7686	20.1944	19.1288	11.9502	10.555	27.311	19.2946	23.1795	12.4607	11.3671	16.8789	10.7047	26.7686	21.1944	20.1288	12.9502	11.555	28.311	20.2946	24.1795	13.4607	12.3671	17.8789	19.5559	14.878	24.2617	14.5689	0.600491	0.80604	1.02121	14.1514	16.7223	24.0248	11.5741	19.8352	20.5834	18.4682	14.6389	14.8833	12.5819	14.8706	12.4036	15.1514	17.7223	25.0248	12.5741	20.8352	21.5834
Zea_mays_newGene_32313	0.14918	0.287901	0	0.18814	0.593454	0.161797	0.24601	0.750956	0.288976	0	1.09796	0	1.14918	1.2879	1	1.18814	1.59345	1.1618	1.24601	1.75096	1.28898	1	2.09796	1	1.14569	1.31446	1.42865	1.36599	0.956139	0.801943	0.962282	0	0.416179	0.313215	0	0	0.277962	0	0	0	0	0	0	1	1.41618	1.31322	1	1	1.27796
gene:Zm00001d038290	25.3249	26.5922	25.6991	20.5638	21.2215	27.9643	22.7776	22.6889	18.764	21.9892	23.7941	24.8145	26.3249	27.5922	26.6991	21.5638	22.2215	28.9643	23.7776	23.6889	19.764	22.9892	24.7941	25.8145	26.8721	24.2499	22.4101	24.5326	1.09471	1.1991	0.988475	20.0719	18.7605	21.6074	18.2011	19.0622	17.7801	19.1471	21.0625	19.5978	19.6659	17.0345	20.6495	21.0719	19.7605	22.6074	19.2011	20.0622	18.7801
Zea_mays_newGene_27279	0	0.930562	0.378875	2.19533	0	0.0847627	1.24795	0	1.50971	0.351662	0	0	1	1.93056	1.37888	3.19533	1	1.08476	2.24795	1	2.50971	1.35166	1	1	1.43648	1.76003	1.91922	1.11722	0.582121	0.748469	1.57537	0	0.233984	1.15201	0.61129	0.869092	0.63706	0.293001	0	0	0	0.60884	0	1	1.23398	2.15201	1.61129	1.86909	1.63706
gene:Zm00001d039839	5.97961	5.86975	6.02033	3.9947	4.10596	4.15051	8.64241	4.92865	8.15032	2.52295	4.03485	2.37252	6.97961	6.86975	7.02033	4.9947	5.10596	5.15051	9.64241	5.92865	9.15032	3.52295	5.03485	3.37252	6.95656	5.08373	8.24046	3.97677	0.482591	0.844196	1.27835	4.00249	3.90555	4.86433	3.23217	5.37153	7.08332	6.14071	2.69556	5.35948	4.14416	4.2841	2.5177	5.00249	4.90555	5.86433	4.23217	6.37153	8.08332
gene:Zm00001d003712	13.3124	6.20073	9.00267	20.2706	12.5477	4.94507	5.62246	15.3666	11.2531	10.6747	5.66102	8.29047	14.3124	7.20073	10.0027	21.2706	13.5477	5.94507	6.62246	16.3666	12.2531	11.6747	6.66102	9.29047	10.5053	13.5878	11.7474	9.20872	0.783896	0.894266	1.47553	19.8154	9.08889	7.64872	36.97	12.6534	9.10129	11.1287	29.2854	18.4822	12.5096	17.7883	50.2002	20.8154	10.0889	8.64872	37.97	13.6534	10.1013
gene:Zm00001d045670	0.401341	0.989146	0.4529	0.243865	0.518951	0.449024	2.00312	0.929518	0.578926	0.613323	0.947702	1.71197	1.40134	1.98915	1.4529	1.24387	1.51895	1.44902	3.00312	1.92952	1.57893	1.61332	1.9477	2.71197	1.61446	1.40395	2.17052	2.091	0.963362	0.743813	0.671424	0.932519	0.871396	0.695207	1.30462	0.663211	1.39724	1.60418	0.27991	0.596282	1.06832	1.086	0.595242	1.93252	1.8714	1.69521	2.30462	1.66321	2.39724
gene:Zm00001d045673	23.3098	24.7293	20.6716	20.1568	17.7184	19.6138	21.9989	21.0212	15.716	18.1569	19.1742	17.8813	24.3098	25.7293	21.6716	21.1568	18.7184	20.6138	22.9989	22.0212	16.716	19.1569	20.1742	18.8813	23.9035	20.163	20.5787	19.4041	0.942924	1.16157	1.03911	9.46581	13.2108	13.6685	11.7429	12.4701	13.3758	14.7385	11.9076	12.6845	11.2355	13.096	11.0402	10.4658	14.2108	14.6685	12.7429	13.4701	14.3758
gene:Zm00001d039837	21.353	16.2995	19.5369	18.5042	16.8691	23.6321	15.2259	19.3502	16.0098	21.351	27.977	18.4636	22.353	17.2995	20.5369	19.5042	17.8691	24.6321	16.2259	20.3502	17.0098	22.351	28.977	19.4636	20.0631	20.6685	17.862	23.5972	1.32109	1.12323	0.875888	23.0484	18.3095	18.744	25.1749	18.3543	11.6566	15.0738	25.016	20.6553	23.6724	21.58	34.4174	24.0484	19.3095	19.744	26.1749	19.3543	12.6566
gene:Zm00001d019002	279.805	121.056	144.637	176.667	270.031	254.425	164.553	223.482	299.234	221.205	215.359	250.924	280.805	122.056	145.637	177.667	271.031	255.425	165.553	224.482	300.234	222.205	216.359	251.924	182.833	234.708	230.09	230.163	1.00031	0.794614	1.01975	203.214	184.865	165.553	196.054	168.483	161.695	236.318	217.29	174.147	251.421	237.485	133.011	204.214	185.865	166.553	197.054	169.483	162.695
gene:Zm00001d019000	8.37185	10.1717	7.80923	8.9169	6.70868	6.09568	13.0641	12.6984	12.7829	7.20961	13.4941	7.19916	9.37185	11.1717	8.80923	9.9169	7.70868	7.09568	14.0641	13.6984	13.7829	8.20961	14.4941	8.19916	9.78425	8.24042	13.8485	10.301	0.743834	0.706521	0.799966	2.92854	4.79505	12.592	7.26092	7.89941	12.3707	10.458	6.34102	6.21405	8.85334	6.02182	8.93623	3.92854	5.79505	13.592	8.26092	8.89941	13.3707
gene:Zm00001d019001	7.90463	12.1067	14.1961	12.0273	6.8895	6.37046	11.0925	12.0677	11.4357	7.88565	9.57565	11.4251	8.90463	13.1067	15.1961	13.0273	7.8895	7.37046	12.0925	13.0677	12.4357	8.88565	10.5757	12.4251	12.4025	9.4291	12.5319	10.6288	0.848137	0.989672	0.887128	4.67689	7.83004	12.2934	7.3302	8.27012	12.6366	10.7746	5.9227	5.46363	6.02191	4.91178	11.4614	5.67689	8.83004	13.2934	8.3302	9.27012	13.6366
gene:Zm00001d019006	3.10374	4.36438	3.02382	4.05306	2.19008	4.1042	4.5262	5.14565	3.80647	1.56821	3.06331	2.67601	4.10374	5.36438	4.02382	5.05306	3.19008	5.1042	5.5262	6.14565	4.80647	2.56821	4.06331	3.67601	4.49731	4.44911	5.49277	3.43584	0.625521	0.818769	1.29491	1.99486	2.55309	4.11033	3.52751	5.20738	3.58266	3.66876	1.18252	3.39142	3.53762	2.18371	3.09037	2.99486	3.55309	5.11033	4.52751	6.20738	4.58266
gene:Zm00001d019004	0.671451	0.673082	1.03592	0.650677	0	0.509344	0.829436	0.568377	0.535381	0.344772	0.538024	0.386976	1.67145	1.67308	2.03592	1.65068	1	1.50934	1.82944	1.56838	1.53538	1.34477	1.53802	1.38698	1.79348	1.38667	1.6444	1.42326	0.865519	1.09066	0.974296	0	0.507738	0	0	0.304611	1.60972	0.819681	0.474399	0	0.50981	0.359599	0	1	1.50774	1	1	1.30461	2.60972
gene:Zm00001d030832	43.8731	66.5893	86.9163	49.0881	41.2109	37.3829	63.242	56.4922	42.3566	45.8142	48.7738	51.6708	44.8731	67.5893	87.9163	50.0881	42.2109	38.3829	64.242	57.4922	43.3566	46.8142	49.7738	52.6708	66.7929	43.5606	55.0303	49.7529	0.904101	1.21375	0.875539	28.3266	37.161	73.1784	41.0615	37.7338	54.6716	44.5927	40.2555	34.4813	35.1521	33.1548	67.1605	29.3266	38.161	74.1784	42.0615	38.7338	55.6716
Zea_mays_newGene_31958	0.491789	0.628283	1.02838	1.00037	0.305408	0.40633	1.17076	0.745762	0.728168	1.8453	0.331563	0.209967	1.49179	1.62828	2.02838	2.00037	1.30541	1.40633	2.17076	1.74576	1.72817	2.8453	1.33156	1.20997	1.71615	1.5707	1.88156	1.79561	0.954318	0.912087	0.874746	0.510087	0.123287	3.24917	0.233391	0.553197	0.438802	0.493449	0.462555	4.58809	0.862402	1.0372	4.32265	1.51009	1.12329	4.24917	1.23339	1.5532	1.4388
gene:Zm00001d008316	4.02454	4.9421	3.54559	5.48609	3.14855	5.15601	4.10643	4.43744	3.03441	3.52858	4.01575	6.03251	5.02454	5.9421	4.54559	6.48609	4.14855	6.15601	5.10643	5.43744	4.03441	4.52858	5.01575	7.03251	5.17074	5.59688	4.85943	5.52562	1.13709	1.06406	1.0129	3.57577	3.23464	3.93793	1.62398	2.21963	3.79514	2.5797	2.56591	2.43109	3.45731	2.7584	0.652876	4.57577	4.23464	4.93793	2.62398	3.21963	4.79514
gene:Zm00001d048336	40.6535	34.8258	33.9012	32.1755	25.9778	29.4215	31.7183	31.5784	36.9407	33.5858	42.3909	36.5801	41.6535	35.8258	34.9012	33.1755	26.9778	30.4215	32.7183	32.5784	37.9407	34.5858	43.3909	37.5801	37.4602	30.1916	34.4124	38.5189	1.11933	1.08856	0.783813	28.5473	24.1433	31.2956	25.6532	37.2778	37.5941	33.7837	27.3233	30.8374	37.5162	28.8499	30.5117	29.5473	25.1433	32.2956	26.6532	38.2778	38.5941
Zea_mays_newGene_7265	0	0.0356734	0.341715	0.0376279	0.47257	0	0.196449	0.157786	0	0	0.178222	0.118196	1	1.03567	1.34171	1.03763	1.47257	1	1.19645	1.15779	1	1	1.17822	1.1182	1.1258	1.17007	1.11808	1.09881	0.982763	1.0069	1.06485	0.279279	0.947837	0.154891	0.291007	0.398837	0	0.592049	0.605673	1.30705	0.331518	1.61332	0	1.27928	1.94784	1.15489	1.29101	1.39884	1
gene:Zm00001d048334	10.7787	12.7402	8.68983	12.3281	5.85069	13.3664	8.97209	9.63087	13.2087	7.70971	8.27629	11.7188	11.7787	13.7402	9.68983	13.3281	6.85069	14.3664	9.97209	10.6309	14.2087	8.70971	9.27629	12.7188	11.7362	11.5151	11.6039	10.2349	0.882026	1.01141	1.12507	6.82552	9.71746	11.3883	9.42984	10.2381	17.3386	9.0794	9.40871	10.619	8.57038	8.76262	8.1384	7.82552	10.7175	12.3883	10.4298	11.2381	18.3386
gene:Zm00001d052205	62.3809	95.5757	139.524	95.926	152.577	132.71	82.4962	105.614	106.913	116.807	80.1309	84.0789	63.3809	96.5757	140.524	96.926	153.577	133.71	83.4962	106.614	107.913	117.807	81.1309	85.0789	100.16	128.071	99.3412	94.6721	0.953	1.00824	1.35278	205.094	198.78	184.418	108.484	190.473	122.449	202.671	96.8432	53.693	183.166	210.745	104.775	206.094	199.78	185.418	109.484	191.473	123.449
gene:Zm00001d048338	52.7315	64.9265	53.5003	58.0269	45.8899	49.8365	67.7583	54.0401	46.3534	49.5552	58.6916	49.3968	53.7315	65.9265	54.5003	59.0269	46.8899	50.8365	68.7583	55.0401	47.3534	50.5552	59.6916	50.3968	58.0528	52.2511	57.0506	53.5479	0.938603	1.01757	0.975783	54.7558	47.7674	50.8578	46.9485	66.8651	62.1408	55.3996	39.4758	53.5547	45.952	50.1682	54.5896	55.7558	48.7674	51.8578	47.9485	67.8651	63.1408
Zea_mays_newGene_31953	1.88904	0.677224	1.32388	0.346226	0	0	2.8354	0	0	2.72698	1.93461	1.58581	2.88904	1.67722	2.32388	1.34623	1	1	3.8354	1	1	3.72698	2.93461	2.58581	2.29671	1.11541	1.94513	3.08247	1.58471	1.18075	0.361856	2.04632	1.25808	3.03358	0	1.79961	0	1.77843	1.29719	2.49539	0	0.822139	1.81234	3.04632	2.25808	4.03358	1	2.79961	1
Zea_mays_newGene_31955	0.362745	0.800117	2.08316	0.826224	0.235425	1.33807	1.81761	0.710723	3.55975	0.581595	1.02108	0.567528	1.36274	1.80012	3.08316	1.82622	1.23543	2.33807	2.81761	1.71072	4.55975	1.5816	2.02108	1.56753	2.08201	1.79991	3.02936	1.7234	0.568899	0.687276	1.04439	0.374562	0.550852	0.724084	0.330688	0.379233	1.18793	1.1889	0.171288	0.473348	0.897408	0.710869	0.272434	1.37456	1.55085	1.72408	1.33069	1.37923	2.18793
Zea_mays_newGene_31956	0	0	0	0	0	0	1.40384	0	0	0	0	0	1	1	1	1	1	1	2.40384	1	1	1	1	1	1	1	1.46795	1	0.681223	0.681223	1	0	0	0	0	0	0	0	0	0	0	0	0	1	1	1	1	1	1
gene:Zm00001d012921	30.7105	56.3329	55.4939	49.0932	37.8426	39.4365	51.1838	49.2381	60.5856	33.1464	32.236	42.0435	31.7105	57.3329	56.4939	50.0932	38.8426	40.4365	52.1838	50.2381	61.5856	34.1464	33.236	43.0435	48.5124	43.1241	54.6692	36.8086	0.673298	0.887382	1.17158	39.3323	44.0396	41.8408	41.0745	43.2744	47.8975	41.1756	39.2883	43.405	42.4479	41.6116	40.9107	40.3323	45.0396	42.8408	42.0745	44.2744	48.8975
gene:Zm00001d012922	14.1364	30.9013	38.4184	20.5924	15.0373	13.0467	33.2869	26.6232	25.7449	17.1579	19.0709	15.7111	15.1364	31.9013	39.4184	21.5924	16.0373	14.0467	34.2869	27.6232	26.7449	18.1579	20.0709	16.7111	28.8187	17.2255	29.5517	18.3133	0.619705	0.975196	0.940599	13.4733	14.8161	21.2978	11.2805	20.8153	21.8216	17.7013	10.5067	11.0495	9.87565	11.2382	18.8575	14.4733	15.8161	22.2978	12.2805	21.8153	22.8216
gene:Zm00001d012923	13.9404	16.4212	18.337	14.0591	13.313	12.3757	20.0081	16.6132	15.7653	12.5906	16.1915	16.6562	14.9404	17.4212	19.337	15.0591	14.313	13.3757	21.0081	17.6132	16.7653	13.5906	17.1915	17.6562	17.2329	14.2493	18.4622	16.1461	0.874548	0.933414	0.882521	9.85806	12.953	17.7261	10.2661	18.0465	22.0077	17.3246	10.2124	12.5873	11.6943	11.556	12.6856	10.8581	13.953	18.7261	11.2661	19.0465	23.0077
gene:Zm00001d012924	17.1965	35.3517	28.9721	26.166	19.1791	15.5229	40.1269	43.4465	25.0803	21.6791	17.4226	20.3608	18.1965	36.3517	29.9721	27.166	20.1791	16.5229	41.1269	44.4465	26.0803	22.6791	18.4226	21.3608	28.1735	21.2894	37.2179	20.8208	0.55943	0.756987	1.0225	28.6528	21.9732	30.2256	32.4575	28.9961	35.4997	27.2989	25.2374	36.932	31.4291	24.6679	38.3669	29.6528	22.9732	31.2256	33.4575	29.9961	36.4997
gene:Zm00001d012928	4.35859	0.609039	0.916621	1.00524	1.18121	1.83181	1.45623	1.5492	0.556957	2.22887	2.90149	1.09309	5.35859	1.60904	1.91662	2.00524	2.18121	2.83181	2.45623	2.5492	1.55696	3.22887	3.90149	2.09309	2.96142	2.33942	2.18746	3.07448	1.4055	1.35381	0.760915	1.35193	0.941559	2.26428	1.65264	0.39442	0.372291	0.755448	0.489869	1.7892	1.45171	1.04889	0.888885	2.35193	1.94156	3.26428	2.65264	1.39442	1.37229
gene:Zm00001d012929	22.845	23.3885	20.8599	15.6945	14.6123	19.337	24.4252	20.5862	18.512	18.6706	20.3592	22.0603	23.845	24.3885	21.8599	16.6945	15.6123	20.337	25.4252	21.5862	19.512	19.6706	21.3592	23.0603	23.3644	17.5479	22.1745	21.3634	0.963423	1.05366	0.821402	21.619	21.4286	21.7685	22.9575	22.556	23.9801	22.3104	23.9388	19.7481	20.2766	22.1799	25.5412	22.619	22.4286	22.7685	23.9575	23.556	24.9801
Zea_mays_newGene_19918	3.44962	3.96314	5.36278	3.19066	1.74307	3.72114	5.96067	4.25831	5.22129	4.27909	2.84072	1.74347	4.44962	4.96314	6.36278	4.19066	2.74307	4.72114	6.96067	5.25831	6.22129	5.27909	3.84072	2.74347	5.25851	3.88496	6.14676	3.95443	0.643336	0.855494	0.982433	1.34385	3.11308	2.55096	6.62786	3.35602	2.74589	6.40962	4.13826	2.27642	2.01905	3.40007	4.4005	2.34385	4.11308	3.55096	7.62786	4.35602	3.74589
Zea_mays_newGene_19919	0.657144	4.92672	2.41957	1.56618	0.751509	0.402373	4.26826	1.78487	2.881	0.256351	1.02178	0.430647	1.65714	5.92672	3.41957	2.56618	1.75151	1.40237	5.26826	2.78487	3.881	1.25635	2.02178	1.43065	3.66781	1.90669	3.97804	1.56959	0.394564	0.922014	1.21477	0.50607	0.917495	3.58995	0.877962	0.892065	1.25899	1.1629	0.621329	0.308001	0.135892	0.35603	0.481585	1.50607	1.9175	4.58995	1.87796	1.89206	2.25899
gene:Zm00001d016207	1.0461	0.589836	2.1649	1.40483	0.685372	3.04775	1.01165	1.44873	0.780222	1.84681	1.04283	1.34147	2.0461	1.58984	3.1649	2.40483	1.68537	4.04775	2.01165	2.44873	1.78022	2.84681	2.04283	2.34147	2.26695	2.71265	2.0802	2.41037	1.15872	1.08977	1.12541	1.68749	2.54053	0.78357	1.41489	0.995612	0.528763	0.49058	0.704658	0.770404	1.03241	2.68695	0.957291	2.68749	3.54053	1.78357	2.41489	1.99561	1.52876
gene:Zm00001d016200	199.206	125.053	128.592	155.158	144.732	168.844	125.497	113.735	110.061	171.877	200.902	175.103	200.206	126.053	129.592	156.158	145.732	169.844	126.497	114.735	111.061	172.877	201.902	176.103	151.95	157.245	117.431	183.627	1.5637	1.29395	0.856327	106.187	119.41	129.055	134.024	94.004	111.942	107.501	122.824	142.987	154.714	144.699	126.099	107.187	120.41	130.055	135.024	95.004	112.942
gene:Zm00001d016203	20.1598	14.0684	18.4412	17.8483	15.7324	20.558	11.0791	11.0312	9.8087	18.309	9.43481	20.5658	21.1598	15.0684	19.4412	18.8483	16.7324	21.558	12.0791	12.0312	10.8087	19.309	10.4348	21.5658	18.5565	19.0462	11.6397	17.1032	1.46939	1.59424	1.11361	12.6833	10.5798	14.4035	16.0512	12.2797	13.8409	11.0408	13.1741	9.65526	13.1088	13.6831	7.49265	13.6833	11.5798	15.4035	17.0512	13.2797	14.8409
gene:Zm00001d011543	176.603	77.6379	56.1022	120.826	145.795	96.3697	36.3517	75.7157	94.8698	207.595	91.3237	109.799	177.603	78.6379	57.1022	121.826	146.795	97.3697	37.3517	76.7157	95.8698	208.595	92.3237	110.799	104.448	121.997	69.9791	137.239	1.96115	1.49256	0.888938	148.116	158.903	129.488	71.3922	133.987	85.1641	128.807	82.5128	59.4626	65.0514	104.883	83.3149	149.116	159.903	130.488	72.3922	134.987	86.1641
gene:Zm00001d050530	3.15652	3.56725	4.75765	3.45048	2.95303	2.01897	3.59713	4.18528	2.56452	3.85513	2.70198	2.70135	4.15652	4.56725	5.75765	4.45048	3.95303	3.01897	4.59713	5.18528	3.56452	4.85513	3.70198	3.70135	4.82714	3.8075	4.44898	4.08615	0.918447	1.085	0.931805	1.70551	1.75635	3.40387	1.88322	4.59428	3.64994	3.74533	1.63668	1.3794	2.0753	2.42859	3.63648	2.70551	2.75635	4.40387	2.88322	5.59428	4.64994
gene:Zm00001d050533	3.38858	4.8387	0	2.59154	2.43233	0	2.18045	2.75316	1.96582	0	0.898864	2.20166	4.38858	5.8387	1	3.59154	3.43233	1	3.18045	3.75316	2.96582	1	1.89886	3.20166	3.74243	2.67462	3.29981	2.03351	0.61625	1.13413	1.31528	1.92716	2.59292	2.38082	1.00614	1.64862	2.19089	1.6261	2.37313	1.72636	1.99746	0	1.91481	2.92716	3.59292	3.38082	2.00614	2.64862	3.19089
gene:Zm00001d050532	0	0	1.33714	0.175779	0	0.677509	0	0.18144	0	0	0	0.995409	1	1	2.33714	1.17578	1	1.67751	1	1.18144	1	1	1	1.99541	1.44571	1.28443	1.06048	1.3318	1.25585	1.36326	0.964429	1.31825	0	0	0	0.772628	0	0.440175	0	0	0.190649	0	0.152446	2.31825	1	1	1	1.77263	1
gene:Zm00001d050534	21.2521	13.4762	11.2402	11.7897	12.199	14.3672	16.9857	17.0582	17.8612	21.7832	13.3721	14.3708	22.2521	14.4762	12.2402	12.7897	13.199	15.3672	17.9857	18.0582	18.8612	22.7832	14.3721	15.3708	16.3228	13.7853	18.3017	17.5087	0.956671	0.891876	0.787338	21.7895	16.0026	20.9883	28.2851	16.8107	15.9312	19.7473	23.6013	18.5423	28.9458	25.0974	21.61	22.7895	17.0026	21.9883	29.2851	17.8107	16.9312
Zea_mays_newGene_21756	0	0.326597	1.90914	0	0.553991	1.48504	0.639762	0	1.26229	0	1.67553	0	1	1.3266	2.90914	1	1.55399	2.48504	1.63976	1	2.26229	1	2.67553	1	1.74525	1.67968	1.63402	1.55851	0.95379	1.06807	1.07775	0	0	0	0	0	0	0.119137	0	0	0.150713	0.982462	0	1	1	1	1	1	1
gene:Zm00001d034414	3.2321	0.264453	0	2.61065	1.44305	0	0	0.90049	0	1.21574	0.179265	0.968886	4.2321	1.26445	1	3.61065	2.44305	1	1	1.90049	1	2.21574	1.17926	1.96889	2.16552	2.35123	1.30016	1.78796	1.37518	1.66557	1.31503	25.7479	27.3562	24.5719	35.7318	14.5001	20.5509	5.80793	69.0005	33.0528	18.9447	17.3552	13.0371	26.7479	28.3562	25.5719	36.7318	15.5001	21.5509
gene:Zm00001d034415	2.76414	0.177245	0.103302	1.61452	0.265771	0	0	0.481809	0	0.138677	0	0.0978753	3.76414	1.17724	1.1033	2.61452	1.26577	1	1	1.48181	1	1.13868	1	1.09788	2.0149	1.62676	1.1606	1.07885	0.929561	1.73608	1.50787	16.6765	11.1794	19.1667	20.8965	9.40409	17.2683	1.37799	46.8656	16.5979	12.5281	10.473	9.27053	17.6765	12.1794	20.1667	21.8965	10.4041	18.2683
gene:Zm00001d034416	0	0	0	0	0	0	0	0	0	0.306136	0	0	1	1	1	1	1	1	1	1	1	1.30614	1	1	1	1	1	1.10205	1.10205	1	0.907404	2.13943	1.19447	1.92098	3.1678	2.72735	1.89215	1.49891	4.16249	1.01746	1.23234	0.958807	0.811656	3.13943	2.19447	2.92098	4.1678	3.72735	2.89215
gene:Zm00001d034410	8.2295	8.2476	11.9276	7.29338	7.73708	8.00752	9.11134	7.74091	10.2642	7.32891	8.9441	6.83172	9.2295	9.2476	12.9276	8.29338	8.73708	9.00752	10.1113	8.74091	11.2642	8.32891	9.9441	7.83172	10.4682	8.67933	10.0388	8.70157	0.866793	1.04277	0.997443	2.99536	5.62862	6.65414	2.36102	5.24469	7.80058	5.49875	3.47518	3.73793	3.41505	4.71518	5.95037	3.99536	6.62862	7.65414	3.36102	6.24469	8.80058
gene:Zm00001d034411	14.2056	13.6362	13.2423	15.6901	9.33694	8.69497	11.949	9.49126	11.0169	10.4829	9.84757	11.4867	15.2056	14.6362	14.2423	16.6901	10.3369	9.69497	12.949	10.4913	12.0169	11.4829	10.8476	12.4867	14.6947	12.2407	11.819	11.6057	0.981952	1.24331	1.05471	10.6388	11.5058	12.9452	9.91261	9.6315	13.4502	11.2896	10.0028	11.4764	10.1271	10.7284	11.3868	11.6388	12.5058	13.9452	10.9126	10.6315	14.4502
gene:Zm00001d034412	4.29259	2.4401	4.98475	5.92603	1.07459	4.29317	3.64462	5.59245	4.14691	6.24758	4.76836	5.38584	5.29259	3.4401	5.98475	6.92603	2.07459	5.29317	4.64462	6.59245	5.14691	7.24758	5.76836	6.38584	4.90581	4.7646	5.46133	6.46726	1.18419	0.898281	0.736726	4.82485	3.00573	3.45926	2.13605	5.50223	5.136	5.21134	6.39127	6.99039	7.12942	3.5423	6.3071	5.82485	4.00573	4.45926	3.13605	6.50223	6.136
gene:Zm00001d034418	2.09394	3.49241	0.169845	16.4171	37.6861	20.6929	1.12694	3.71844	18.815	10.9648	4.69617	10.3439	3.09394	4.49241	1.16984	17.4171	38.6861	21.6929	2.12694	4.71844	19.815	11.9648	5.69617	11.3439	2.91873	25.932	8.8868	9.6683	1.08794	0.328434	2.68217	4.80436	21.7319	10.3199	6.53345	15.5675	8.27605	6.11692	23.4121	5.93531	0.576706	1.38592	1.34019	5.80436	22.7319	11.3199	7.53345	16.5675	9.27605
gene:Zm00001d034419	0.983841	1.39899	0.619691	1.31871	2.90257	3.32965	1.09675	4.7155	2.4633	2.76234	1.26077	2.16148	1.98384	2.39899	1.61969	2.31871	3.90257	4.32965	2.09675	5.7155	3.4633	3.76234	2.26077	3.16148	2.00084	3.51698	3.75851	3.06153	0.814559	0.532349	1.14876	4.37681	3.75245	2.97633	3.86149	2.42225	8.19879	3.30521	7.12803	4.6212	2.98587	3.86477	0.543319	5.37681	4.75245	3.97633	4.86149	3.42225	9.19879
gene:Zm00001d052364	16.7783	18.997	20.1154	16.5063	14.6115	14.5737	17.0469	17.5944	10.9563	16.511	17.817	17.1891	17.7783	19.997	21.1154	17.5063	15.6115	15.5737	18.0469	18.5944	11.9563	17.511	18.817	18.1891	19.6302	16.2305	16.1992	18.1723	1.1218	1.2118	0.893143	20.1223	19.7201	14.4576	20.52	17.1052	18.6602	16.7092	22.1427	18.7382	18.6375	16.3108	19.4753	21.1223	20.7201	15.4576	21.52	18.1052	19.6602
gene:Zm00001d013926	11.8666	11.3198	9.35642	11.0298	9.30123	10.4399	11.6553	10.3147	10.7991	11.6619	11.6893	10.8941	12.8666	12.3198	10.3564	12.0298	10.3012	11.4399	12.6553	11.3147	11.7991	12.6619	12.6893	11.8941	11.8476	11.257	11.923	12.4151	1.04127	0.993674	0.906714	10.3077	7.60889	9.77775	12.3466	9.48476	8.51052	8.9764	7.37723	7.79787	12.4964	10.27	11.7473	11.3077	8.60889	10.7778	13.3466	10.4848	9.51052
gene:Zm00001d039742	38.5286	85.9953	69.443	56.9569	31.1396	23.6396	88.3011	76.2026	75.9872	40.1121	35.3375	44.8049	39.5286	86.9953	70.443	57.9569	32.1396	24.6396	89.3011	77.2026	76.9872	41.1121	36.3375	45.8049	65.6556	38.2454	81.1636	41.0848	0.506198	0.808929	0.930888	34.2674	46.2468	85.0573	32.0515	77.3595	88.6606	70.8564	34.9323	39.6698	43.2013	32.1774	33.0665	35.2674	47.2468	86.0573	33.0515	78.3595	89.6606
Zea_mays_newGene_34418	7.55239	17.0719	14.428	15.1549	5.91456	7.42228	23.8359	17.7163	20.1873	7.49832	8.62128	10.4837	8.55239	18.0719	15.428	16.1549	6.91456	8.42228	24.8359	18.7163	21.1873	8.49832	9.62128	11.4837	14.0174	10.4973	21.5799	9.86775	0.457267	0.649562	1.06379	8.14709	8.71729	16.5604	6.56751	15.3871	21.0909	12.4073	7.89274	11.4565	12.0538	10.0031	11.3756	9.14709	9.71729	17.5604	7.56751	16.3871	22.0909
gene:Zm00001d049505	6.77847	3.86739	1.90214	4.97062	5.73141	3.7994	2.32625	3.00461	2.9962	5.93071	4.23869	5.55568	7.77847	4.86739	2.90214	5.97062	6.73141	4.7994	3.32625	4.00461	3.9962	6.93071	5.23869	6.55568	5.18267	5.83381	3.77569	6.24169	1.65313	1.37264	0.934652	9.84288	2.27804	2.44773	8.81029	1.71051	2.46746	2.90904	5.67756	5.30486	9.00534	7.111	4.66092	10.8429	3.27804	3.44773	9.81029	2.71051	3.46746
gene:Zm00001d001928	32.6519	30.5905	38.8741	23.7714	26.7313	25.5312	27.1612	29.9242	28.6783	26.9501	32.4365	28.5614	33.6519	31.5905	39.8741	24.7714	27.7313	26.5312	28.1612	30.9242	29.6783	27.9501	33.4365	29.5614	35.0388	26.3446	29.5879	30.316	1.02461	1.18423	0.869	30.2785	24.7319	15.6218	29.9239	19.7534	16.9497	20.84	24.2062	28.3018	31.0518	30.5624	37.1431	31.2785	25.7319	16.6218	30.9239	20.7534	17.9497
gene:Zm00001d049503	1.61489	0.785822	0.806356	0.282834	0	0.382623	0.297308	0.321208	0	1.10095	0	0.921124	2.61489	1.78582	1.80636	1.28283	1	1.38262	1.29731	1.32121	1	2.10095	1	1.92112	2.06902	1.22182	1.20617	1.67402	1.38788	1.71536	0.729869	17.0983	4.78741	6.56476	12.79	3.47519	17.8806	2.33213	34.09	18.1198	13.9953	13.8371	10.6822	18.0983	5.78741	7.56476	13.79	4.47519	18.8806
gene:Zm00001d033401	16.3835	12.6965	12.3198	17.4791	17.9247	18.1139	12.8382	9.02943	12.4805	16.5347	16.2198	21.0783	17.3835	13.6965	13.3198	18.4791	18.9247	19.1139	13.8382	10.0294	13.4805	17.5347	17.2198	22.0783	14.7999	18.8392	12.4494	18.9443	1.5217	1.18881	0.994456	18.9193	14.6513	9.30202	18.2529	10.5347	8.68954	15.1873	25.2575	13.001	16.2235	20.8903	20.4484	19.9193	15.6513	10.302	19.2529	11.5347	9.68954
gene:Zm00001d049501	49.3553	168.831	115.267	114.477	64.2909	51.0321	164.508	160.868	154.904	76.5654	57.8548	68.7178	50.3553	169.831	116.267	115.477	65.2909	52.0321	165.508	161.868	155.904	77.5654	58.8548	69.7178	112.151	77.6001	161.093	68.7127	0.42654	0.696187	1.12934	58.3458	76.416	162.535	68.2968	139.949	195.56	134.486	55.9126	66.37	70.2557	62.8985	89.4054	59.3458	77.416	163.535	69.2968	140.949	196.56
gene:Zm00001d019912	0	0.507493	0	0	0	0	0	0	0	0	0	0.305798	1	1.50749	1	1	1	1	1	1	1	1	1	1.3058	1.16916	1	1	1.10193	1.10193	1.16916	0.907497	0	0	0	0	0	0	0	0.50557	0	1.06863	0	0	1	1	1	1	1	1
gene:Zm00001d019915	10.2473	8.96611	10.59	8.49766	6.77391	9.38399	8.32189	9.008	8.31419	9.06572	9.07959	8.13503	11.2473	9.96611	11.59	9.49766	7.77391	10.384	9.32189	10.008	9.31419	10.0657	10.0796	9.13503	10.9345	9.21852	9.54803	9.76012	1.02221	1.14521	0.944509	6.06067	6.5853	7.82077	6.88521	7.20792	4.97004	6.39811	6.70567	4.26118	6.66393	7.67873	7.49594	7.06067	7.5853	8.82077	7.88521	8.20792	5.97004
gene:Zm00001d019916	1.27352	0.606369	0	0.170698	0.67812	0	0	0	0	0	1.34336	0.292017	2.27352	1.60637	1	1.1707	1.67812	1	1	1	1	1	2.34336	1.29202	1.62663	1.28294	1	1.54513	1.54513	1.62663	0.830314	0.765129	0.253898	0.826436	0	0	0	1.41029	0	0.105815	2.02393	0.323841	0.568579	1.76513	1.2539	1.82644	1	1	1
gene:Zm00001d019917	40.4491	40.0616	41.3921	34.1274	49.2545	46.2857	42.6208	45.251	37.0118	45.4467	58.2152	39.6997	41.4491	41.0616	42.3921	35.1274	50.2545	47.2857	43.6208	46.251	38.0118	46.4467	59.2152	40.6997	41.6343	44.2225	42.6279	48.7872	1.14449	0.976692	0.906437	31.605	32.5138	22.9999	34.7688	27.2005	28.5909	35.1271	24.9547	25.8088	44.5985	29.9526	35.5118	32.605	33.5138	23.9999	35.7688	28.2005	29.5909
gene:Zm00001d001923	62.2259	68.041	61.8045	65.5163	57.4408	52.5208	40.9174	51.9515	50.7948	47.3598	48.9483	58.9433	63.2259	69.041	62.8045	66.5163	58.4408	53.5208	41.9174	52.9515	51.7948	48.3598	49.9483	59.9433	65.0238	59.4926	48.8879	52.7504	1.07901	1.33006	1.12781	43.0214	49.4767	55.4053	50.4623	49.8456	54.2295	57.6398	51.077	51.0348	44.5412	39.5593	41.9664	44.0214	50.4767	56.4053	51.4623	50.8456	55.2295
gene:Zm00001d052202	0	0.726946	1.61768	0	0	3.31833	3.16231	0	0.679394	0.756808	0	0.323763	1	1.72695	2.61768	1	1	4.31833	4.16231	1	1.67939	1.75681	1	1.32376	1.78154	2.10611	2.28057	1.36019	0.596426	0.781184	1.54839	2.11379	0	2.16618	1.08369	1.2245	0.649005	0.929051	0	0.835918	0.289583	4.08354	3.95855	3.11379	1	3.16618	2.08369	2.2245	1.649
gene:Zm00001d050284	9.21266	11.3867	11.5233	8.66707	4.98463	5.59864	11.101	10.4119	11.1466	7.33984	8.26891	6.15404	10.2127	12.3867	12.5233	9.66707	5.98463	6.59864	12.101	11.4119	12.1466	8.33984	9.26891	7.15404	11.7075	7.41678	11.8865	8.25426	0.694424	0.984945	0.898539	4.78259	6.83926	13.2372	8.2351	8.03647	10.9391	9.74836	8.19971	7.35967	8.1823	5.26482	7.82518	5.78259	7.83926	14.2372	9.2351	9.03647	11.9391
gene:Zm00001d050395	60.2032	37.7831	38.1436	41.1546	45.1604	47.4987	30.5185	37.7164	31.618	52.0129	55.4452	55.2829	61.2032	38.7831	39.1436	42.1546	46.1604	48.4987	31.5185	38.7164	32.618	53.0129	56.4452	56.2829	46.3766	45.6046	34.2843	55.247	1.61144	1.35271	0.825467	72.5036	67.2959	38.4452	80.5669	32.221	35.4965	32.6268	71.4467	74.8317	76.7823	72.654	67.1705	73.5036	68.2959	39.4452	81.5669	33.221	36.4965
gene:Zm00001d050394	14.5691	12.6204	17.3197	13.0807	12.6345	15.2868	17.9106	11.8094	26.8353	14.9767	18.0193	20.2327	15.5691	13.6204	18.3197	14.0807	13.6345	16.2868	18.9106	12.8094	27.8353	15.9767	19.0193	21.2327	15.8364	14.6673	19.8518	18.7429	0.944142	0.797732	0.782554	2.31258	7.25857	14.2312	1.95303	8.7778	9.35476	14.5942	3.306	3.1064	6.51927	3.49849	0.54531	3.31258	8.25857	15.2312	2.95303	9.7778	10.3548
gene:Zm00001d050393	3.95694	12.0632	10.9253	9.02967	8.11948	10.7523	9.5442	11.9327	14.0413	7.83781	10.1282	8.53604	4.95694	13.0632	11.9253	10.0297	9.11948	11.7523	10.5442	12.9327	15.0413	8.83781	11.1282	9.53604	9.98183	10.3005	12.8394	9.83402	0.765925	0.777437	1.04743	7.4525	15.1972	16.3624	7.67618	13.4282	19.2827	14.7135	7.84699	6.27246	9.80972	8.7097	10.6395	8.4525	16.1972	17.3624	8.67618	14.4282	20.2827
Zea_mays_newGene_30339	0	0	0	0.807864	0	0	1.5843	0	0	0	0	1.00999	1	1	1	1.80786	1	1	2.5843	1	1	1	1	2.00999	1	1.26929	1.5281	1.33666	0.874723	0.654408	0.949594	0	0	0	0	0	0	0	0	0.649897	0	0	0	1	1	1	1	1	1
gene:Zm00001d053848	11.1269	21.0261	18.4057	19.4895	10.863	14.4282	17.2422	17.5629	24.1559	10.7662	8.79771	10.5317	12.1269	22.0261	19.4057	20.4895	11.863	15.4282	18.2422	18.5629	25.1559	11.7662	9.79771	11.5317	17.8529	15.9269	20.6536	11.0319	0.534137	0.864395	1.44371	9.953	9.7959	19.1639	9.86036	19.9702	23.3046	14.785	10.811	8.415	11.0536	9.74476	9.91717	10.953	10.7959	20.1639	10.8604	20.9702	24.3046
Zea_mays_newGene_42574	0	0	0	0	0	0	0	0	0	0.950896	0	0	1	1	1	1	1	1	1	1	1	1.9509	1	1	1	1	1	1.31697	1.31697	1	0.759321	0	0	0	0	1.74619	0	0	0	0	0	0	0.622977	1	1	1	1	2.74619	1
gene:Zm00001d053841	61.4813	111.891	79.8769	100.593	68.9986	72.0999	113.372	110.97	112.482	74.1584	72.9873	73.0278	62.4813	112.891	80.8769	101.593	69.9986	73.0999	114.372	111.97	113.482	75.1584	73.9873	74.0278	85.4163	81.5637	113.275	74.3912	0.656733	0.754064	1.09642	61.3381	70.6038	108.462	70.5742	87.4338	95.9266	81.2757	59.0537	61.1776	64.418	61.044	82.3215	62.3381	71.6038	109.462	71.5742	88.4338	96.9266
gene:Zm00001d053843	17.4465	4.56572	6.64852	8.99707	14.7469	17.6127	2.0143	3.0962	5.92454	34.3776	24.5335	18.2784	18.4465	5.56572	7.64852	9.99707	15.7469	18.6127	3.0143	4.0962	6.92454	35.3776	25.5335	19.2784	10.5536	14.7856	4.67835	26.7299	5.71352	2.25583	0.553148	21.6753	14.438	4.76983	14.111	9.28912	6.46811	2.67273	26.4482	21.6502	25.8247	10.8202	8.76874	22.6753	15.438	5.76983	15.111	10.2891	7.46811
Zea_mays_newGene_42570	4.00645	8.40632	5.69643	5.20358	4.61397	3.00189	7.02691	4.48592	6.0735	4.49834	3.44721	3.6297	5.00645	9.40632	6.69643	6.20358	5.61397	4.00189	8.02691	5.48592	7.0735	5.49834	4.44721	4.6297	7.0364	5.27315	6.86211	4.85841	0.708006	1.0254	1.08536	2.75017	4.49475	9.13488	3.08802	4.92298	6.49449	8.77152	2.09538	4.24967	4.88226	2.46437	1.92757	3.75017	5.49475	10.1349	4.08802	5.92298	7.49449
Zea_mays_newGene_42571	0	0.0441318	0.207843	0.123566	0.0912731	0	0	0	0	0.380183	1.14528	0.077987	1	1.04413	1.20784	1.12357	1.09127	1	1	1	1	1.38018	2.14528	1.07799	1.08399	1.07161	1	1.53448	1.53448	1.08399	0.698355	0	0.144049	0.519278	0	0	0.330384	0.289126	0.723858	0.0158672	0.0403691	0.0166404	0	1	1.14405	1.51928	1	1	1.33038
Zea_mays_newGene_42573	0.454932	0.400618	0	0.867247	0	0.620862	0	0	0	0.243141	1.37942	0	1.45493	1.40062	1	1.86725	1	1.62086	1	1	1	1.24314	2.37942	1	1.28518	1.49604	1	1.54085	1.54085	1.28518	0.970914	0.152069	1.64146	0	0.334568	1.16031	1.25898	0.835713	0.306119	0.257275	0	0.247124	0.0276801	1.15207	2.64146	1	1.33457	2.16031	2.25898
gene:Zm00001d043140	3.4357	4.80726	3.91556	4.16345	2.92282	3.83799	4.16732	2.7567	3.81057	4.07866	2.71264	3.89688	4.4357	5.80726	4.91556	5.16345	3.92282	4.83799	5.16732	3.7567	4.81057	5.07866	3.71264	4.89688	5.05284	4.64142	4.5782	4.56273	0.996621	1.10367	1.01725	1.64721	1.71145	2.69026	1.89151	1.48272	1.59115	1.93943	2.38234	2.48136	1.48039	1.1305	2.178	2.64721	2.71145	3.69026	2.89151	2.48272	2.59115
gene:Zm00001d043141	3.1594	6.32247	5.2183	2.45406	3.22623	2.15561	6.80391	6.22381	4.43174	4.08399	5.44561	3.96716	4.1594	7.32247	6.2183	3.45406	4.22623	3.15561	7.80391	7.22381	5.43174	5.08399	6.44561	4.96716	5.90006	3.61197	6.81982	5.49892	0.806314	0.865134	0.65685	4.45142	4.14346	3.87056	4.49565	4.51126	3.59129	5.97419	4.10691	3.20546	4.31065	3.55316	8.22039	5.45142	5.14346	4.87056	5.49565	5.51126	4.59129
gene:Zm00001d043142	0.625751	0.965689	0.214255	0.591597	0	0.177973	0	0.803821	0.346971	0.763532	1.34884	0.291753	1.62575	1.96569	1.21426	1.5916	1	1.17797	1	1.80382	1.34697	1.76353	2.34884	1.29175	1.6019	1.25652	1.3836	1.80138	1.30195	1.15778	0.697536	0	0.071483	0.601049	0.0962582	0.0579655	0.830908	0.386107	1.28369	0.266923	0.46416	1.91854	0.418808	1	1.07148	1.60105	1.09626	1.05797	1.83091
gene:Zm00001d043143	0.190612	0.276259	0.0655662	1.01845	0	0	0.430732	0	0.481054	0.235109	0	0.133221	1.19061	1.27626	1.06557	2.01845	1	1	1.43073	1	1.48105	1.23511	1	1.13322	1.17748	1.33948	1.30393	1.12278	0.861072	0.903024	1.19301	0.147979	0.707816	1.29396	0	0	0.417295	0.13508	0.984818	0.0814411	0.0571283	0.500432	0	1.14798	1.70782	2.29396	1	1	1.41729
gene:Zm00001d043144	13.5741	14.0913	15.6851	13.9962	18.3877	14.6292	12.6667	12.4298	16.5629	10.7195	8.58962	15.0915	14.5741	15.0913	16.6851	14.9962	19.3877	15.6292	13.6667	13.4298	17.5629	11.7195	9.58962	16.0915	15.4502	16.671	14.8865	12.4669	0.837464	1.03787	1.33723	12.2158	19.0131	25.8162	11.5166	18.6737	27.9109	19.0675	17.0633	15.2979	12.0214	9.74273	13.5495	13.2158	20.0131	26.8162	12.5166	19.6737	28.9109
gene:Zm00001d043145	10.5494	21.4885	19.0472	16.8847	10.532	15.7767	17.4843	17.0311	14.118	12.3448	11.8504	14.4256	11.5494	22.4885	20.0472	17.8847	11.532	16.7767	18.4843	18.0311	15.118	13.3448	12.8504	15.4256	18.0284	15.3978	17.2111	13.8736	0.806084	1.04748	1.10986	12.3122	17.7703	17.9373	15.5554	16.8131	16.7462	18.4634	13.0585	10.7077	13.8572	12.8784	13.3188	13.3122	18.7703	18.9373	16.5554	17.8131	17.7462
gene:Zm00001d043146	12.2464	24.6785	18.7168	15.7875	13.4863	15.3693	17.702	19.1701	19.0128	16.7827	19.4834	15.4454	13.2464	25.6785	19.7168	16.7875	14.4863	16.3693	18.702	20.1701	20.0128	17.7827	20.4834	16.4454	19.5472	15.881	19.6283	18.2372	0.929124	0.995869	0.870806	7.43931	12.5632	17.6311	11.9445	15.3523	19.1081	15.6796	9.72717	9.29971	7.36947	9.01898	13.0352	8.43931	13.5632	18.6311	12.9445	16.3523	20.1081
gene:Zm00001d043147	9.77228	18.0126	12.4769	10.1181	6.81802	7.41067	13.8333	14.1301	9.75012	13.4738	9.7126	9.51162	10.7723	19.0126	13.4769	11.1181	7.81802	8.41067	14.8333	15.1301	10.7501	14.4738	10.7126	10.5116	14.4206	9.1156	13.5712	11.8993	0.87681	1.06259	0.766059	9.48921	10.0651	10.1237	9.87219	11.099	13.2252	10.2594	10.4252	9.09558	11.6345	10.7108	13.8134	10.4892	11.0651	11.1237	10.8722	12.099	14.2252
gene:Zm00001d043149	172.221	204.69	201.943	195.955	188.142	173.109	227.044	210.152	187.854	203.452	184.66	200.75	173.221	205.69	202.943	196.955	189.142	174.109	228.044	211.152	188.854	204.452	185.66	201.75	193.951	186.735	209.35	197.287	0.942381	0.926445	0.946515	227.84	225.102	204.067	245.57	192.816	228.072	212.561	269.252	254.102	248.085	230.25	220.929	228.84	226.102	205.067	246.57	193.816	229.072
gene:Zm00001d005998	44.2266	43.8224	49.1105	39.6057	46.3074	47.7971	50.9189	33.5536	42.5283	49.0967	51.7665	50.3276	45.2266	44.8224	50.1105	40.6057	47.3074	48.7971	51.9189	34.5536	43.5283	50.0967	52.7665	51.3276	46.7198	45.5701	43.3336	51.3969	1.18608	1.07814	0.88663	49.7279	42.5023	40.0897	48.8989	37.0737	35.6742	32.3455	53.1979	45.8327	44.5671	47.4343	39.3545	50.7279	43.5023	41.0897	49.8989	38.0737	36.6742
gene:Zm00001d005995	36.7113	43.6734	34.7179	41.2647	24.6325	27.3204	46.1813	23.784	32.6756	35.8696	28.4887	39.8564	37.7113	44.6734	35.7179	42.2647	25.6325	28.3204	47.1813	24.784	33.6756	36.8696	29.4887	40.8564	39.3675	32.0726	35.2136	35.7383	1.0149	1.11796	0.89743	19.6	23.1169	44.5707	24.3259	47.2137	58.2505	43.0985	20.152	17.5226	18.9477	20.8476	22.318	20.6	24.1169	45.5707	25.3259	48.2137	59.2505
gene:Zm00001d015969	5.54001	7.40523	3.32633	6.08379	3.85325	4.94886	5.21442	4.79919	5.77661	4.81118	6.19531	6.58236	6.54001	8.40523	4.32633	7.08379	4.85325	5.94886	6.21442	5.79919	6.77661	5.81118	7.19531	7.58236	6.42385	5.96196	6.2634	6.86295	1.09572	1.02562	0.868718	7.17206	4.22174	5.45859	7.86022	6.21777	4.32591	7.00504	7.55554	10.1919	8.13679	6.02776	14.8196	8.17206	5.22174	6.45859	8.86022	7.21777	5.32591
gene:Zm00001d005997	28.9204	34.1557	32.2068	28.8808	30.6463	26.7233	36.5955	37.4483	40.0895	33.446	35.7499	36.244	29.9204	35.1557	33.2068	29.8808	31.6463	27.7233	37.5955	38.4483	41.0895	34.446	36.7499	37.244	32.761	29.7501	39.0444	36.1466	0.925782	0.839068	0.82304	39.9883	31.7523	39.0143	34.9997	39.387	41.0265	34.6798	38.4396	40.545	33.4839	36.1904	32.1089	40.9883	32.7523	40.0143	35.9997	40.387	42.0265
gene:Zm00001d005996	0.757721	2.78048	3.86781	2.55947	0.589223	0.20659	4.41056	5.26641	3.25305	2.76376	1.0736	0	1.75772	3.78048	4.86781	3.55947	1.58922	1.20659	5.41056	6.26641	4.25305	3.76376	2.0736	1	3.46867	2.11843	5.31	2.27912	0.429213	0.653233	0.929493	1.45899	2.0284	6.46581	1.49491	5.35509	0.606029	2.13714	2.12919	1.45189	0.933267	1.35802	4.01407	2.45899	3.0284	7.46581	2.49491	6.35509	1.60603
gene:Zm00001d005993	1.27222	0.827143	1.21696	1.55834	1.38389	1.72026	1.25397	2.06295	0.0491794	3.07027	1.01737	1.14531	2.27222	1.82714	2.21696	2.55834	2.38389	2.72026	2.25397	3.06295	1.04918	4.07027	2.01737	2.14531	2.10544	2.55416	2.12203	2.74432	1.29325	0.992179	0.93071	1.33196	0.431299	1.05287	0.316324	2.10943	3.23813	1.6863	0.3505	0.804638	0.975611	1.95234	2.18099	2.33196	1.4313	2.05287	1.31632	3.10943	4.23813
Zea_mays_newGene_37441	0	0	0	0	0	0	0	0	0	0	0	0	1	1	1	1	1	1	1	1	1	1	1	1	1	1	1	1	1	1	1	0	0	0	0	0	0	0	0	0	1.29196	0	0	1	1	1	1	1	1
Zea_mays_newGene_37443	0	0.974991	1.00832	0	0	0.0656227	0.408545	0.427106	0	0.373085	0.431955	0	1	1.97499	2.00832	1	1	1.06562	1.40854	1.42711	1	1.37309	1.43195	1	1.6611	1.02187	1.27855	1.26835	0.992019	1.29921	0.805674	0.152974	0.505933	0.19102	0.143319	0	0.174665	0.7561	0.531166	0	0.0657675	0.387981	0.236895	1.15297	1.50593	1.19102	1.14332	1	1.17467
gene:Zm00001d012418	0.887294	0.708651	0.761899	0.902879	1.22932	1.99841	0.592151	1.93157	1.49902	1.48191	1.84252	2.61625	1.88729	1.70865	1.7619	1.90288	2.22932	2.99841	1.59215	2.93157	2.49902	2.48191	2.84252	3.61625	1.78595	2.37687	2.34092	2.98023	1.2731	0.762927	0.797546	0.209046	0.51106	0.842286	0.146887	0.667328	1.58013	0.859696	0	0.239578	0.342942	0.516544	0.392261	1.20905	1.51106	1.84229	1.14689	1.66733	2.58013
Zea_mays_newGene_31133	0	3.25782	4.0236	3.00266	0	0.230212	1.59745	1.35051	2.26623	0.49367	0.129781	0.0451911	1	4.25782	5.0236	4.00266	1	1.23021	2.59745	2.35051	3.26623	1.49367	1.12978	1.04519	3.42714	2.07762	2.73806	1.22288	0.446623	1.25167	1.69896	0.0438821	0.711543	3.01886	0	0.976386	1.97087	1.12435	0	0	0.137578	0.0785331	0.381081	1.04388	1.71154	4.01886	1	1.97639	2.97087
Zea_mays_newGene_31136	0	0	0	0	0	0.776079	0	0	0	0	0	0	1	1	1	1	1	1.77608	1	1	1	1	1	1	1	1.25869	1	1	1	1	1.25869	0	0	0	0	0	0	0	0.214383	0	0	1.51646	0	1	1	1	1	1	1
Zea_mays_newGene_9320	1.40409	2.57376	5.08724	2.11112	2.32458	1.95286	3.60075	2.48889	2.51392	0.273251	2.50278	4.6126	2.40409	3.57376	6.08724	3.11112	3.32458	2.95286	4.60075	3.48889	3.51392	1.27325	3.50278	5.6126	4.0217	3.12952	3.86785	3.46287	0.895297	1.03978	0.903735	1.55125	1.07733	1.89267	3.25104	1.94377	3.46278	1.49605	4.48627	2.91955	2.32035	2.16452	0.880115	2.55125	2.07733	2.89267	4.25104	2.94377	4.46278
Zea_mays_newGene_41004	0.765446	0.434251	1.29725	0	0.758792	0.418692	1.47816	1.69758	0.253196	0	0	0.262635	1.76545	1.43425	2.29725	1	1.75879	1.41869	2.47816	2.69758	1.2532	1	1	1.26264	1.83232	1.39249	2.14298	1.08755	0.507492	0.855033	1.2804	0.507579	0.325666	0	0.190209	0	1.23961	0.589415	1.34506	0	0.863458	0	0	1.50758	1.32567	1	1.19021	1	2.23961
gene:Zm00001d052208	12.8732	6.79991	18.7381	27.9011	22.1952	20.335	7.88777	17.5592	31.5849	20.5092	7.35166	23.6729	13.8732	7.79991	19.7381	28.9011	23.1952	21.335	8.88777	18.5592	32.5849	21.5092	8.35166	24.6729	13.8037	24.4771	20.0106	18.1779	0.908414	0.689821	1.34653	20.2921	17.6399	14.5632	19.6852	15.258	12.6692	16.9011	26.462	12.7469	11.7031	14.5477	16.0299	21.2921	18.6399	15.5632	20.6852	16.258	13.6692
gene:Zm00001d002671	4.09718	1.88864	2.15338	2.44188	0.53799	2.07277	1.56913	1.33979	0	2.42105	2.02564	2.64157	5.09718	2.88864	3.15338	3.44188	1.53799	3.07277	2.56913	2.33979	1	3.42105	3.02564	3.64157	3.71307	2.68421	1.96964	3.36275	1.70729	1.88515	0.798219	0.338405	0.744736	1.12372	1.9582	0.629013	1.77399	3.61378	1.57975	1.36081	3.73989	1.81821	2.28037	1.3384	1.74474	2.12372	2.9582	1.62901	2.77399
gene:Zm00001d002670	0.261169	0.167588	0.496271	0.353134	0.198877	0.264389	1.22751	0.296285	0	0	0	0	1.26117	1.16759	1.49627	1.35313	1.19888	1.26439	2.22751	1.29628	1	1	1	1	1.30834	1.27213	1.50793	1	0.66316	0.867641	1.27213	0	0.200034	0.277408	0	0.404242	0.908433	0.253795	0.55753	0.100703	0.0804038	0	0.934896	1	1.20003	1.27741	1	1.40424	1.90843
gene:Zm00001d002673	18.3389	8.66888	9.50469	20.2781	25.2103	16.152	7.93442	8.04174	19.145	11.1041	8.83372	21.7227	19.3389	9.66888	10.5047	21.2781	26.2103	17.152	8.93442	9.04174	20.145	12.1041	9.83372	22.7227	13.1708	21.5468	12.7071	14.8868	1.17154	1.0365	1.44737	7.37384	8.91639	10.2038	5.6129	13.6896	13.7487	7.40942	9.68006	10.5883	4.289	5.68777	3.27741	8.37384	9.91639	11.2038	6.6129	14.6896	14.7487
gene:Zm00001d002675	0	0	0	0	0	0	0	0	0	0	0	0	1	1	1	1	1	1	1	1	1	1	1	1	1	1	1	1	1	1	1	5.80898	0.0488865	0	3.03912	0	0	0	5.33485	5.35333	2.36502	3.6487	4.77414	6.80898	1.04889	1	4.03912	1	1
gene:Zm00001d002674	11.8574	18.714	15.3728	10.5889	10.7958	10.6862	19.6506	15.539	8.9199	10.464	16.5451	8.41322	12.8574	19.714	16.3728	11.5889	11.7958	11.6862	20.6506	16.539	9.9199	11.464	17.5451	9.41322	16.3147	11.6903	15.7032	12.8075	0.815598	1.03895	0.912772	9.43753	8.43489	14.0242	9.18467	13.0183	15.5258	16.9527	11.1443	6.82761	11.9666	10.8295	10.3443	10.4375	9.43489	15.0242	10.1847	14.0183	16.5258
gene:Zm00001d002677	56.7272	48.0493	34.5799	46.8925	53.8902	44.6486	44.8248	54.4658	56.5816	55.8718	45.8793	62.2594	57.7272	49.0493	35.5799	47.8925	54.8902	45.6486	45.8248	55.4658	57.5816	56.8718	46.8793	63.2594	47.4521	49.4771	52.9574	55.6702	1.05123	0.896043	0.888754	82.4066	93.897	96.7719	77.7102	123.902	124.14	115.298	80.1861	91.7126	87.9472	80.6251	62.2345	83.4066	94.897	97.7719	78.7102	124.902	125.14
gene:Zm00001d002676	18.2346	15.9601	16.0587	15.0252	13.8261	14.9119	13.0299	13.5766	12.1483	11.1563	14.3967	12.9516	19.2346	16.9601	17.0587	16.0252	14.8261	15.9119	14.0299	14.5766	13.1483	12.1563	15.3967	13.9516	17.7511	15.5877	13.9183	13.8349	0.994009	1.27538	1.1267	9.08494	9.04649	10.7189	11.2291	11.5955	11.4003	9.62229	11.2568	8.92049	6.90875	11.6008	10.1007	10.0849	10.0465	11.7189	12.2291	12.5955	12.4003
gene:Zm00001d002679	0.646971	0.341403	0.661672	0.765465	0.430513	0.18485	0.651332	0.634392	0.372991	0.867138	0.376071	0.664567	1.64697	1.3414	1.66167	1.76546	1.43051	1.18485	1.65133	1.63439	1.37299	1.86714	1.37607	1.66457	1.55002	1.46028	1.55291	1.63593	1.05346	0.998139	0.89263	0.181817	0.998319	0.965587	0.522091	1.0086	1.42451	1.21934	2.47841	1.19723	0.650055	0.672415	0.402769	1.18182	1.99832	1.96559	1.52209	2.0086	2.42451
gene:Zm00001d002678	18.7466	36.7498	32.2508	27.6808	17.6509	16.752	36.8474	28.7422	36.7673	20.5695	24.298	22.5139	19.7466	37.7498	33.2508	28.6808	18.6509	17.752	37.8474	29.7422	37.7673	21.5695	25.298	23.5139	30.249	21.6946	35.119	23.4605	0.668028	0.86133	0.924728	20.1294	20.3163	33.4544	22.7835	31.2461	34.0156	31.0919	19.1968	23.009	25.4416	20.4949	22.9331	21.1294	21.3163	34.4544	23.7835	32.2461	35.0156
Zea_mays_newGene_30909	0	0	0	0	0	1.21118	0	0	0	0	0	0.317613	1	1	1	1	1	2.21118	1	1	1	1	1	1.31761	1	1.40373	1	1.10587	1.10587	1	1.26934	0	0	0	0.274916	0	0	0	0.711261	0	0	0	0	1	1	1	1.27492	1	1
Zea_mays_newGene_43719	0.591985	0.774121	0.529513	0.649732	0.251688	0.215844	0.923883	0.746936	1.12991	0.361287	0.538106	0.38736	1.59198	1.77412	1.52951	1.64973	1.25169	1.21584	1.92388	1.74694	2.12991	1.36129	1.53811	1.38736	1.63187	1.37242	1.93358	1.42892	0.739002	0.843966	0.960462	0.473531	0.260645	0.89812	0.501572	0.618169	1.11104	1.20699	0.364479	0.33328	0.598524	0.367617	0.810471	1.47353	1.26064	1.89812	1.50157	1.61817	2.11104
Zea_mays_newGene_43718	0.761348	1.20279	0.492772	0.91107	0.359326	0.296412	0.852207	0.251674	0.630211	0.531691	0.201629	0.434187	1.76135	2.20279	1.49277	1.91107	1.35933	1.29641	1.85221	1.25167	1.63021	1.53169	1.20163	1.43419	1.81897	1.52227	1.57803	1.38917	0.880318	1.15268	1.09581	0.329414	0.27605	0.233031	0.272927	0.51534	0.59127	0.392864	0.266003	0.146482	0.382035	0.564002	0.414938	1.32941	1.27605	1.23303	1.27293	1.51534	1.59127
gene:Zm00001d037334	1.64388	1.42181	6.05193	0.359506	1.50927	1.0771	0.40454	1.26868	2.97168	2.50416	0	0.410775	2.64388	2.42181	7.05193	1.35951	2.50927	2.0771	1.40454	2.26868	3.97168	3.50416	1	1.41078	4.0392	1.98196	2.5483	1.97164	0.77371	1.58506	1.00523	9.59916	3.33739	5.45751	2.7564	6.00752	5.36859	3.504	2.76614	2.17918	1.56703	2.11708	1.13623	10.5992	4.33739	6.45751	3.7564	7.00752	6.36859
gene:Zm00001d037336	0.0943872	0.0609894	0	0.659022	0	0	0	0	0	0.327723	0	0	1.09439	1.06099	1	1.65902	1	1	1	1	1	1.32772	1	1	1.05179	1.21967	1	1.10924	1.10924	1.05179	1.09956	3.96275	4.25297	6.06248	3.14326	4.0634	3.57	0.399134	7.87493	6.64779	2.59238	2.28894	0.542332	4.96275	5.25297	7.06248	4.14326	5.0634	4.57
gene:Zm00001d037332	26.2836	31.4951	24.632	25.8797	21.7568	18.6688	29.985	27.8156	22.5638	25.7016	25.7193	25.5239	27.2836	32.4951	25.632	26.8797	22.7568	19.6688	30.985	28.8156	23.5638	26.7016	26.7193	26.5239	28.4702	23.1017	27.7881	26.6483	0.958981	1.02455	0.866913	25.1735	26.6056	30.6327	28.0832	30.2424	30.1931	29.8861	31.5655	25.83	28.5185	27.1241	34.9047	26.1735	27.6056	31.6327	29.0832	31.2424	31.1931
gene:Zm00001d037333	68.3523	90.344	96.0033	78.1127	64.7822	66.0569	95.8452	80.5267	66.327	67.2256	70.0989	72.276	69.3523	91.344	97.0033	79.1127	65.7822	67.0569	96.8452	81.5267	67.327	68.2256	71.0989	73.276	85.8999	70.6506	81.8996	70.8668	0.865289	1.04884	0.996949	67.0586	66.9183	90.9141	71.5128	78.4079	94.5832	91.5141	72.4024	60.0152	66.7024	67.8822	75.0544	68.0586	67.9183	91.9141	72.5128	79.4079	95.5832
gene:Zm00001d013642	93.9189	99.9223	97.2696	94.5223	98.6749	121.785	97.9304	92.8901	108.667	108.715	116.796	96.3911	94.9189	100.922	98.2696	95.5223	99.6749	122.785	98.9304	93.8901	109.667	109.715	117.796	97.3911	98.0369	105.994	100.829	108.301	1.0741	0.972306	0.9787	117.73	96.2853	115.257	105.24	95.6042	90.9645	86.9469	134.952	156.394	157.624	114.434	109.915	118.73	97.2853	116.257	106.24	96.6042	91.9645
gene:Zm00001d013643	0.286224	1.90671	0.639932	0.485478	0.509661	1.17152	0.237826	0.567253	1.002	1.27015	1.30415	1.24298	1.28622	2.90671	1.63993	1.48548	1.50966	2.17152	1.23783	1.56725	2.002	2.27015	2.30415	2.24298	1.94429	1.72222	1.60236	2.27243	1.41818	1.21339	0.757876	0.993486	1.11317	0.937955	2.23465	0.482414	1.06739	1.43441	1.98176	0.72178	1.97069	3.8309	0.602913	1.99349	2.11317	1.93796	3.23465	1.48241	2.06739
gene:Zm00001d013641	2.20381	2.71769	5.33528	2.99642	3.53891	3.99434	2.80689	2.96018	3.71862	5.40112	6.0915	4.01328	3.20381	3.71769	6.33528	3.99642	4.53891	4.99434	3.80689	3.96018	4.71862	6.40112	7.0915	5.01328	4.41893	4.50989	4.1619	6.16863	1.48217	1.06176	0.731101	8.65412	5.22968	2.44334	11.3205	2.20002	1.6118	2.48138	10.4607	14.3895	11.7831	8.29049	0.841385	9.65412	6.22968	3.44334	12.3205	3.20002	2.6118
gene:Zm00001d037338	24.4777	35.2983	41.1834	25.8606	27.5655	26.8534	35.958	36.4515	45.2431	20.1818	17.6925	22.4181	25.4777	36.2983	42.1834	26.8606	28.5655	27.8534	36.958	37.4515	46.2431	21.1818	18.6925	23.4181	34.6531	27.7599	40.2175	21.0975	0.524583	0.861642	1.31579	7.50159	11.6323	16.1359	2.85216	16.2458	12.0684	19.716	3.01606	2.28265	3.65381	5.90593	0.98669	8.50159	12.6323	17.1359	3.85216	17.2458	13.0684
gene:Zm00001d013647	0	0	0.849547	0	0	0	0	0	1.35114	0	0	0.129066	1	1	1.84955	1	1	1	1	1	2.35114	1	1	1.12907	1.28318	1	1.45038	1.04302	0.719137	0.884721	0.958753	0	0	0	0	0	0	0	0	0.332304	0	0.355604	0.290988	1	1	1	1	1	1
gene:Zm00001d013644	118.531	73.9052	74.7023	107.289	101.46	103.75	72.7616	74.539	53.0293	115.471	103.29	104.568	119.531	74.9052	75.7023	108.289	102.46	104.75	73.7616	75.539	54.0293	116.471	104.29	105.568	90.0461	105.166	67.7766	108.776	1.60492	1.32857	0.966808	177.555	108.695	75.1505	156.211	81.1775	92.9087	77.4843	178.364	219.755	227.629	148.781	155.85	178.555	109.695	76.1505	157.211	82.1775	93.9087
gene:Zm00001d013645	10.5378	17.9526	26.7949	18.6295	14.3583	13.7449	22.1541	17.6239	22.676	15.2998	13.468	20.2212	11.5378	18.9526	27.7949	19.6295	15.3583	14.7449	23.1541	18.6239	23.676	16.2998	14.468	21.2212	19.4284	16.5775	21.818	17.3297	0.794283	0.890476	0.956599	9.04732	14.9186	16.3214	13.1928	16.5846	23.0712	23.6657	12.1359	9.64755	11.3632	15.3008	12.8933	10.0473	15.9186	17.3214	14.1928	17.5846	24.0712
gene:Zm00001d052820	119.434	96.9455	93.9528	114.507	100.377	114.448	94.0636	91.9318	84.0584	95.5153	97.7437	114.954	120.434	97.9455	94.9528	115.507	101.377	115.448	95.0636	92.9318	85.0584	96.5153	98.7437	115.954	104.444	110.777	91.018	103.738	1.13975	1.14751	1.06786	95.07	97.5726	91.9101	96.5032	92.5739	91.7417	97.918	90.2873	101.463	98.8563	100.693	85.6559	96.07	98.5726	92.9101	97.5032	93.5739	92.7417
gene:Zm00001d006745	0.998575	0	0.788515	0	0	0	1.43784	1.74367	0.88899	1.50536	0.357073	0	1.99858	1	1.78852	1	1	1	2.43784	2.74367	1.88899	2.50536	1.35707	1	1.5957	1	2.35683	1.62081	0.687708	0.677052	0.616975	0	0.157959	0	0.227308	0.80659	1.50073	0.723409	0.336889	0.467429	0	0	0	1	1.15796	1	1.22731	1.80659	2.50073
gene:Zm00001d006749	44.9212	24.8944	34.3949	28.769	27.734	38.8307	24.2879	24.3273	35.3249	35.9229	38.9093	34.6601	45.9212	25.8944	35.3949	29.769	28.734	39.8307	25.2879	25.3273	36.3249	36.9229	39.9093	35.6601	35.7368	32.7779	28.98	37.4975	1.29391	1.23315	0.874137	21.9689	25.9404	21.1611	18.4904	24.4067	20.5986	38.0895	14.624	17.6884	26.8946	37.1366	22.3443	22.9689	26.9404	22.1611	19.4904	25.4067	21.5986
gene:Zm00001d011097	2.17539	0	0.393529	1.7189	2.47295	0.265576	0	2.01057	2.13219	1.75645	0.898758	0.934485	3.17539	1	1.39353	2.7189	3.47295	1.26558	1	3.01057	3.13219	2.75645	1.89876	1.93449	1.85631	2.48581	2.38092	2.19656	0.92257	0.779659	1.13168	1.10397	0.786768	0.607117	6.00219	0.170777	1.16312	0	20.4819	11.5836	0.533885	0	3.01429	2.10397	1.78677	1.60712	7.00219	1.17078	2.16312
Zea_mays_newGene_10307	4.74091	5.2847	5.75705	3.28607	2.96469	0.982697	7.99427	5.38228	8.41092	4.11377	3.28478	3.06402	5.74091	6.2847	6.75705	4.28607	3.96469	1.9827	8.99427	6.38228	9.41092	5.11377	4.28478	4.06402	6.26089	3.41115	8.26249	4.48753	0.54312	0.757749	0.760141	4.17966	4.47199	6.2265	3.95756	5.96369	5.94515	6.8858	2.58684	3.50365	1.57369	3.30466	4.6135	5.17966	5.47199	7.2265	4.95756	6.96369	6.94515
gene:Zm00001d015268	3.10335	4.66016	5.44009	1.49523	2.51081	2.50027	3.09534	3.36611	1.14553	3.50566	4.15872	1.56552	4.10335	5.66016	6.44009	2.49523	3.51081	3.50027	4.09534	4.36611	2.14553	4.50566	5.15872	2.56552	5.4012	3.16877	3.53566	4.07664	1.15301	1.52764	0.777301	0.258835	0.268798	1.61881	0.909599	0.761149	0.983739	3.35448	0.369758	0.404688	1.29164	0.0857939	1.09179	1.25884	1.2688	2.61881	1.9096	1.76115	1.98374
gene:Zm00001d016084	32.6737	24.7899	28.352	26.9487	24.2533	27.5406	27.087	22.6224	22.2743	25.0004	30.0948	27.1031	33.6737	25.7899	29.352	27.9487	25.2533	28.5406	28.087	23.6224	23.2743	26.0004	31.0948	28.1031	29.6052	27.2475	24.9946	28.3995	1.13623	1.18447	0.959439	19.9186	22.8118	28.8136	24.8619	23.3726	28.8794	20.3544	24.5485	24.2584	23.2762	21.077	26.1948	20.9186	23.8118	29.8136	25.8619	24.3726	29.8794
gene:Zm00001d038319	17.044	8.79109	10.323	18.3908	15.3293	17.1073	14.7267	10.328	9.19384	17.8371	20.4726	17.0066	18.044	9.79109	11.323	19.3908	16.3293	18.1073	15.7267	11.328	10.1938	18.8371	21.4726	18.0066	13.0527	17.9425	12.4162	19.4388	1.5656	1.05126	0.923024	11.2056	19.9664	7.9132	13.2818	10.6973	10.6851	11.3	15.3474	14.5289	18.1972	17.7514	13.768	12.2056	20.9664	8.9132	14.2818	11.6973	11.6851
gene:Zm00001d038318	108.107	87.4251	69.8857	100.235	85.7223	92.8212	75.8698	85.6637	76.7924	102.232	115.634	93.8373	109.107	88.4251	70.8857	101.235	86.7223	93.8212	76.8698	86.6637	77.7924	103.232	116.634	94.8373	89.4726	93.9263	80.442	104.901	1.30406	1.11226	0.895381	66.2936	86.3845	83.7138	84.9297	72.1351	75.788	72.1253	75.2124	87.6024	83.8412	76.3866	85.1827	67.2936	87.3845	84.7138	85.9297	73.1351	76.788
gene:Zm00001d038316	0.653191	0	0.991876	0.198182	2.23002	1.25616	0.233956	0.141795	0.526197	1.69403	0	0.695627	1.65319	1	1.99188	1.19818	3.23002	2.25616	1.23396	1.14179	1.5262	2.69403	1	1.69563	1.54836	2.22812	1.30065	1.79655	1.38127	1.19045	1.24022	1.10084	3.71714	0.420655	2.25564	0.842373	0.478846	0.10442	3.03344	4.21713	0.693709	0.412313	0.150922	2.10084	4.71714	1.42066	3.25564	1.84237	1.47885
gene:Zm00001d038312	1.52492	2.37454	2.15627	1.73715	2.05909	1.44908	2.17419	3.24425	4.64417	2.83387	1.07111	1.41914	2.52492	3.37454	3.15627	2.73715	3.05909	2.44908	3.17419	4.24425	5.64417	3.83387	2.07111	2.41914	3.01858	2.74844	4.3542	2.77471	0.637248	0.693256	0.990534	3.29476	3.62418	2.15588	2.20167	2.68299	3.46939	4.0903	3.27186	1.96257	2.7715	1.59283	1.19954	4.29476	4.62418	3.15588	3.20167	3.68299	4.46939
gene:Zm00001d038311	8.57503	11.8388	15.2028	14	10.7	12.1254	12.2536	17.6557	18.3068	18.0515	14.9592	18.6184	9.57503	12.8388	16.2028	15	11.7	13.1254	13.2536	18.6557	19.3068	19.0515	15.9592	19.6184	12.8722	13.2751	17.072	18.2097	1.06664	0.753997	0.729015	11.3447	14.8651	16.0331	12.0936	17.6722	17.5762	20.6937	12.9244	18.2436	15.0529	10.6477	7.07538	12.3447	15.8651	17.0331	13.0936	18.6722	18.5762
gene:Zm00001d038310	51.2173	95.6669	101.181	75.7857	63.0716	60.1308	86.8467	83.6432	97.678	60.941	51.788	58.9675	52.2173	96.6669	102.181	76.7857	64.0716	61.1308	87.8467	84.6432	98.678	61.941	52.788	59.9675	83.6885	67.3294	90.3893	58.2322	0.644238	0.925868	1.15622	51.2589	55.2408	82.5687	54.0768	92.1447	95.1588	95.963	50.2872	61.5012	60.724	60.6079	66.2809	52.2589	56.2408	83.5687	55.0768	93.1447	96.1588
gene:Zm00001d028929	1.90071	5.46063	6.56571	3.65574	3.00653	2.15223	9.27987	4.79305	4.0931	3.05996	2.05736	1.92841	2.90071	6.46063	7.56571	4.65574	4.00653	3.15223	10.2799	5.79305	5.0931	4.05996	3.05736	2.92841	5.64235	3.93817	7.05534	3.34858	0.474616	0.799728	1.17607	1.55646	2.6189	3.96918	1.4498	3.23143	4.25631	5.02589	2.86284	5.74403	4.78405	2.61953	3.01631	2.55646	3.6189	4.96918	2.4498	4.23143	5.25631
gene:Zm00001d028928	1.71293	2.37195	3.94261	3.22892	1.34275	1.07174	1.96155	1.73053	3.3789	1.82218	1.87406	2.52102	2.71293	3.37195	4.94261	4.22892	2.34275	2.07174	2.96155	2.73053	4.3789	2.82218	2.87406	3.52102	3.67583	2.88113	3.35699	3.07242	0.915231	1.09498	0.93774	1.9671	0.67689	2.92111	4.37465	2.60534	2.11675	2.50497	1.81168	3.12149	4.37839	0.532459	2.51202	2.9671	1.67689	3.92111	5.37465	3.60534	3.11675
gene:Zm00001d028921	38.2475	22.8532	23.2803	24.406	29.809	31.8645	18.8121	19.784	12.5962	25.8816	34.4459	31.4172	39.2475	23.8532	24.2803	25.406	30.809	32.8645	19.8121	20.784	13.5962	26.8816	35.4459	32.4172	29.127	29.6932	18.0641	31.5816	1.74831	1.61243	0.940206	24.5789	20.3416	19.2036	27.7454	20.1291	20.6719	22.5563	24.4057	24.9496	27.8092	27.0491	25.7358	25.5789	21.3416	20.2036	28.7454	21.1291	21.6719
gene:Zm00001d028920	18.5031	19.9632	20.3739	20.2363	21.3044	21.2588	22.9543	21.7995	19.798	18.2846	16.8531	22.3291	19.5031	20.9632	21.3739	21.2363	22.3044	22.2588	23.9543	22.7995	20.798	19.2846	17.8531	23.3291	20.6134	21.9332	22.5173	20.1556	0.895118	0.915449	1.08819	17.2222	20.0768	21.2586	17.1556	19.0159	23.1535	21.6858	19.9108	15.8525	19.762	15.6879	18.5551	18.2222	21.0768	22.2586	18.1556	20.0159	24.1535
gene:Zm00001d028923	67.6193	57.1369	53.8102	62.443	53.891	64.2147	58.9529	44.2514	52.9456	48.3263	62.9362	62.7642	68.6193	58.1369	54.8102	63.443	54.891	65.2147	59.9529	45.2514	53.9456	49.3263	63.9362	63.7642	60.5221	61.1829	53.05	59.0089	1.11233	1.14085	1.03684	42.398	49.7063	58.6842	50.2991	50.1506	62.5299	53.313	44.2611	49.4848	51.6291	45.2737	51.1569	43.398	50.7063	59.6842	51.2991	51.1506	63.5299
Zea_mays_newGene_3003	0.39047	2.79648	2.25223	1.47405	1.93476	0.639287	1.25167	1.70077	1.00797	1.10598	0.896724	1.76677	1.39047	3.79648	3.25223	2.47405	2.93476	1.63929	2.25167	2.70077	2.00797	2.10598	1.89672	2.76677	2.81306	2.34936	2.32013	2.25649	0.97257	1.21246	1.04116	0.376588	0.455809	1.18343	1.15359	2.10486	0.541641	1.20547	1.68592	0.6402	0.596855	0.46037	2.35083	1.37659	1.45581	2.18343	2.15359	3.10486	1.54164
gene:Zm00001d028925	20.4671	22.0075	21.8237	13.832	10.7136	9.10381	16.6021	9.90314	10.0181	16.2022	13.1305	14.5938	21.4671	23.0075	22.8237	14.832	11.7136	10.1038	17.6021	10.9031	11.0181	17.2022	14.1305	15.5938	22.4327	12.2165	13.1744	15.6422	1.18731	1.70275	0.780995	6.53154	4.52494	20.0809	6.31009	12.9949	14.4112	19.2947	2.82327	5.89805	7.65318	6.25017	10.9745	7.53154	5.52494	21.0809	7.31009	13.9949	15.4112
gene:Zm00001d028924	31.1763	29.0976	24.1555	27.1614	26.9876	24.6303	22.3404	19.6341	30.4187	31.3196	28.5897	31.5305	32.1763	30.0976	25.1555	28.1614	27.9876	25.6303	23.3404	20.6341	31.4187	32.3196	29.5897	32.5305	29.1431	27.2598	25.131	31.4799	1.25263	1.15965	0.865942	25.8703	24.5625	32.8385	29.2308	31.5953	32.8627	27.5458	32.3392	24.5929	28.5222	33.0253	33.919	26.8703	25.5625	33.8385	30.2308	32.5953	33.8627
Zea_mays_newGene_8584	1.39466	1.43442	0	0	0	0.323538	0.634668	0	0	0	0	0	2.39466	2.43442	1	1	1	1.32354	1.63467	1	1	1	1	1	1.94303	1.10785	1.21156	1	0.825385	1.60374	1.10785	0	0.377649	1.10854	0	0.293653	1.43879	0.880415	0	0	0.2409	0.229113	0	1	1.37765	2.10854	1	1.29365	2.43879
gene:Zm00001d044260	9.13442	13.7272	11.6864	9.2296	8.9748	8.38347	15.6256	14.7243	13.0948	8.67495	6.99364	9.6166	10.1344	14.7272	12.6864	10.2296	9.9748	9.38347	16.6256	15.7243	14.0948	9.67495	7.99364	10.6166	12.516	9.86263	15.4816	9.4284	0.609008	0.808448	1.04606	8.72038	8.05869	13.9807	10.0236	16.0068	14.5518	14.9726	7.0063	8.9119	9.26135	7.75652	6.91754	9.72038	9.05869	14.9807	11.0236	17.0068	15.5518
Zea_mays_newGene_42051	0	0	0	0.430735	0	0	0	0	0.433338	0	0	0	1	1	1	1.43073	1	1	1	1	1.43334	1	1	1	1	1.14358	1.14445	1	0.873785	0.873785	1.14358	0	0	1.25526	0	0	0	0	0	0	0	0	0	1	1	2.25526	1	1	1
gene:Zm00001d044262	3.32904	1.86531	4.15385	2.97638	4.12444	2.35829	3.19014	2.32488	1.74321	1.36991	2.00624	3.32475	4.32904	2.86531	5.15385	3.97638	5.12444	3.35829	4.19014	3.32488	2.74321	2.36991	3.00624	4.32475	4.11607	4.15304	3.41941	3.23363	0.94567	1.20374	1.28432	2.05018	2.17823	2.96048	3.64875	1.72574	3.54306	3.47241	3.91554	1.76723	3.91432	2.36335	2.52939	3.05018	3.17823	3.96048	4.64875	2.72574	4.54306
gene:Zm00001d044264	0.37091	0.0933249	0.263494	0.407221	0.253089	0.850675	0.487548	0.174995	0.143762	0.253607	0.692837	0.758305	1.37091	1.09332	1.26349	1.40722	1.25309	1.85068	1.48755	1.17499	1.14376	1.25361	1.69284	1.7583	1.24258	1.50366	1.26877	1.56825	1.23604	0.979356	0.958815	0.316251	0.382426	0.178227	0.601597	0.719957	0.340828	0.821474	0.946018	0	0	0.402861	1.01965	1.31625	1.38243	1.17823	1.6016	1.71996	1.34083
gene:Zm00001d044266	38.135	30.8834	31.6179	39.8401	37.6069	31.8521	36.5128	33.107	30.9999	37.2777	42.2635	44.2365	39.135	31.8834	32.6179	40.8401	38.6069	32.8521	37.5128	34.107	31.9999	38.2777	43.2635	45.2365	34.5454	37.433	34.5399	42.2592	1.22349	1.00016	0.885795	27.8719	37.1312	38.8826	35.935	39.1993	36.3358	39.7941	37.5357	39.5388	31.2532	30.2083	36.0261	28.8719	38.1312	39.8826	36.935	40.1993	37.3358
gene:Zm00001d044267	10.8673	20.9144	17.4704	12.0207	8.98978	9.27127	16.3395	14.6729	14.0026	11.8447	14.0138	7.63301	11.8673	21.9144	18.4704	13.0207	9.98978	10.2713	17.3395	15.6729	15.0026	12.8447	15.0138	8.63301	17.4174	11.0939	16.005	12.1638	0.760001	1.08825	0.912044	7.9654	10.4996	8.67339	8.3034	11.4534	13.3072	13.9912	8.35753	8.08717	11.324	8.65163	10.0475	8.9654	11.4996	9.67339	9.3034	12.4534	14.3072
gene:Zm00001d003101	23.3763	24.1881	26.5815	21.7178	27.8868	30.6161	20.6209	19.0784	20.5849	22.4329	24.6396	22.979	24.3763	25.1881	27.5815	22.7178	28.8868	31.6161	21.6209	20.0784	21.5849	23.4329	25.6396	23.979	25.7153	27.7402	21.0948	24.3505	1.15434	1.21904	1.13921	27.9753	27.3106	24.5764	33.8928	20.0578	22.6388	25.7902	22.0775	25.9641	30.2562	25.8585	18.467	28.9753	28.3106	25.5764	34.8928	21.0578	23.6388
gene:Zm00001d003102	11.5786	12.3083	8.94953	11.4643	14.1957	11.3794	10.5626	6.48862	10.5828	14.2975	15.3631	19.3795	12.5786	13.3083	9.94953	12.4643	15.1957	12.3794	11.5626	7.48862	11.5828	15.2975	16.3631	20.3795	11.9455	13.3465	10.2113	17.3467	1.69877	1.16982	0.769394	12.7782	11.7759	16.7263	16.9679	12.9211	11.785	7.15269	16.0182	14.3149	12.1755	13.4477	10.8571	13.7782	12.7759	17.7263	17.9679	13.9211	12.785
gene:Zm00001d003103	15.7752	21.6807	19.0128	17.8199	12.353	14.1642	15.7879	18.2624	18.5086	17.3216	16.9511	17.4219	16.7752	22.6807	20.0128	18.8199	13.353	15.1642	16.7879	19.2624	19.5086	18.3216	17.9511	18.4219	19.8229	15.779	18.5196	18.2315	0.984442	1.07037	0.865481	12.521	17.9519	21.0291	20.6651	16.9137	16.0346	16.6627	15.9151	17.7723	21.412	13.2554	21.7313	13.521	18.9519	22.0291	21.6651	17.9137	17.0346
gene:Zm00001d003104	47.3804	36.9199	79.9754	36.7165	48.1665	56.1478	80.5464	80.0522	44.7466	40.9007	73.4763	56.1166	48.3804	37.9199	80.9754	37.7165	49.1665	57.1478	81.5464	81.0522	45.7466	41.9007	74.4763	57.1166	55.7586	48.0103	69.4484	57.8312	0.832722	0.802878	0.83018	24.8684	16.404	30.6066	40.954	37.169	34.7003	44.6618	21.9671	28.6698	30.3668	28.6063	52.3459	25.8684	17.404	31.6066	41.954	38.169	35.7003
gene:Zm00001d039994	260.552	114.461	118.995	234.706	253.192	285.665	133.567	105.73	105.472	234.197	305.66	278.919	261.552	115.461	119.995	235.706	254.192	286.665	134.567	106.73	106.472	235.197	306.66	279.919	165.67	258.854	115.923	273.925	2.363	1.42914	0.944982	117.357	175.303	81.5358	170.078	85.4247	81.9083	113.458	105.228	119.491	154.381	160.707	152.544	118.357	176.303	82.5358	171.078	86.4247	82.9083
gene:Zm00001d003106	144.638	115.244	119.628	133.843	133.546	142.218	110.965	118.506	100.441	114.393	130.064	126.732	145.638	116.244	120.628	134.843	134.546	143.218	111.965	119.506	101.441	115.393	131.064	127.732	127.504	137.536	110.971	124.73	1.12399	1.14899	1.10267	120.264	125.112	141.598	116.303	116.791	108.815	135.807	120.333	131.15	124.125	121.807	103.939	121.264	126.112	142.598	117.303	117.791	109.815
gene:Zm00001d003107	3.23048	3.06415	6.11143	12.6878	12.1059	16.3199	4.87059	8.42707	16.2185	10.5396	12.6242	9.22553	4.23048	4.06415	7.11143	13.6878	13.1059	17.3199	5.87059	9.42707	17.2185	11.5396	13.6242	10.2255	5.13536	14.7045	10.8387	11.7965	1.08836	0.473797	1.24652	4.36093	6.08683	5.34693	3.94138	3.26546	2.35509	4.59802	8.85886	5.73955	5.51409	5.25719	2.34991	5.36093	7.08683	6.34693	4.94138	4.26546	3.35509
gene:Zm00001d003108	58.7118	46.6639	58.7354	58.4044	43.8148	42.9133	52.3649	74.5895	24.1546	57.8455	68.7322	62.1772	59.7118	47.6639	59.7354	59.4044	44.8148	43.9133	53.3649	75.5895	25.1546	58.8455	69.7322	63.1772	55.7037	49.3775	51.3697	63.9183	1.24428	1.08437	0.77251	46.1471	35.9681	46.135	72.2626	47.8178	70.6367	65.9975	65.7948	73.4756	66.6227	57.0744	72.1074	47.1471	36.9681	47.135	73.2626	48.8178	71.6367
gene:Zm00001d049143	0	0	0	0	0	0	0	0	0	0	0	0	1	1	1	1	1	1	1	1	1	1	1	1	1	1	1	1	1	1	1	0.768022	0	0	1.22975	0	0	0	0.929177	0.593772	0.620036	0	0	1.76802	1	1	2.22975	1	1
gene:Zm00001d005200	188.679	64.5471	56.924	103.774	120.822	132.488	64.1546	71.0636	53.0232	121.301	142.716	141.418	189.679	65.5471	57.924	104.774	121.822	133.488	65.1546	72.0636	54.0232	122.301	143.716	142.418	104.383	120.028	63.7472	136.145	2.1357	1.63746	0.881619	104.009	109.255	66.0451	95.6291	53.9266	67.9646	73.1526	104.669	89.1513	115.101	110.618	82.1582	105.009	110.255	67.0451	96.6291	54.9266	68.9646
gene:Zm00001d025136	1.36765	0.749876	1.09238	0.795403	0.635256	1.50861	0.363317	0.210348	0.876764	0.566654	1.64768	1.26451	2.36765	1.74988	2.09238	1.7954	1.63526	2.50861	1.36332	1.21035	1.87676	1.56665	2.64768	2.26451	2.06997	1.97976	1.48348	2.15961	1.45578	1.39535	0.916717	0.0147435	0.0461076	0.309869	0	0.132348	0.102928	0.802177	0	0.0476086	0.0814811	0.132858	0	1.01474	1.04611	1.30987	1	1.13235	1.10293
Zea_mays_newGene_2909	0.798086	0	0	0	0.288807	1.04156	0.665687	0	0	0	0.488736	0	1.79809	1	1	1	1.28881	2.04156	1.66569	1	1	1	1.48874	1	1.26603	1.44345	1.2219	1.16291	0.951728	1.03612	1.24124	0	0.214577	0.149423	0.284346	0	0.801412	0	0.457681	0.53963	0.104547	0	0.225554	1	1.21458	1.14942	1.28435	1	1.80141
Zea_mays_newGene_13580	1.98095	1.2164	1.07199	1.54571	0.937544	0.478967	0.996767	1.16026	0.739262	2.10656	2.71662	1.05933	2.98095	2.2164	2.07199	2.54571	1.93754	1.47897	1.99677	2.16026	1.73926	3.10656	3.71662	2.05933	2.42312	1.98741	1.96543	2.96083	1.50646	1.23287	0.671233	4.47682	2.28516	1.59732	9.73557	1.55897	2.87344	1.74192	3.13214	3.94342	4.63463	3.82691	7.87656	5.47682	3.28516	2.59732	10.7356	2.55897	3.87344
gene:Zm00001d017682	10.256	31.6623	33.2779	26.2477	21.687	12.3266	35.4568	36.1465	41.6318	17.5558	7.58863	12.2953	11.256	32.6623	34.2779	27.2477	22.687	13.3266	36.4568	37.1465	42.6318	18.5558	8.58863	13.2953	26.0654	21.0871	38.7451	13.4799	0.347913	0.672742	1.56434	6.64085	17.5215	35.8114	7.58146	49.128	62.1352	24.3338	15.928	8.95988	7.55905	6.42725	8.91823	7.64085	18.5215	36.8114	8.58146	50.128	63.1352
Zea_mays_newGene_2751	0	0	0.936713	0.207822	0	0.316658	1.21438	0	0.668224	0	0.264072	0	1	1	1.93671	1.20782	1	1.31666	2.21438	1	1.66822	1	1.26407	1	1.31224	1.17483	1.62753	1.08802	0.668511	0.806274	1.07978	0	0.0958436	0.485503	0.0693482	0	0	0.0668053	0	0.301619	0.30652	1.52957	0	1	1.09584	1.4855	1.06935	1	1
Zea_mays_newGene_2755	0.675821	1.36494	1.49103	3.21437	0.479811	0.744899	2.01481	3.21818	2.41499	1.5221	0.882182	1.33722	1.67582	2.36494	2.49103	4.21437	1.47981	1.7449	3.01481	4.21818	3.41499	2.5221	1.88218	2.33722	2.17726	2.47969	3.54932	2.24717	0.633126	0.61343	1.10347	1.46565	1.00829	1.47105	1.33413	1.14809	2.84068	1.46902	1.09762	2.58836	1.67887	0.624483	1.69105	2.46565	2.00829	2.47105	2.33413	2.14809	3.84068
gene:Zm00001d037808	60.0508	33.2101	35.8995	42.3633	37.7114	58.763	39.0501	41.5553	38.2551	55.5083	54.7607	52.4277	61.0508	34.2101	36.8995	43.3633	38.7114	59.763	40.0501	42.5553	39.2551	56.5083	55.7607	53.4277	44.0535	47.2793	40.6201	55.2323	1.35973	1.08452	0.856008	65.4374	51.3719	37.2571	68.7981	37.9346	41.9616	38.7884	67.973	70.2219	70.3912	54.2969	57.7654	66.4374	52.3719	38.2571	69.7981	38.9346	42.9616
gene:Zm00001d037802	0	0.627634	0	1.01829	0.104938	0	0	0	0.132444	0	0	0	1	1.62763	1	2.01829	1.10494	1	1	1	1.13244	1	1	1	1.20921	1.37441	1.04415	1	0.957719	1.15808	1.37441	0.87689	0	0.381502	0.16025	0.128814	0	0	0.592123	0.931181	1.14056	1.06983	0.268569	1.87689	1	1.3815	1.16025	1.12881	1
gene:Zm00001d037803	8.89314	10.094	7.89011	8.14099	7.37767	6.70228	9.45052	9.11286	6.76868	9.16475	11.7624	10.201	9.89314	11.094	8.89011	9.14099	8.37767	7.70228	10.4505	10.1129	7.76868	10.1648	12.7624	11.201	9.95909	8.40698	9.44402	11.3761	1.20458	1.05454	0.739006	6.60511	6.73522	7.72877	6.70279	6.76134	9.04224	8.65789	4.89254	7.49246	6.77471	5.7509	7.96429	7.60511	7.73522	8.72877	7.70279	7.76134	10.0422
gene:Zm00001d037806	0.955938	6.69966	5.42203	2.0591	1.75148	4.23263	4.16986	0.872597	3.49325	1.09281	1.70108	2.22478	1.95594	7.69966	6.42203	3.0591	2.75148	5.23263	5.16986	1.8726	4.49325	2.09281	2.70108	3.22478	5.35921	3.68107	3.84523	2.67289	0.695117	1.39373	1.37719	1.53668	1.57045	1.76685	0.397026	1.13476	0	0.21229	0.534195	2.69008	1.74999	2.57308	0.123179	2.53668	2.57045	2.76685	1.39703	2.13476	1
gene:Zm00001d037807	41.4665	46.4432	43.6846	41.1039	50.3365	42.6589	26.741	39.2257	34.4595	39.7095	36.7781	41.4998	42.4665	47.4432	44.6846	42.1039	51.3365	43.6589	27.741	40.2257	35.4595	40.7095	37.7781	42.4998	44.8648	45.6998	34.4754	40.3291	1.16979	1.30136	1.13317	39.1455	36.7248	40.5497	35.646	28.0742	30.6034	40.5166	34.9434	35.5619	42.1	30.1037	40.1687	40.1455	37.7248	41.5497	36.646	29.0742	31.6034
gene:Zm00001d035408	7.32434	13.3011	11.8132	8.64599	5.04861	9.33586	12.4843	13.1796	9.84178	8.02578	10.8129	8.39234	8.32434	14.3011	12.8132	9.64599	6.04861	10.3359	13.4843	14.1796	10.8418	9.02578	11.8129	9.39234	11.8129	8.67682	12.8352	10.077	0.785104	0.920346	0.861052	10.0032	7.23562	10.487	12.2941	11.5099	12.8911	11.9658	10.1433	9.99582	12.3638	8.35577	13.7183	11.0032	8.23562	11.487	13.2941	12.5099	13.8911
gene:Zm00001d035405	3.126	11.0579	6.08768	7.37638	5.46802	3.34355	8.10447	9.31003	7.67644	6.83202	5.30324	2.68479	4.126	12.0579	7.08768	8.37638	6.46802	4.34355	9.10447	10.31	8.67644	7.83202	6.30324	3.68479	7.75718	6.39598	9.36365	5.94002	0.63437	0.828435	1.07676	3.38787	3.54188	3.54577	3.35013	4.6065	9.29073	6.5955	2.73242	2.83972	3.58126	3.20983	2.7126	4.38787	4.54188	4.54577	4.35013	5.6065	10.2907
gene:Zm00001d017685	0.728044	1.02114	0.399552	0.392222	0.207289	0.152792	1.0493	0.874617	0.396451	0.219266	0.236184	0.638436	1.72804	2.02114	1.39955	1.39222	1.20729	1.15279	2.0493	1.87462	1.39645	1.21927	1.23618	1.63844	1.71624	1.25077	1.77345	1.36463	0.769475	0.967741	0.916563	0.635788	0.295668	0.66537	0.479217	0.903286	1.59895	0.612613	0.785985	0.612893	0.449251	0.419948	1.20463	1.63579	1.29567	1.66537	1.47922	1.90329	2.59895
gene:Zm00001d035400	22.8996	23.674	15.6267	18.9298	18.1847	15.1914	19.702	15.4128	8.07195	23.7033	26.0087	22.5644	23.8996	24.674	16.6267	19.9298	19.1847	16.1914	20.702	16.4128	9.07195	24.7033	27.0087	23.5644	21.7334	18.4353	15.3956	25.0921	1.62983	1.41167	0.734704	35.0867	26.151	23.4597	44.9993	20.2888	24.5247	17.4123	19.4797	28.4741	37.4467	23.9777	63.8523	36.0867	27.151	24.4597	45.9993	21.2888	25.5247
gene:Zm00001d035401	2.75496	2.44327	1.63858	3.7634	2.32336	2.1909	3.34949	2.45325	1.17277	4.10896	3.92312	2.89948	3.75496	3.44327	2.63858	4.7634	3.32336	3.1909	4.34949	3.45325	2.17277	5.10896	4.92312	3.89948	3.27894	3.75922	3.32517	4.64385	1.39658	0.986096	0.809504	4.63361	1.85846	1.85599	4.91609	2.94129	3.24595	2.4067	2.03369	4.60846	3.45796	3.20252	5.8951	5.63361	2.85846	2.85599	5.91609	3.94129	4.24595
gene:Zm00001d007908	0.653392	0.583219	1.23624	0.305602	0.959217	0.304333	0.67556	0.462538	0.204138	0.38856	0.46071	0.271257	1.65339	1.58322	2.23624	1.3056	1.95922	1.30433	1.67556	1.46254	1.20414	1.38856	1.46071	1.27126	1.82428	1.52305	1.44741	1.37351	0.948941	1.26038	1.10888	2.56267	2.71535	0.613228	0.551636	1.16944	3.10224	0.172648	0.874512	1.73888	0.743046	0.229989	1.24023	3.56267	3.71535	1.61323	1.55164	2.16944	4.10224
gene:Zm00001d007909	8.65719	4.65248	6.12757	8.05367	10.1395	10.1552	8.42564	5.87777	3.74014	9.62988	12.2539	9.55283	9.65719	5.65248	7.12757	9.05367	11.1395	11.1552	9.42564	6.87777	4.74014	10.6299	13.2539	10.5528	7.47908	10.4495	7.01452	11.4789	1.63644	1.06623	0.910322	14.928	15.7627	5.15472	17.2146	5.67295	3.59905	3.67755	14.0253	14.2542	18.0437	21.0388	17.0182	15.928	16.7627	6.15472	18.2146	6.67295	4.59905
gene:Zm00001d023838	42.9075	89.0482	78.9405	62.7548	57.0893	48.4956	78.2515	68.5797	67.2932	47.0468	42.8375	52.8669	43.9075	90.0482	79.9405	63.7548	58.0893	49.4956	79.2515	69.5797	68.2932	48.0468	43.8375	53.8669	71.2987	57.1132	72.3748	48.5838	0.67128	0.985132	1.17556	42.8046	59.4092	71.2983	56.8771	72.5823	74.3934	69.7991	53.8302	60.431	44.2198	43.9632	51.382	43.8046	60.4092	72.2983	57.8771	73.5823	75.3934
gene:Zm00001d023839	17.0912	10.7972	13.5867	17.1781	19.496	21.3037	12.071	8.49883	10.5777	19.3158	27.6529	20.3638	18.0912	11.7972	14.5867	18.1781	20.496	22.3037	13.071	9.49883	11.5777	20.3158	28.6529	21.3638	14.825	20.326	11.3825	23.4442	2.05967	1.30244	0.866993	6.11691	12.0991	5.98294	7.01632	4.95619	5.30179	9.05961	6.71212	6.74594	6.60443	8.30138	8.23736	7.11691	13.0991	6.98294	8.01632	5.95619	6.30179
gene:Zm00001d007904	44.4887	52.5207	45.7685	45.7648	40.0433	45.5356	46.9526	42.5439	39.328	37.7123	46.6104	41.5289	45.4887	53.5207	46.7685	46.7648	41.0433	46.5356	47.9526	43.5439	40.328	38.7123	47.6104	42.5289	48.5926	44.7812	43.9415	42.9505	0.977448	1.10585	1.04262	34.8068	39.4568	41.49	37.5395	48.0334	44.8964	49.4176	35.2604	39.6863	38.93	36.3274	43.3567	35.8068	40.4568	42.49	38.5395	49.0334	45.8964
gene:Zm00001d007905	30.7751	43.868	31.6951	28.4257	31.6927	25.5928	28.3754	27.1994	24.2443	24.8176	31.338	26.0778	31.7751	44.868	32.6951	29.4257	32.6927	26.5928	29.3754	28.1994	25.2443	25.8176	32.338	27.0778	36.4461	29.5704	27.6064	28.4112	1.02915	1.32021	1.0408	21.8952	19.2091	26.6815	18.8025	21.7606	30.5316	26.1078	21.5213	16.7229	27.8188	18.5115	27.3418	22.8952	20.2091	27.6815	19.8025	22.7606	31.5316
gene:Zm00001d007907	20.2623	21.3156	19.6152	19.9595	19.6754	20.317	21.7159	18.0777	18.2301	19.9474	24.1726	23.6268	21.2623	22.3156	20.6152	20.9595	20.6754	21.317	22.7159	19.0777	19.2301	20.9474	25.1726	24.6268	21.3977	20.984	20.3412	23.5823	1.15933	1.05194	0.88982	22.3458	20.9766	19.0185	21.6297	16.6977	21.9877	15.3621	21.1536	21.9701	23.4059	24.2585	18.9005	23.3458	21.9766	20.0185	22.6297	17.6977	22.9877
gene:Zm00001d007900	45.3418	42.9265	38.8039	37.0456	32.4923	36.6426	32.9402	29.6338	26.9392	29.1111	44.1099	37.8379	46.3418	43.9265	39.8039	38.0456	33.4923	37.6426	33.9402	30.6338	27.9392	30.1111	45.1099	38.8379	43.3574	36.3935	30.8377	38.0197	1.23289	1.40598	0.957229	43.3763	37.0581	37.0616	41.8289	31.2447	37.6158	30.2901	35.2716	43.0981	36.5314	35.1119	38.9552	44.3763	38.0581	38.0616	42.8289	32.2447	38.6158
gene:Zm00001d023833	25.2374	19.2477	23.6016	24.8314	24.2184	21.0476	21.9522	18.5839	12.1601	27.0547	30.8321	29.9986	26.2374	20.2477	24.6016	25.8314	25.2184	22.0476	22.9522	19.5839	13.1601	28.0547	31.8321	30.9986	23.6956	24.3658	18.5654	30.2952	1.63181	1.27633	0.804281	28.2779	24.2532	10.9129	26.9688	11.4285	13.7564	17.4736	32.2952	18.8764	33.2788	24.4529	22.804	29.2779	25.2532	11.9129	27.9688	12.4285	14.7564
gene:Zm00001d007902	34.5022	28.9729	32.796	32.5684	37.2254	42.9829	34.1995	33.6849	31.587	33.4285	35.0148	32.7859	35.5022	29.9729	33.796	33.5684	38.2254	43.9829	35.1995	34.6849	32.587	34.4285	36.0148	33.7859	33.0904	38.5922	34.1571	34.7431	1.01715	0.968769	1.11079	52.5704	45.7852	28.9244	46.4405	37.414	31.1801	40.3847	38.9422	40.4898	50.0271	55.2247	48.761	53.5704	46.7852	29.9244	47.4405	38.414	32.1801
gene:Zm00001d007903	9.52421	10.6497	6.61534	5.49184	4.23754	5.32274	5.64599	8.65088	5.68241	7.63686	4.80033	6.40013	10.5242	11.6497	7.61534	6.49184	5.23754	6.32274	6.64599	9.65088	6.68241	8.63686	5.80033	7.40013	9.92974	6.01737	7.65976	7.27911	0.950305	1.29635	0.826664	6.05507	5.96984	8.36275	7.75659	9.36821	6.42426	5.90404	8.10544	4.07558	5.43633	4.1782	5.17407	7.05507	6.96984	9.36275	8.75659	10.3682	7.42426
Zea_mays_newGene_32192	0	0.425054	0	0	1.3635	0.419769	0.279439	0.32367	0	0	1.89702	0.108331	1	1.42505	1	1	2.3635	1.41977	1.27944	1.32367	1	1	2.89702	1.10833	1.14168	1.59442	1.20104	1.66845	1.38918	0.950583	0.95563	0.82711	0	0	0	0.592387	0	0.38553	0.834338	0	0	0.608008	1.28079	1.82711	1	1	1	1.59239	1
gene:Zm00001d008689	16.1772	15.9779	13.2021	14.259	11.66	13.0018	13.4403	13.5033	9.51807	16.0795	19.3601	13.9315	17.1772	16.9779	14.2021	15.259	12.66	14.0018	14.4403	14.5033	10.5181	17.0795	20.3601	14.9315	16.1191	13.9736	13.1539	17.457	1.32714	1.22542	0.800454	9.39285	10.6897	15.2667	11.7074	11.5537	18.3169	12.6601	9.78266	9.89395	11.9387	13.6178	18.517	10.3928	11.6897	16.2667	12.7074	12.5537	19.3169
Zea_mays_newGene_41367	1.06733	1.75103	1.80768	1.19385	0.701667	0.36735	4.0396	2.27216	3.27996	0.414388	1.53994	1.26465	2.06733	2.75103	2.80768	2.19385	1.70167	1.36735	5.0396	3.27216	4.27996	1.41439	2.53994	2.26465	2.54201	1.75429	4.19724	2.07299	0.493894	0.605639	0.846259	0.915618	0.858501	2.14914	0.765542	4.52446	7.7078	3.12895	1.18096	3.70896	2.99761	0.918489	2.92411	1.91562	1.8585	3.14914	1.76554	5.52446	8.7078
Zea_mays_newGene_32442	0	0	0	0	0	0	0	0	0	0	1.61723	0	1	1	1	1	1	1	1	1	1	1	2.61723	1	1	1	1	1.53908	1.53908	1	0.64974	0	0	0	0	0	0	0	0.623569	0	0	0	0.336168	1	1	1	1	1	1
gene:Zm00001d008680	1.04368	1.51227	0.856348	0.701287	0.876354	0.871241	3.1854	1.47004	1.87737	0.415845	1.46357	1.27927	2.04368	2.51227	1.85635	1.70129	1.87635	1.87124	4.1854	2.47004	2.87737	1.41585	2.46357	2.27927	2.13743	1.81629	3.1776	2.0529	0.646052	0.672656	0.884747	1.80584	0.627726	1.19363	0.490897	0.37447	1.11669	1.22378	0.386674	2.00321	0.688555	0.492799	2.82091	2.80584	1.62773	2.19363	1.4909	1.37447	2.11669
gene:Zm00001d008681	7.77444	22.7238	37.0458	9.27057	4.24883	8.03556	55.7698	74.4534	31.8551	18.3674	11.3349	4.86785	8.77444	23.7238	38.0458	10.2706	5.24883	9.03556	56.7698	75.4534	32.8551	19.3674	12.3349	5.86785	23.5147	8.18499	55.0261	12.5234	0.22759	0.427337	0.653578	8.2468	15.0698	8.39721	10.5807	12.674	20.3501	25.6333	5.10632	14.6064	12.7431	5.07534	24.4057	9.2468	16.0698	9.39721	11.5807	13.674	21.3501
Zea_mays_newGene_10899	0	0	0	0	0.133811	0	0.0743158	0	0	0.883692	0	0.678011	1	1	1	1	1.13381	1	1.07432	1	1	1.88369	1	1.67801	1	1.0446	1.02477	1.52057	1.48381	0.975827	0.686983	3.25372	0.823715	0.782798	3.7974	0	0.35723	0	2.30446	0.953034	2.9029	2.41199	0	4.25372	1.82371	1.7828	4.7974	1	1.35723
Zea_mays_newGene_24893	0.867862	0.432642	1.10479	0.634431	0.742284	0.487392	0.695236	0.371836	0.123862	0.405089	0.59192	0	1.86786	1.43264	2.10479	1.63443	1.74228	1.48739	1.69524	1.37184	1.12386	1.40509	1.59192	1	1.80177	1.62137	1.39698	1.33234	0.953727	1.28976	1.21694	0.227202	0.227916	1.49698	0.114873	0.329475	1.41033	0.607778	0.541657	0.976893	0.299195	0.0972317	0.290999	1.2272	1.22792	2.49698	1.11487	1.32948	2.41033
gene:Zm00001d011687	1.20141	0.126947	0.453722	2.91742	3.84676	3.13901	0.0611096	0.310294	7.33878	1.69226	2.05761	6.07941	2.20141	1.12695	1.45372	3.91742	4.84676	4.13901	1.06111	1.31029	8.33878	2.69226	3.05761	7.07941	1.59403	4.30106	3.57006	4.27643	1.19786	0.446498	1.00576	0.0325585	0.681361	0.35231	1.63154	0.0593247	0.769087	0.483887	4.18115	1.06405	0.418782	0.382685	0.253674	1.03256	1.68136	1.35231	2.63154	1.05932	1.76909
Zea_mays_newGene_24895	0	0.114847	0.442578	0	0.404873	0	0.470843	0.780087	0.288306	0	0.296657	0.612956	1	1.11485	1.44258	1	1.40487	1	1.47084	1.78009	1.28831	1	1.29666	1.61296	1.18581	1.13496	1.51308	1.3032	0.861293	0.783706	0.870898	0	0	1.47077	0	0	0.583509	0	0.326359	0.928148	0.0511734	0	0	1	1	2.47077	1	1	1.58351
Zea_mays_newGene_24894	0.251398	0.147137	0.496405	0.166011	0.439485	0	1.84529	0.125918	0.211343	0.626209	0.479187	3.52225	1.2514	1.14714	1.4964	1.16601	1.43949	1	2.84529	1.12592	1.21134	1.62621	1.47919	4.52225	1.29831	1.20183	1.72752	2.54255	1.47179	0.751548	0.472688	0.313395	3.5072	3.80151	0.464863	0.577581	2.45975	0.862713	0.615022	1.08246	0.42285	0.20205	0.377235	1.31339	4.5072	4.80151	1.46486	1.57758	3.45975
gene:Zm00001d009374	22.4632	1.62633	3.86347	8.15919	12.4277	15.0617	2.43476	4.10455	3.16826	8.05561	8.64536	10.7891	23.4632	2.62633	4.86347	9.15919	13.4277	16.0617	3.43476	5.10455	4.16826	9.05561	9.64536	11.7891	10.3177	12.8828	4.23586	10.1634	2.39936	2.43579	1.26758	4.69172	7.97904	0.949906	4.73254	2.93654	2.02618	3.06702	3.17934	4.24422	6.50617	4.854	4.71441	5.69172	8.97904	1.94991	5.73254	3.93654	3.02618
Zea_mays_newGene_29917	0.927056	1.93133	0.897159	1.3854	1.17588	0.594831	1.27574	0.838407	0.903322	0.597454	1.12845	0.499161	1.92706	2.93133	1.89716	2.3854	2.17588	1.59483	2.27574	1.83841	1.90332	1.59745	2.12845	1.49916	2.25185	2.05204	2.00582	1.74169	0.868316	1.12266	1.17819	0.666692	0.78294	0.83279	1.19274	1.15967	0.421547	1.74573	1.00697	0.978504	0.631048	1.14078	1.39802	1.66669	1.78294	1.83279	2.19274	2.15967	1.42155
Zea_mays_newGene_29916	3.50139	2.17728	3.23469	1.51493	1.92872	1.90146	1.93916	3.90573	1.79662	1.56505	3.10645	1.5905	4.50139	3.17728	4.23469	2.51493	2.92872	2.90146	2.93916	4.90573	2.79662	2.56505	4.10645	2.5905	3.97112	2.7817	3.54717	3.08733	0.870366	1.11952	0.901004	0.810121	1.52186	3.25158	1.33129	1.31339	2.69136	1.94402	1.01567	1.26329	1.97536	0.608357	1.305	1.81012	2.52186	4.25158	2.33129	2.31339	3.69136
gene:Zm00001d009373	40.2514	22.4631	21.0317	36.1107	39.041	54.1516	17.3998	20.0477	18.6854	38.1733	50.6516	44.9458	41.2514	23.4631	22.0317	37.1107	40.041	55.1516	18.3998	21.0477	19.6854	39.1733	51.6516	45.9458	28.9154	44.1011	19.711	45.5902	2.31294	1.46697	0.967337	39.9292	43.3297	23.173	34.1823	14.8461	16.8031	26.5602	43.1228	31.3787	48.7054	50.1893	8.74085	40.9292	44.3297	24.173	35.1823	15.8461	17.8031
Zea_mays_newGene_41829	0	0.267092	1.24842	1.95737	0.544989	1.22432	1.57761	1.01549	3.36117	0.71753	0.292564	1.47491	1	1.26709	2.24842	2.95737	1.54499	2.22432	2.57761	2.01549	4.36117	1.71753	1.29256	2.47491	1.50517	2.24223	2.98476	1.82833	0.612558	0.504286	1.22638	2.4408	0.230721	0.613696	0.615295	1.95313	1.89382	0	0	1.18793	0.610775	1.51693	0.613042	3.4408	1.23072	1.6137	1.6153	2.95313	2.89382
Zea_mays_newGene_4983	3.77399	4.52144	5.28388	3.53644	1.87541	3.12043	4.19657	3.16994	2.77778	2.98487	2.75122	2.08993	4.77399	5.52144	6.28388	4.53644	2.87541	4.12043	5.19657	4.16994	3.77778	3.98487	3.75122	3.08993	5.52644	3.84409	4.38143	3.60867	0.823629	1.26133	1.06524	1.82075	2.03163	5.09025	2.50701	3.5145	4.49182	4.5406	2.81526	2.49346	2.88116	1.46344	2.91935	2.82075	3.03163	6.09025	3.50701	4.5145	5.49182
gene:Zm00001d034753	0	0	0	0	0.399165	2.64833	1.18795	0	0.443161	0	0.642762	0	1	1	1	1	1.39917	3.64833	2.18795	1	1.44316	1	1.64276	1	1	2.01583	1.5437	1.21425	0.786585	0.647793	1.66014	0	0.463164	0	1.7966	0	0	0.260091	0.354074	0.153564	0	0.476822	0.633337	1	1.46316	1	2.7966	1	1
gene:Zm00001d034752	17.9556	16.9027	19.8078	17.2688	15.0136	19.0356	18.857	20.7885	18.9834	15.5654	21.2224	12.2073	18.9556	17.9027	20.8078	18.2688	16.0136	20.0356	19.857	21.7885	19.9834	16.5654	22.2224	13.2073	19.222	18.106	20.543	17.3317	0.843679	0.935696	1.04468	16.9152	14.8427	20.4796	15.3801	21.7507	17.2943	23.3953	13.8463	14.8078	15.0927	11.9735	18.778	17.9152	15.8427	21.4796	16.3801	22.7507	18.2943
gene:Zm00001d034751	183.782	128.611	148.857	125.784	125.929	162.111	127.009	131.581	133.553	123.709	140.135	149.741	184.782	129.611	149.857	126.784	126.929	163.111	128.009	132.581	134.553	124.709	141.135	150.741	154.75	138.941	131.714	138.862	1.05427	1.17489	1.00057	75.631	115.346	124.465	104.282	112.256	140.521	134.347	90.238	108.206	113.72	104.992	98.6417	76.631	116.346	125.465	105.282	113.256	141.521
gene:Zm00001d034750	66.1791	58.9051	53.2765	56.3305	57.8941	52.1804	58.9137	50.7991	45.0952	50.0703	56.5873	52.8686	67.1791	59.9051	54.2765	57.3305	58.8941	53.1804	59.9137	51.7991	46.0952	51.0703	57.5873	53.8686	60.4536	56.4683	52.6026	54.1754	1.0299	1.14925	1.04232	40.7003	43.8785	55.0832	40.1743	46.8209	50.2184	55.3223	41.0987	46.2025	41.7814	44.5266	39.9084	41.7003	44.8785	56.0832	41.1743	47.8209	51.2184
gene:Zm00001d034756	178.31	84.1326	77.6694	162.287	88.6691	170.625	61.5394	106.259	71.9302	147.245	257.238	157.967	179.31	85.1326	78.6694	163.287	89.6691	171.625	62.5394	107.259	72.9302	148.245	258.238	158.967	114.371	141.527	80.9097	188.483	2.32955	1.41356	0.750872	91.6439	100.609	119.131	281.18	79.1061	150.023	60.6948	467.202	620.903	408.072	165.708	248.479	92.6439	101.609	120.131	282.18	80.1061	151.023
gene:Zm00001d034755	8.90372	9.28623	10.9996	7.39028	7.06349	6.82837	9.33259	7.63682	7.02478	6.81826	8.5744	6.70683	9.90372	10.2862	11.9996	8.39028	8.06349	7.82837	10.3326	8.63682	8.02478	7.81826	9.5744	7.70683	10.7299	8.09405	8.99806	8.3665	0.929811	1.19246	0.967435	5.30706	6.2576	8.02068	6.39862	7.19381	7.57914	9.99687	5.11034	5.36088	6.75567	4.98999	7.88679	6.30706	7.2576	9.02068	7.39862	8.19381	8.57914
gene:Zm00001d034754	13.8447	13.2266	14.1197	14.5035	11.829	16.1891	13.0515	11.3946	13.4506	11.0898	13.8948	14.2209	14.8447	14.2266	15.1197	15.5035	12.829	17.1891	14.0515	12.3946	14.4506	12.0898	14.8948	15.2209	14.7303	15.1739	13.6322	14.0685	1.032	1.08055	1.07857	10.4609	10.2446	12.7789	11.2775	13.0251	10.2372	13.9779	8.3554	10.8758	9.8777	9.32057	12.8602	11.4609	11.2446	13.7789	12.2775	14.0251	11.2372
gene:Zm00001d008974	39.5256	32.2933	26.2509	47.4001	37.0777	28.1971	37.5577	29.8306	30.9854	47.0227	27.166	36.6914	40.5256	33.2933	27.2509	48.4001	38.0777	29.1971	38.5577	30.8306	31.9854	48.0227	28.166	37.6914	33.6899	38.5583	33.7912	37.96	1.12337	0.997001	1.01576	36.7396	43.5637	45.9305	45.5994	48.3844	49.1588	53.35	31.4196	32.834	40.458	46.5028	34.5671	37.7396	44.5637	46.9305	46.5994	49.3844	50.1588
gene:Zm00001d008975	57.155	71.9321	57.4273	56.9561	50.9146	49.7196	65.0201	55.0493	46.46	64.3265	70.1695	59.1421	58.155	72.9321	58.4273	57.9561	51.9146	50.7196	66.0201	56.0493	47.46	65.3265	71.1695	60.1421	63.1715	53.5301	56.5098	65.546	1.15991	1.11789	0.816679	40.4536	44.1654	65.4892	43.8358	50.6945	54.9099	58.7131	45.5543	46.6669	47.6497	38.319	44.499	41.4536	45.1654	66.4892	44.8358	51.6945	55.9099
gene:Zm00001d034759	14.9726	20.0978	18.7417	17.2684	14.6971	12.6694	18.99	14.5447	18.0375	13.7658	15.5472	14.1579	15.9726	21.0978	19.7417	18.2684	15.6971	13.6694	19.99	15.5447	19.0375	14.7658	16.5472	15.1579	18.9374	15.8783	18.1907	15.4903	0.851549	1.04104	1.02505	13.2261	14.1172	19.416	14.4488	16.6026	17.2245	20.9114	13.51	12.4344	14.8503	16.9403	13.5427	14.2261	15.1172	20.416	15.4488	17.6026	18.2245
gene:Zm00001d008977	30.255	32.7485	32.087	29.034	20.1699	23.3096	26.5449	28.7459	23.9665	22.629	24.965	26.4897	31.255	33.7485	33.087	30.034	21.1699	24.3096	27.5449	29.7459	24.9665	23.629	25.965	27.4897	32.6968	25.1712	27.4191	25.6945	0.937103	1.19248	0.979631	18.5691	22.8089	32.1937	25.2118	33.6885	37.2561	34.2283	20.7273	23.267	26.8671	22.3228	38.5544	19.5691	23.8089	33.1937	26.2118	34.6885	38.2561
gene:Zm00001d008970	18.2908	19.8829	17.8915	15.4968	18.7311	12.2764	17.3125	23.787	16.3834	16.1053	20.8256	20.2409	19.2908	20.8829	18.8915	16.4968	19.7311	13.2764	18.3125	24.787	17.3834	17.1053	21.8256	21.2409	19.6884	16.5015	20.161	20.0573	0.994857	0.976559	0.822717	13.5527	12.4087	22.5177	12.5296	22.0687	24.1175	22.513	12.9564	14.7802	21.3645	12.2242	16.577	14.5527	13.4087	23.5177	13.5296	23.0687	25.1175
gene:Zm00001d008971	3.70526	5.42428	0	3.92672	5.30067	0	0.114437	10.4904	0	4.3103	5.4299	5.24149	4.70526	6.42428	1	4.92672	6.30067	1	1.11444	11.4904	1	5.3103	6.4299	6.24149	4.04318	4.0758	4.53495	5.9939	1.32171	0.89156	0.679991	4.63931	5.90698	5.61171	2.55927	7.14837	4.95074	10.6669	3.11431	3.46905	0.113508	4.44336	6.24669	5.63931	6.90698	6.61171	3.55927	8.14837	5.95074
gene:Zm00001d021485	43.2311	32.4373	24.4983	38.9668	32.45	17.1613	59.4061	46.4704	29.5539	13.9316	34.276	29.1271	44.2311	33.4373	25.4983	39.9668	33.45	18.1613	60.4061	47.4704	30.5539	14.9316	35.276	30.1271	34.3889	30.526	46.1435	26.7782	0.580325	0.74526	1.13996	44.889	32.0224	19.9916	39.5992	54.3479	37.1264	23.2413	46.9367	53.8516	45.5191	45.2241	38.6702	45.889	33.0224	20.9916	40.5992	55.3479	38.1264
Zea_mays_newGene_29573	2.44951	4.75795	2.99098	2.06221	2.34094	2.44463	3.57127	6.27405	2.05488	3.52238	5.657	2.3367	3.44951	5.75795	3.99098	3.06221	3.34094	3.44463	4.57127	7.27405	3.05488	4.52238	6.657	3.3367	4.39948	3.28259	4.96673	4.83869	0.97422	0.88579	0.678405	1.48727	2.41474	3.13397	3.81358	3.27592	2.52467	3.21121	2.84898	3.46771	5.00444	2.66906	3.8883	2.48727	3.41474	4.13397	4.81358	4.27592	3.52467
gene:Zm00001d015194	55.191	73.365	61.5795	64.8826	46.8817	48.9436	65.2609	49.2389	54.3177	44.0818	51.2514	49.8836	56.191	74.365	62.5795	65.8826	47.8817	49.9436	66.2609	50.2389	55.3177	45.0818	52.2514	50.8836	64.3785	54.5693	57.2725	49.4056	0.862641	1.12407	1.10452	40.2243	47.5374	50.9814	41.6455	64.2725	59.1279	61.6824	30.1624	37.5169	46.0082	41.0256	43.8789	41.2243	48.5374	51.9814	42.6455	65.2725	60.1279
Zea_mays_newGene_4340	0	0	3.74947	0	0	0	0	0	0	0	0	0	1	1	4.74947	1	1	1	1	1	1	1	1	1	2.24982	1	1	1	1	2.24982	1	0	0	0	0	0	0	0	0	0	0	0	0	1	1	1	1	1	1
Zea_mays_newGene_4341	2.70301	0	0.0959986	2.38527	1.06611	3.09103	0.510153	0.996133	0	0.760913	1.78123	1.35131	3.70301	1	1.096	3.38527	2.06611	4.09103	1.51015	1.99613	1	1.76091	2.78123	2.35131	1.933	3.1808	1.5021	2.29782	1.52974	1.28687	1.38427	1.19537	1.2411	0	0.4533	0.378195	0	0	0.318958	1.5996	0.158442	0.0756832	0	2.19537	2.2411	1	1.4533	1.37819	1
gene:Zm00001d015195	53.8479	76.7323	71.6904	72.0772	66.9694	60.2591	78.6237	78.0483	83.8007	61.1523	62.2568	65.5431	54.8479	77.7323	72.6904	73.0772	67.9694	61.2591	79.6237	79.0483	84.8007	62.1523	63.2568	66.5431	68.4235	67.4352	81.1576	63.984	0.788392	0.843095	1.05394	61.7032	68.965	88.7478	71.6573	71.953	74.4347	68.7342	81.694	72.4173	69.4995	69.572	64.7998	62.7032	69.965	89.7478	72.6573	72.953	75.4347
Zea_mays_newGene_11272	0.802616	2.25488	1.26464	0.789014	1.02929	1.07889	2.42854	1.27397	1.61402	1.05186	1.10934	1.84818	1.80262	3.25488	2.26464	1.78901	2.02929	2.07889	3.42854	2.27397	2.61402	2.05186	2.10934	2.84818	2.44071	1.96573	2.77218	2.33646	0.842825	0.880432	0.841329	1.65914	2.03985	1.7499	1.50964	0.351236	1.41281	3.07708	0.531614	0.84326	2.44222	0.547914	0.676969	2.65914	3.03985	2.7499	2.50964	1.35124	2.41281
gene:Zm00001d045926	77.6129	29.6337	30.1892	47.9462	59.0989	73.5377	25.9936	27.5797	19.2368	47.8268	73.6893	52.5485	78.6129	30.6337	31.1892	48.9462	60.0989	74.5377	26.9936	28.5797	20.2368	48.8268	74.6893	53.5485	46.8119	61.1943	25.27	59.0215	2.33563	1.85247	1.03681	45.1474	39.102	21.0462	41.7512	23.5052	20.6391	26.041	48.7708	46.5489	46.0135	49.8506	38.1518	46.1474	40.102	22.0462	42.7512	24.5052	21.6391
Zea_mays_newGene_11275	0.602247	0.398488	1.11924	0.287873	0.200099	0.267757	0.443034	0.766505	0.44579	0.175777	0.152911	0.189393	1.60225	1.39849	2.11924	1.28787	1.2001	1.26776	1.44303	1.7665	1.44579	1.17578	1.15291	1.18939	1.70666	1.25191	1.55178	1.17269	0.75571	1.09981	1.06755	0.27071	0.313698	0.347681	0.43681	0.266917	0.158018	1.00329	0.155852	0.426095	0.234611	0.336753	0.340177	1.27071	1.3137	1.34768	1.43681	1.26692	1.15802
gene:Zm00001d005506	2.34159	2.21005	1.27875	2.31873	2.03153	2.14067	1.07241	2.94187	1.70203	3.31973	1.92957	2.94816	3.34159	3.21005	2.27875	3.31873	3.03153	3.14067	2.07241	3.94187	2.70203	4.31973	2.92957	3.94816	2.94346	3.16364	2.90543	3.73249	1.28466	1.01309	0.847597	6.1537	2.63904	3.27585	5.20982	2.31826	1.1797	1.81214	5.33487	6.20183	3.57194	2.97089	4.00246	7.1537	3.63904	4.27585	6.20982	3.31826	2.1797
gene:Zm00001d009086	0.838536	2.55812	1.537	1.60398	1.6351	1.72865	2.36712	2.67613	1.27896	1.63499	2.31485	2.172	1.83854	3.55812	2.537	2.60398	2.6351	2.72865	3.36712	3.67613	2.27896	2.63499	3.31485	3.172	2.64455	2.65591	3.1074	3.04061	0.978506	0.851048	0.873479	1.2671	2.50243	3.05843	1.55745	1.51858	2.40598	3.12926	1.32515	1.56396	2.55901	0.933655	2.79248	2.2671	3.50243	4.05843	2.55745	2.51858	3.40598
gene:Zm00001d005504	9.96827	8.18657	5.69442	8.32276	6.72249	6.55355	8.36411	8.45632	4.69411	10.1845	10.7409	7.51212	10.9683	9.18657	6.69442	9.32276	7.72249	7.55355	9.36411	9.45632	5.69411	11.1845	11.7409	8.51212	8.94975	8.1996	8.17152	10.4792	1.2824	1.09524	0.782466	7.96025	8.88484	7.15185	7.3787	5.64631	7.99078	7.81854	9.8295	8.14481	9.10112	7.16851	9.48956	8.96025	9.88484	8.15185	8.3787	6.64631	8.99078
gene:Zm00001d045927	31.9307	31.126	36.547	31.6689	26.9189	26.7636	30.9093	33.1021	30.4085	32.4843	27.4691	32.2872	32.9307	32.126	37.547	32.6689	27.9189	27.7636	31.9093	34.1021	31.4085	33.4843	28.4691	33.2872	34.2012	29.4504	32.4733	31.7469	0.977631	1.05321	0.927664	27.3553	26.6601	36.3534	25.428	33.0528	35.3575	31.1542	29.8667	22.1123	29.3665	25.4637	31.2438	28.3553	27.6601	37.3534	26.428	34.0528	36.3575
gene:Zm00001d005502	35.6184	63.7877	51.6502	44.6415	39.2827	39.637	48.7388	50.5023	44.255	35.2642	43.6663	49.4383	36.6184	64.7877	52.6502	45.6415	40.2827	40.637	49.7388	51.5023	45.255	36.2642	44.6663	50.4383	51.3521	42.1871	48.832	43.7896	0.896739	1.05161	0.963404	36.8275	47.7161	66.2182	45.7668	60.0916	74.4613	67.4612	45.2153	43.0254	52.495	47.4717	55.9075	37.8275	48.7161	67.2182	46.7668	61.0916	75.4613
gene:Zm00001d009082	8.25	5.5836	4.60635	9.20188	6.75896	4.71908	5.66314	5.76233	8.25304	5.6265	9.11857	4.93095	9.25	6.5836	5.60635	10.2019	7.75896	5.71908	6.66314	6.76233	9.25304	6.6265	10.1186	5.93095	7.14665	7.89331	7.5595	7.55867	0.99989	0.945386	1.04427	4.17197	5.23364	10.5936	8.45521	3.70282	8.00096	3.34222	10.1238	6.68382	6.54393	7.21459	22.3737	5.17197	6.23364	11.5936	9.45521	4.70282	9.00096
gene:Zm00001d005501	9.80745	8.47879	8.16149	14.3141	13.296	12.7984	12.6734	13.2177	10.5558	8.83819	10.201	11.1236	10.8074	9.47879	9.16149	15.3141	14.296	13.7984	13.6734	14.2177	11.5558	9.83819	11.201	12.1236	9.81591	14.4695	13.1489	11.0543	0.840696	0.746517	1.30895	9.87186	9.53619	10.8851	9.64412	14.0738	10.0021	10.7578	11.2686	13.0342	9.90857	10.2931	11.3229	10.8719	10.5362	11.8851	10.6441	15.0738	11.0021
gene:Zm00001d009089	1.91973	4.409	2.84485	3.84306	2.35282	2.7324	2.93238	1.86832	3.12669	2.17871	1.37696	0.839315	2.91973	5.409	3.84485	4.84306	3.35282	3.7324	3.93238	2.86832	4.12669	3.17871	2.37696	1.83932	4.05786	3.97609	3.64246	2.465	0.676739	1.11404	1.61302	0.73274	1.15473	2.05181	2.07572	1.98493	3.07284	2.79454	2.19459	1.93915	0.734254	1.14787	1.83882	1.73274	2.15473	3.05181	3.07572	2.98493	4.07284
gene:Zm00001d009088	1.26772	3.50036	5.06375	2.35141	3.26292	2.67612	2.94299	1.62197	2.37909	2.80302	2.14549	2.47633	2.26772	4.50036	6.06375	3.35141	4.26292	3.67612	3.94299	2.62197	3.37909	3.80302	3.14549	3.47633	4.27727	3.76348	3.31468	3.47495	1.04835	1.2904	1.08303	1.82323	0.728147	0.458081	2.2325	0.545107	0.806193	1.89977	2.43441	0.588369	1.54879	0.730578	2.33922	2.82323	1.72815	1.45808	3.2325	1.54511	1.80619
Zea_mays_newGene_8878	0.682799	0.678457	0.513404	0.767295	0.464684	0.330885	1.00053	1.0512	1.28282	0.421245	0.4744	0.849187	1.6828	1.67846	1.5134	1.7673	1.46468	1.33089	2.00053	2.0512	2.28282	1.42125	1.4744	1.84919	1.62489	1.52095	2.11152	1.58161	0.74904	0.769535	0.961649	0.760199	0.589332	1.89755	1.01668	2.1665	1.82011	0	1.44728	0.766311	0.518816	0.352389	0.570953	1.7602	1.58933	2.89755	2.01668	3.1665	2.82011
Zea_mays_newGene_8874	0	0	0.0436254	1.04262	0.470006	0	0.930638	0	0	0	0.153169	0	1	1	1.04363	2.04262	1.47001	1	1.93064	1	1	1	1.15317	1	1.01454	1.50421	1.31021	1.05106	0.802203	0.774334	1.43114	0	0	0.0593592	0.0696881	0.249997	0.297672	0	0	0.0234175	0.0646022	0.091764	0	1	1	1.05936	1.06969	1.25	1.29767
Zea_mays_newGene_8876	1.01991	1.55805	0.782743	1.18477	0.718431	0.824668	1.14818	0.985336	1.16149	0.669363	0.664463	0.455993	2.01991	2.55805	1.78274	2.18477	1.71843	1.82467	2.14818	1.98534	2.16149	1.66936	1.66446	1.45599	2.12023	1.90929	2.09834	1.59661	0.760891	1.01044	1.19584	0.529226	0.827134	1.13551	0.800122	1.00854	1.20929	1.36263	1.15926	1.57256	0.979676	1.13846	1.29382	1.52923	1.82713	2.13551	1.80012	2.00854	2.20929
gene:Zm00001d020717	12.0943	31.4704	56.9569	28.9989	24.5139	42.0695	59.9434	137.509	131.657	36.0911	16.0822	21.3763	13.0943	32.4704	57.9569	29.9989	25.5139	43.0695	60.9434	138.509	132.657	37.0911	17.0822	22.3763	34.5072	32.8608	110.703	25.5165	0.230495	0.311709	1.28782	14.96	39.1934	59.1068	13.7557	75.6886	61.4329	65.3502	19.5299	11.4858	9.30099	11.6868	9.5336	15.96	40.1934	60.1068	14.7557	76.6886	62.4329
gene:Zm00001d020714	1.06452	0.799027	0.433879	3.28671	8.33417	3.85258	0.961276	2.05541	5.19741	3.3659	0.925823	4.32103	2.06452	1.79903	1.43388	4.28671	9.33417	4.85258	1.96128	3.05541	6.19741	4.3659	1.92582	5.32103	1.76581	6.15782	3.73803	3.87092	1.03555	0.47239	1.59079	7.79283	7.72768	6.8894	9.49507	11.9789	3.57886	3.66716	13.7474	9.55925	4.31785	7.15553	6.14914	8.79283	8.72768	7.8894	10.4951	12.9789	4.57886
gene:Zm00001d020713	0.512467	0.144029	2.31565	0.246797	0.69953	0.988818	0.291226	0.73371	0.296973	1.50968	0.301109	0	1.51247	1.14403	3.31565	1.2468	1.69953	1.98882	1.29123	1.73371	1.29697	2.50968	1.30111	1	1.99072	1.64505	1.44064	1.6036	1.11312	1.38183	1.02585	1.24473	0.405413	1.46723	0.448779	0.384713	0.380698	0.939161	0.205896	0.173953	0.288481	1.04477	0.769551	2.24473	1.40541	2.46723	1.44878	1.38471	1.3807
gene:Zm00001d020711	36.912	69.9481	62.7758	51.5432	41.2899	40.8753	89.5404	88.9511	73.6941	49.4037	45.2577	39.7467	37.912	70.9481	63.7758	52.5432	42.2899	41.8753	90.5404	89.9511	74.6941	50.4037	46.2577	40.7467	57.5453	45.5695	85.0619	45.8027	0.538464	0.676511	0.994908	43.9091	42.4252	73.1794	53.8257	60.289	75.6099	55.3598	62.7871	53.5141	37.9857	43.7573	70.239	44.9091	43.4252	74.1794	54.8257	61.289	76.6099
Zea_mays_newGene_29578	1.59125	4.92346	4.54321	2.3483	3.61152	1.33931	9.22901	8.02418	8.17227	3.50745	0.815801	3.18022	2.59125	5.92346	5.54321	3.3483	4.61152	2.33931	10.229	9.02418	9.17227	4.50745	1.8158	4.18022	4.68597	3.43304	9.47515	3.50116	0.369509	0.494554	0.980545	2.37027	3.19868	6.85028	0	6.84049	7.56162	7.22087	2.96075	2.00619	0	3.00337	4.92803	3.37027	4.19868	7.85028	1	7.84049	8.56162
gene:Zm00001d020718	0.164789	1.62077	0.633727	1.27174	0.446847	0.409685	0.622475	1.98251	0.489431	1.48322	1.48838	0.248065	1.16479	2.62077	1.63373	2.27174	1.44685	1.40969	1.62247	2.98251	1.48943	2.48322	2.48838	1.24807	1.80643	1.70942	2.03147	2.07322	1.02055	0.889222	0.824526	0.0556258	1.13806	3.09481	0.473414	3.34513	1.74931	1.86124	0.562573	0.624289	0.681426	0.100849	0	1.05563	2.13806	4.09481	1.47341	4.34513	2.74931
gene:Zm00001d019247	0.313871	0	0	0.271723	0.129688	0.138005	0	0	0.0911183	0.717196	0	0.994043	1.31387	1	1	1.27172	1.12969	1.13801	1	1	1.09112	1.7172	1	1.99404	1.10462	1.17981	1.03037	1.57041	1.52412	1.07206	0.751271	0.157397	0.596166	0.187447	0.262604	0.333769	0.149864	0.105192	1.10754	0.527889	0.933521	0.805587	0.548787	1.1574	1.59617	1.18745	1.2626	1.33377	1.14986
gene:Zm00001d015198	2.61047	2.49562	2.17272	1.13717	1.07259	1.37881	3.35564	1.63619	3.35303	3.44889	5.75069	0.584107	3.61047	3.49562	3.17272	2.13717	2.07259	2.37881	4.35564	2.63619	4.35303	4.44889	6.75069	1.58411	3.42627	2.19619	3.78162	4.26123	1.12683	0.906032	0.515389	1.92624	1.55608	0.350267	1.78863	2.21344	0.875765	2.55064	1.47173	1.2439	1.85069	2.41734	2.36874	2.92624	2.55608	1.35027	2.78863	3.21344	1.87577
gene:Zm00001d027925	0.31534	0	0	0	0	0	0	0.0699002	0	0.75248	0.846145	0.0452018	1.31534	1	1	1	1	1	1	1.0699	1	1.75248	1.84615	1.0452	1.10511	1	1.0233	1.54794	1.5127	1.07995	0.646019	2.74944	0.491605	0	5.24282	0	0	0	1.27047	3.70833	0.810245	1.97075	3.60194	3.74944	1.4916	1	6.24282	1	1
Zea_mays_newGene_38217	5.69804	3.06264	3.77987	5.10708	3.73053	3.99621	2.16576	4.5651	4.99751	4.378	4.80857	3.28787	6.69804	4.06264	4.77987	6.10708	4.73053	4.99621	3.16576	5.5651	5.99751	5.378	5.80857	4.28787	5.18018	5.27794	4.90946	5.15815	1.05066	1.05514	1.02322	4.26702	4.18736	6.20207	4.41473	4.08586	3.46677	4.46033	7.87569	6.21022	4.7334	3.11836	4.04014	5.26702	5.18736	7.20207	5.41473	5.08586	4.46677
Zea_mays_newGene_25415	11.5905	9.64486	6.95288	11.8554	8.08022	5.7478	9.31142	11.33	11.9372	7.49997	9.97092	12.3331	12.5905	10.6449	7.95288	12.8554	9.08022	6.7478	10.3114	12.33	12.9372	8.49997	10.9709	13.3331	10.3961	9.56113	11.8595	10.9347	0.922015	0.876602	0.874387	6.28044	6.32211	14.345	7.38763	9.73255	12.8135	10.4937	9.61793	8.51607	6.94482	4.17511	7.98485	7.28044	7.32211	15.345	8.38763	10.7326	13.8135
Zea_mays_newGene_25419	3.32117	4.60195	6.05462	4.5707	2.34107	5.15521	6.67985	6.27298	5.00891	0	3.7862	2.85859	4.32117	5.60195	7.05462	5.5707	3.34107	6.15521	7.67985	7.27298	6.00891	1	4.7862	3.85859	5.65924	5.02233	6.98725	3.21493	0.460114	0.809939	1.56219	2.78922	5.3919	4.32215	2.19066	4.65472	3.49224	8.09567	4.61731	2.34901	2.70069	3.82264	2.33965	3.78922	6.3919	5.32215	3.19066	5.65472	4.49224
gene:Zm00001d030129	91.1625	90.7799	76.0958	79.1025	81.5934	85.1326	92.6928	98.4668	83.5294	97.9559	111.581	95.1657	92.1625	91.7799	77.0958	80.1025	82.5934	86.1326	93.6928	99.4668	84.5294	98.9559	112.581	96.1657	87.0127	82.9429	92.563	102.567	1.10808	0.940038	0.808667	91.9271	89.4438	84.5863	124.244	80.6544	94.0149	94.6905	114.442	122.279	127.067	125.552	131.124	92.9271	90.4438	85.5863	125.244	81.6544	95.0149
gene:Zm00001d030124	0	0	0	0	0	0	0	0	0	0	0	0	1	1	1	1	1	1	1	1	1	1	1	1	1	1	1	1	1	1	1	0	0	3.937	0	0	0	0	0	1.61122	0.994384	0	0	1	1	4.937	1	1	1
gene:Zm00001d030126	68.4539	67.095	55.2464	64.878	48.9578	54.8844	69.7208	63.9019	45.1586	73.6127	84.86	68.9888	69.4539	68.095	56.2464	65.878	49.9578	55.8844	70.7208	64.9019	46.1586	74.6127	85.86	69.9888	64.5984	57.2401	60.5937	76.8205	1.2678	1.06609	0.745115	48.6181	51.8364	73.3379	60.5191	58.4969	71.0669	59.8147	49.8942	62.3353	70.4497	48.6545	52.7024	49.6181	52.8364	74.3379	61.5191	59.4969	72.0669
Zea_mays_newGene_39166	0.940123	3.23815	2.77384	3.46115	1.38866	1.67048	4.31612	7.17458	0.884691	2.58645	2.61781	5.17998	1.94012	4.23815	3.77384	4.46115	2.38866	2.67048	5.31612	8.17458	1.88469	3.58645	3.61781	6.17998	3.31737	3.17343	5.12513	4.46141	0.870497	0.647275	0.711306	1.96903	2.74904	3.9484	1.40646	3.84245	6.93104	3.9439	2.98856	1.41524	3.55401	1.97089	2.99295	2.96903	3.74904	4.9484	2.40646	4.84245	7.93104
Zea_mays_newGene_39161	0.835552	1.33423	0.513258	0	1.5235	0.562129	0.258524	0.233365	0.724996	0.930905	0.312403	0.632084	1.83555	2.33423	1.51326	1	2.5235	1.56213	1.25852	1.23336	1.725	1.9309	1.3124	1.63208	1.89435	1.69521	1.40563	1.62513	1.15616	1.34769	1.04312	0.131561	1.26318	0.260707	0.448692	0.788124	1.55465	1.62275	0.345381	0.243472	0	0.464307	0.599441	1.13156	2.26318	1.26071	1.44869	1.78812	2.55465
gene:Zm00001d030123	4.64612	6.59453	6.18741	3.40253	3.39338	2.70999	4.86936	4.81527	4.2502	3.83123	3.12025	4.15171	5.64612	7.59453	7.18741	4.40253	4.39338	3.70999	5.86936	5.81527	5.2502	4.83123	4.12025	5.15171	6.80935	4.16863	5.64494	4.70106	0.832792	1.20628	0.886743	2.93797	2.94987	8.25721	4.38538	4.98156	6.8784	6.80161	2.29914	4.30139	5.03862	2.97745	3.65358	3.93797	3.94987	9.25721	5.38538	5.98156	7.8784
Zea_mays_newGene_42035	3.18009	3.77896	5.58796	5.23335	2.01197	3.48319	6.08145	4.98323	7.7728	4.98889	3.44198	3.50902	4.18009	4.77896	6.58796	6.23335	3.01197	4.48319	7.08145	5.98323	8.7728	5.98889	4.44198	4.50902	5.18234	4.57617	7.27916	4.97997	0.68414	0.711941	0.918916	4.01816	3.85692	4.59684	4.04238	5.59492	5.49131	5.96042	6.29557	5.34902	3.536	3.92279	7.72591	5.01816	4.85692	5.59684	5.04238	6.59492	6.49131
gene:Zm00001d024494	0.182568	2.96794	0.332273	2.30534	4.12451	1.73162	1.91001	3.7719	1.64532	2.12904	1.31441	2.39053	1.18257	3.96794	1.33227	3.30534	5.12451	2.73162	2.91001	4.7719	2.64532	3.12904	2.31441	3.39053	2.16093	3.72049	3.44241	2.94466	0.855407	0.627736	1.26347	2.266	1.78236	0.276592	3.71174	0.638623	0.280972	0.0799464	2.10471	5.47478	1.85428	0.403097	0.475949	3.266	2.78236	1.27659	4.71174	1.63862	1.28097
gene:Zm00001d025299	3.04601	1.18373	1.71946	0.483963	0.960906	0.675422	0.694976	8.19266	1.0712	0	0.146173	0.602601	4.04601	2.18373	2.71946	1.48396	1.96091	1.67542	1.69498	9.19266	2.0712	1	1.14617	1.6026	2.98307	1.70676	4.31961	1.24959	0.289283	0.690587	1.36586	7.70057	0.674173	3.17755	4.3983	0.914905	1.3665	0.726177	6.3048	6.28237	5.49001	3.87797	6.74467	8.70057	1.67417	4.17755	5.3983	1.91491	2.3665
Zea_mays_newGene_11859	0.35279	0.823992	1.15525	0.821736	0	0.640614	0	0	0.563452	0	0	1.44675	1.35279	1.82399	2.15525	1.82174	1	1.64061	1	1	1.56345	1	1	2.44675	1.77734	1.48745	1.18782	1.48225	1.24788	1.49631	1.00351	0.23533	0.325342	0	0	0	0	0.342965	0.0587076	0.97215	0	0.161056	0	1.23533	1.32534	1	1	1	1
gene:Zm00001d025294	57.1603	72.5695	62.2532	63.6356	48.8856	59.8776	59.1211	63.2193	72.2215	51.4622	60.5254	45.2959	58.1603	73.5695	63.2532	64.6356	49.8856	60.8776	60.1211	64.2193	73.2215	52.4622	61.5254	46.2959	64.9943	58.4663	65.8539	53.4278	0.811308	0.986947	1.0943	35.1579	40.1588	58.4854	41.7014	51.923	58.1071	57.6039	36.0284	39.2241	42.5616	44.283	32.2582	36.1579	41.1588	59.4854	42.7014	52.923	59.1071
gene:Zm00001d025296	9.73369	5.89416	5.32832	6.11289	6.01797	5.27922	3.79862	6.14894	4.75743	9.85879	5.30136	6.59751	10.7337	6.89416	6.32832	7.11289	7.01797	6.27922	4.79862	7.14894	5.75743	10.8588	6.30136	7.59751	7.98539	6.80336	5.90167	8.25255	1.39834	1.35307	0.824395	6.17281	4.49021	7.4852	5.75435	3.41351	11.1745	5.01229	10.7546	4.22256	6.56052	7.11299	1.64216	7.17281	5.49021	8.4852	6.75435	4.41351	12.1745
gene:Zm00001d025297	0.359335	0.286763	0.345249	0.540905	0.233622	0.364508	1.10126	0.864605	0.347051	1.26848	0.626001	0.479589	1.35933	1.28676	1.34525	1.5409	1.23362	1.36451	2.10126	1.8646	1.34705	2.26848	1.626	1.47959	1.33045	1.37968	1.77097	1.79136	1.01151	0.751253	0.770186	1.70562	0.956556	0.53327	0.396416	0.589383	0.094795	0.23205	0.667079	1.44804	0.311747	1.72528	0.297751	2.70562	1.95656	1.53327	1.39642	1.58938	1.0948
gene:Zm00001d025291	59.1874	60.014	59.2154	66.16	52.2882	64.5147	60.3668	46.9074	51.0068	49.3568	50.9876	61.4169	60.1874	61.014	60.2154	67.16	53.2882	65.5147	61.3668	47.9074	52.0068	50.3568	51.9876	62.4169	60.4723	61.9876	53.7603	54.9205	1.02158	1.12485	1.12868	28.1228	43.9437	55.8636	35.63	48.8875	45.3845	60.703	45.978	40.7965	43.2711	43.8386	38.6606	29.1228	44.9437	56.8636	36.63	49.8875	46.3845
Zea_mays_newGene_11851	2.05658	3.40753	1.44573	2.87328	1.07933	0.58729	1.38678	1.23187	2.34189	0.465	0.980775	0.865791	3.05658	4.40753	2.44573	3.87328	2.07933	1.58729	2.38678	2.23187	3.34189	1.465	1.98077	1.86579	3.30328	2.5133	2.65351	1.77052	0.667237	1.24487	1.41952	1.27876	0.639084	3.35182	1.40741	2.46842	3.64954	0.710347	1.77942	1.86265	2.40009	1.54551	3.62733	2.27876	1.63908	4.35182	2.40741	3.46842	4.64954
gene:Zm00001d025746	20.3408	25.8908	25.3639	24.3437	19.5998	19.347	26.1513	20.8043	19.0573	15.9162	11.0826	22.3027	21.3408	26.8908	26.3639	25.3437	20.5998	20.347	27.1513	21.8043	20.0573	16.9162	12.0826	23.3027	24.8652	22.0968	23.0043	17.4338	0.757852	1.08089	1.26747	15.4732	17.7901	24.5637	22.3874	20.7862	28.4098	26.1042	20.9432	19.955	19.8715	17.0184	20.8638	16.4732	18.7901	25.5637	23.3874	21.7862	29.4098
gene:Zm00001d025747	3.31516	1.18633	1.49176	2.18669	3.33614	2.07968	1.05943	1.69087	1.08853	2.96034	2.63618	4.33739	4.31516	2.18633	2.49176	3.18669	4.33614	3.07968	2.05943	2.69087	2.08853	3.96034	3.63618	5.33739	2.99775	3.53417	2.27961	4.3113	1.89125	1.31503	0.819746	1.56212	1.32537	1.16009	1.14975	1.54613	2.15802	1.97183	1.45988	0.263678	1.42939	1.74611	1.16231	2.56212	2.32537	2.16009	2.14975	2.54613	3.15802
gene:Zm00001d021046	41.6191	51.7318	52.5116	48.0983	43.0786	40.8087	42.8282	51.7795	44.8214	38.2423	48.0387	42.417	42.6191	52.7318	53.5116	49.0983	44.0786	41.8087	43.8282	52.7795	45.8214	39.2423	49.0387	43.417	49.6208	44.9952	47.4764	43.8993	0.924656	1.04517	1.02496	42.1255	39.7164	46.1896	40.8653	40.743	45.6537	39.0084	45.9	45.4175	39.1226	40.8684	56.0582	43.1255	40.7164	47.1896	41.8653	41.743	46.6537
Zea_mays_newGene_20544	38.3743	46.7905	32.6082	35.5604	35.7067	36.4113	35.0577	31.6048	33.6556	31.9322	43.3015	37.6714	39.3743	47.7905	33.6082	36.5604	36.7067	37.4113	36.0577	32.6048	34.6556	32.9322	44.3015	38.6714	40.2577	36.8928	34.4394	38.635	1.12183	1.16894	0.954906	29.0508	27.693	25.9696	35.1674	31.2005	35.0856	26.9116	26.8054	34.7729	33.4512	30.8201	36.1019	30.0508	28.693	26.9696	36.1674	32.2005	36.0856
Zea_mays_newGene_20548	2.60167	0.605024	1.82973	2.79498	2.60432	2.9817	2.09821	2.59573	2.27094	2.90229	2.24804	2.00409	3.60167	1.60502	2.82973	3.79498	3.60432	3.9817	3.09821	3.59573	3.27094	3.90229	3.24804	3.00409	2.67881	3.79367	3.32163	3.38481	1.01902	0.806474	1.12079	2.14681	1.79343	3.46659	1.35832	2.62494	3.43452	0.411702	2.43998	1.37637	1.92951	3.11161	1.90339	3.14681	2.79343	4.46659	2.35832	3.62494	4.43452
gene:Zm00001d025749	16.1932	16.209	16.5149	11.3882	14.5237	10.9138	14.2979	15.2494	14.428	15.8127	15.0081	13.4913	17.1932	17.209	17.5149	12.3882	15.5237	11.9138	15.2979	16.2494	15.428	16.8127	16.0081	14.4913	17.3057	13.2752	15.6584	15.7707	1.00717	1.1052	0.841766	13.3392	15.3976	12.8344	16.3305	17.2699	16.8995	15.5734	12.2806	13.8528	14.7392	10.6801	23.9012	14.3392	16.3976	13.8344	17.3305	18.2699	17.8995
gene:Zm00001d050037	0.594943	1.306	0.87226	1.0131	0.285499	0.600826	0.884709	0.763082	1.08668	0.448183	0.150033	0	1.59494	2.306	1.87226	2.0131	1.2855	1.60083	1.88471	1.76308	2.08668	1.44818	1.15003	1	1.9244	1.63314	1.91149	1.19941	0.627471	1.00675	1.36162	0.359148	0	0.7619	0	0.286904	0.327727	0.288585	0.0615434	0	0	0	0.142112	1.35915	1	1.7619	1	1.2869	1.32773
Zea_mays_newGene_41718	0.102792	1.8385	1.14421	1.26651	0.456975	0.128809	0.915818	0.641623	0.68407	0.490147	0.109645	0.284213	1.10279	2.8385	2.14421	2.26651	1.45697	1.12881	1.91582	1.64162	1.68407	1.49015	1.10964	1.28421	2.0285	1.61743	1.74717	1.29467	0.741009	1.16102	1.2493	0	0.654605	1.03553	0.13726	0.581119	1.97022	0.447612	0.395375	0	0.0224975	0	0.131946	1	1.6546	2.03553	1.13726	1.58112	2.97022
Zea_mays_newGene_3296	0	0	0	0	0	0	0	0	0	0	0	0	1	1	1	1	1	1	1	1	1	1	1	1	1	1	1	1	1	1	1	0	0	0	0	0	0	0	0	0	1.80158	0	0	1	1	1	1	1	1
gene:Zm00001d017317	22.3615	16.5211	18.2536	20.5984	21.9834	20.6235	17.0719	17.3986	12.1006	15.8171	18.2963	18.1882	23.3615	17.5211	19.2536	21.5984	22.9834	21.6235	18.0719	18.3986	13.1006	16.8171	19.2963	19.1882	20.0454	22.0685	16.5237	18.4339	1.1156	1.21313	1.19717	18.7792	14.9178	26.7964	19.4353	16.9658	15.6807	13.8476	14.835	23.6474	16.6575	14.5075	15.8544	19.7792	15.9178	27.7964	20.4353	17.9658	16.6807
gene:Zm00001d017312	0.232526	0.23377	1.17762	0.427155	0.311523	0	1.48663	0.868374	0.75026	0.930229	0.210612	0.75888	1.23253	1.23377	2.17762	1.42715	1.31152	1	2.48663	1.86837	1.75026	1.93023	1.21061	1.75888	1.54797	1.24623	2.03509	1.63324	0.802541	0.760641	0.763039	1.14702	0.0813338	0	0.468992	0.945348	0.712732	1.82649	0.175978	0.0161426	0.631791	0.680928	0.881129	2.14702	1.08133	1	1.46899	1.94535	1.71273
gene:Zm00001d017318	1.09188	3.11071	2.75404	1.74234	2.7724	1.28657	2.99912	2.7674	2.7243	1.60493	0.727755	1.7452	2.09188	4.11071	3.75404	2.74234	3.7724	2.28657	3.99912	3.7674	3.7243	2.60493	1.72776	2.7452	3.31888	2.93377	3.83027	2.35929	0.61596	0.866486	1.24349	1.9792	1.32191	2.68388	1.77542	2.65089	3.88199	3.02171	1.5021	1.6888	2.60649	2.68516	2.08731	2.9792	2.32191	3.68388	2.77542	3.65089	4.88199
gene:Zm00001d029674	21.2915	12.4271	14.5314	17.4562	15.6745	18.7693	17.3385	15.1628	17.9652	13.422	17.7782	16.64	22.2915	13.4271	15.5314	18.4562	16.6745	19.7693	18.3385	16.1628	18.9652	14.422	18.7782	17.64	17.0833	18.3	17.8221	16.9467	0.950881	0.958545	1.07985	14.4357	21.3765	20.7175	13.3725	13.686	21.9068	17.6437	19.1292	18.9151	18.0242	15.1798	17.1215	15.4357	22.3765	21.7175	14.3725	14.686	22.9068
Zea_mays_newGene_32154	0	0.0140865	0.160063	1.83244	2.13697	0.192467	0.262502	1.61448	1.63411	0.16912	0.0191206	0.109311	1	1.01409	1.16006	2.83244	3.13697	1.19247	1.2625	2.61448	2.63411	1.16912	1.01912	1.10931	1.05805	2.38729	2.17036	1.09918	0.506452	0.487499	2.17188	1.20862	0.405018	1.40835	2.33553	0.807949	0.110189	0.0811756	3.36229	1.74528	0.0661565	0.519567	0.47627	2.20862	1.40502	2.40835	3.33553	1.80795	1.11019
gene:Zm00001d032590	0.383716	0.46923	1.32102	0	0.343045	0.419305	1.44062	0.226501	0.915359	0.439222	0.946618	1.01132	1.38372	1.46923	2.32102	1	1.34304	1.4193	2.44062	1.2265	1.91536	1.43922	1.94662	2.01132	1.72466	1.25412	1.86083	1.79905	0.966804	0.926822	0.697098	0.416844	0.330907	1.54947	0.450224	1.56972	0.984041	0.513952	0.521903	0.368235	0.488932	0.474734	0.809641	1.41684	1.33091	2.54947	1.45022	2.56972	1.98404
gene:Zm00001d037473	26.2232	38.3586	31.8799	26.4109	24.366	24.2423	37.0799	33.0318	27.761	32.3029	24.788	30.0596	27.2232	39.3586	32.8799	27.4109	25.366	25.2423	38.0799	34.0318	28.761	33.3029	25.788	31.0596	33.1539	26.0064	33.6242	30.0501	0.893706	0.986014	0.865434	28.8061	31.3063	38.4736	27.199	42.7563	37.1054	29.7261	26.8226	36.304	29.4784	22.61	32.8658	29.8061	32.3063	39.4736	28.199	43.7563	38.1054
gene:Zm00001d037471	4.08484	4.67066	4.01068	5.42016	4.09144	4.67035	3.22331	3.35847	2.85119	3.89763	4.18861	4.44562	5.08484	5.67066	5.01068	6.42016	5.09144	5.67035	4.22331	4.35847	3.85119	4.89763	5.18861	5.44562	5.25539	5.72731	4.14432	5.17728	1.24925	1.26809	1.10624	1.64378	2.48166	2.09516	1.20347	2.25374	2.8804	2.04488	1.30786	1.26535	1.85102	2.18711	1.97739	2.64378	3.48166	3.09516	2.20347	3.25374	3.8804
gene:Zm00001d037477	43.323	29.3819	39.8612	35.048	42.7405	48.9404	40.9241	66.6995	42.7382	39.3331	35.3308	38.7029	44.323	30.3819	40.8612	36.048	43.7405	49.9404	41.9241	67.6995	43.7382	40.3331	36.3308	39.7029	38.522	43.2429	51.1206	38.7889	0.758773	0.753552	1.11483	102.995	79.2017	69.4122	97.5473	67.1642	50.7684	75.7631	100.461	69.9453	104.962	124.534	39.9497	103.995	80.2017	70.4122	98.5473	68.1642	51.7684
gene:Zm00001d037476	5.53261	9.05834	8.49805	8.30579	6.81208	7.42338	8.22065	7.15504	9.38848	5.94607	6.70607	7.457	6.53261	10.0583	9.49805	9.30579	7.81208	8.42338	9.22065	8.15504	10.3885	6.94607	7.70607	8.457	8.69633	8.51375	9.25472	7.70305	0.832337	0.939665	1.10524	6.26954	5.23824	8.94469	8.25556	8.70415	8.7619	6.33615	7.79806	6.80428	7.43855	6.14526	9.64868	7.26954	6.23824	9.94469	9.25556	9.70415	9.7619
gene:Zm00001d015228	58.3844	54.7495	59.7402	83.4876	85.6165	71.3669	58.9152	58.387	106.289	75.1565	70.6734	74.8633	59.3844	55.7495	60.7402	84.4876	86.6165	72.3669	59.9152	59.387	107.289	76.1565	71.6734	75.8633	58.6247	81.157	75.5305	74.5644	0.987209	0.776173	1.08841	56.9289	77.1385	70.128	61.9629	84.8063	76.4862	70.4085	109.234	67.8275	53.4274	61.4174	52.0857	57.9289	78.1385	71.128	62.9629	85.8063	77.4862
gene:Zm00001d015229	56.0045	42.1972	43.3234	45.3216	52.3891	53.8661	45.8836	28.9231	22.5663	47.1335	47.3935	49.3699	57.0045	43.1972	44.3234	46.3216	53.3891	54.8661	46.8836	29.9231	23.5663	48.1335	48.3935	50.3699	48.175	51.5256	33.4577	48.9656	1.46351	1.43988	1.05228	42.6935	41.6957	34.3691	32.5468	37.82	43.7919	34.6473	37.489	37.0048	40.1167	35.601	40.0276	43.6935	42.6957	35.3691	33.5468	38.82	44.7919
gene:Zm00001d015226	0.394576	0.354264	0.698809	1.45735	0.645317	0.32382	0.293129	0.425467	0.717089	0.0849017	0.746035	0.383017	1.39458	1.35426	1.69881	2.45735	1.64532	1.32382	1.29313	1.42547	1.71709	1.0849	1.74604	1.38302	1.48255	1.80883	1.47856	1.40465	0.950012	1.0027	1.28774	0.840997	0.841691	0.750041	1.67619	0.57868	2.2878	0.740516	0.386161	1.2751	0.589954	0.460798	0.839542	1.841	1.84169	1.75004	2.67619	1.57868	3.2878
gene:Zm00001d015227	11.3411	12.0291	15.4285	77.1922	64.7461	39.8191	27.5169	32.1195	104.728	39.5574	18.1894	50.4377	12.3411	13.0291	16.4285	78.1922	65.7461	40.8191	28.5169	33.1195	105.728	40.5574	19.1894	51.4377	13.9329	61.5858	55.7882	37.0615	0.664325	0.249746	1.66172	32.2245	51.7118	56.975	54.1359	67.7028	57.2201	48.7972	94.372	48.3121	18.3462	24.476	19.6748	33.2245	52.7118	57.975	55.1359	68.7028	58.2201
gene:Zm00001d015224	3.4634	13.9093	0	14.2629	5.08548	0	1.26724	9.42051	0.138622	4.47486	0	1.30024	4.4634	14.9093	1	15.2629	6.08548	1	2.26724	10.4205	1.13862	5.47486	1	2.30024	6.79089	7.44944	4.60879	2.92503	0.634664	1.47347	2.54679	0	7.89423	10.5025	0.044298	9.8177	20.5331	0.432005	3.55711	2.09693	0.162712	0.359695	0.993441	1	8.89423	11.5025	1.0443	10.8177	21.5331
gene:Zm00001d032469	0	0.17229	0.434976	0.321798	0.303215	0.0789784	0.301424	0.208648	0.194257	0	0.117609	1.04379	1	1.17229	1.43498	1.3218	1.30321	1.07898	1.30142	1.20865	1.19426	1	1.11761	2.04379	1.20242	1.23466	1.23478	1.38713	1.12339	0.973797	0.890084	0.286815	0.436804	0.5055	0.141182	0.110989	0.521869	0.52676	0.194906	1.08286	0	0.456067	0.0969558	1.28682	1.4368	1.5055	1.14118	1.11099	1.52187
gene:Zm00001d015221	0.885776	2.14848	1.16862	1.59437	1.34718	0.990863	1.49991	2.17219	2.04317	1.40784	0.474472	1.17631	1.88578	3.14848	2.16862	2.59437	2.34718	1.99086	2.49991	3.17219	3.04317	2.40784	1.47447	2.17631	2.40096	2.31081	2.90509	2.01954	0.695173	0.826467	1.14422	1.04745	1.1768	3.17119	1.43051	2.47115	2.71233	1.50896	1.22654	1.44763	1.59875	1.43323	1.48538	2.04745	2.1768	4.17119	2.43051	3.47115	3.71233
Zea_mays_newGene_7069	0	0	0	0	0.193797	0	0	0.599913	0	0	0	0.910532	1	1	1	1	1.1938	1	1	1.59991	1	1	1	1.91053	1	1.0646	1.19997	1.30351	1.08629	0.833354	0.816717	0.513009	0	0	0	0	0	0	0.41715	0	1.45983	0.3745	0	1.51301	1	1	1	1	1
Zea_mays_newGene_28972	1.95328	5.33182	4.11774	2.69988	3.36993	1.90506	3.21802	3.70584	2.17624	2.03901	1.32926	1.45284	2.95328	6.33182	5.11774	3.69988	4.36993	2.90506	4.21802	4.70584	3.17624	3.03901	2.32926	2.45284	4.80095	3.65829	4.03337	2.60703	0.646367	1.19031	1.40324	2.69602	2.06349	1.64262	3.02867	3.84632	4.1862	3.06217	2.10719	2.68117	2.65024	2.83109	4.91024	3.69602	3.06349	2.64262	4.02867	4.84632	5.1862
Zea_mays_newGene_14980	22.7208	19.4947	19.6873	18.3501	15.0337	18.7855	24.7676	22.2861	26.0339	18.6767	22.5949	22.6625	23.7208	20.4947	20.6873	19.3501	16.0337	19.7855	25.7676	23.2861	27.0339	19.6767	23.5949	23.6625	21.6342	18.3898	25.3625	22.3114	0.879697	0.853	0.824233	17.6985	16.3726	18.7149	19.443	16.4957	21.4774	19.0811	15.3899	17.5572	17.6931	16.58	23.0487	18.6985	17.3726	19.7149	20.443	17.4957	22.4774
Zea_mays_newGene_28978	0	0	0	0	0	0.330889	0	0	0	0	0	0.797289	1	1	1	1	1	1.33089	1	1	1	1	1	1.79729	1	1.1103	1	1.26576	1.26576	1	0.877176	0	0	0	0	0	0	0	1.17548	0	0	0	0	1	1	1	1	1	1
gene:Zm00001d002055	0.163944	0	0	0.450784	0.114515	0	0	0	0	0	0.107076	0	1.16394	1	1	1.45078	1.11451	1	1	1	1	1	1.10708	1	1.05465	1.18843	1	1.03569	1.03569	1.05465	1.14748	0.618975	0	0	0.673922	0	0	0	0.156503	0.549279	0.108289	0	1.27367	1.61898	1	1	1.67392	1	1
gene:Zm00001d016049	43.3797	43.115	43.0483	43.0779	45.7251	30.8881	40.5383	44.3605	36.4476	39.4773	42.1225	45.8458	44.3797	44.115	44.0483	44.0779	46.7251	31.8881	41.5383	45.3605	37.4476	40.4773	43.1225	46.8458	44.181	40.897	41.4488	43.4819	1.04905	1.06592	0.940553	38.6104	38.6861	44.4484	48.5711	43.4779	52.0206	47.1652	45.743	36.0659	36.1211	41.054	44.1029	39.6104	39.6861	45.4484	49.5711	44.4779	53.0206
gene:Zm00001d047103	8.55396	21.521	19.1172	16.3357	9.50067	11.1599	24.2461	21.384	22.0584	12.0617	11.3821	12.5411	9.55396	22.521	20.1172	17.3357	10.5007	12.1599	25.2461	22.384	23.0584	13.0617	12.3821	13.5411	17.3974	13.3321	23.5628	12.995	0.551503	0.73834	1.02594	6.99569	9.0558	23.7397	9.47263	20.8537	29.2391	17.7397	9.53628	15.478	11.2446	7.79959	9.91967	7.99569	10.0558	24.7397	10.4726	21.8537	30.2391
gene:Zm00001d039157	82.6659	68.9696	72.3877	78.625	70.9574	79.2807	73.2337	72.3707	58.8388	85.7607	92.9052	82.918	83.6659	69.9696	73.3877	79.625	71.9574	80.2807	74.2337	73.3707	59.8388	86.7607	93.9052	83.918	75.6744	77.2877	69.1477	88.1946	1.27545	1.09439	0.876331	87.7386	81.2275	59.7742	99.4264	66.0954	71.9403	65.0416	82.6562	97.4798	105.336	91.0148	102.527	88.7386	82.2275	60.7742	100.426	67.0954	72.9403
Zea_mays_newGene_26253	0	0.342829	0	0.325633	0.118174	0.689095	0	0.468862	0	0	0	0.290281	1	1.34283	1	1.32563	1.11817	1.6891	1	1.46886	1	1	1	1.29028	1.11428	1.37763	1.15629	1.09676	0.948519	0.963667	1.25609	0	0.483655	1.04328	0	0	0	0	0	0.236701	0	0	1.09272	1	1.48366	2.04328	1	1	1
Zea_mays_newGene_26252	1.89914	1.13306	8.67083	0.401973	0.468584	2.79893	8.24869	1.7161	6.32233	1.14755	3.6297	3.11234	2.89914	2.13306	9.67083	1.40197	1.46858	3.79893	9.24869	2.7161	7.32233	2.14755	4.6297	4.11234	4.90101	2.22316	6.42904	3.62986	0.564605	0.762324	0.612465	0.870293	1.90669	2.71161	0.789998	1.57715	2.84304	6.79258	1.16036	2.10647	4.14231	5.33883	1.85328	1.87029	2.90669	3.71161	1.79	2.57715	3.84304
gene:Zm00001d016041	49.0361	60.5977	44.3369	46.8871	34.6841	32.8992	75.4861	65.6013	57.7309	52.5451	40.0531	48.7557	50.0361	61.5977	45.3369	47.8871	35.6841	33.8992	76.4861	66.6013	58.7309	53.5451	41.0531	49.7557	52.3236	39.1568	67.2728	48.118	0.715267	0.777782	0.813766	72.924	65.4873	70.6713	81.3026	73.8999	100.499	70.3811	78.0559	77.344	71.6378	75.9922	63.7898	73.924	66.4873	71.6713	82.3026	74.8999	101.499
gene:Zm00001d039154	61.817	58.4527	59.9884	56.9359	66.8319	62.0718	55.8708	50.9526	58.1643	56.5522	70.2912	66.2019	62.817	59.4527	60.9884	57.9359	67.8319	63.0718	56.8708	51.9526	59.1643	57.5522	71.2912	67.2019	61.086	62.9465	55.9959	65.3484	1.16702	1.0909	0.963245	53.1012	53.3892	49.4762	53.46	44.0901	55.0645	54.764	47.9039	44.9966	49.5302	56.8706	52.4606	54.1012	54.3892	50.4762	54.46	45.0901	56.0645
gene:Zm00001d016045	3.35771	5.25969	4.74951	4.07714	3.24375	2.56358	5.28848	3.80169	7.52847	3.07277	3.55339	4.23641	4.35771	6.25969	5.74951	5.07714	4.24375	3.56358	6.28848	4.80169	8.52847	4.07277	4.55339	5.23641	5.45564	4.29482	6.53954	4.62086	0.706602	0.834253	0.929444	3.15651	3.85183	4.13524	4.19629	4.73137	4.5181	5.7887	3.55297	2.95582	4.41198	2.60059	6.0085	4.15651	4.85183	5.13524	5.19629	5.73137	5.5181
gene:Zm00001d016044	26.556	32.6691	31.4866	22.4009	20.7171	18.7005	29.8941	25.1793	28.4627	20.6118	20.6079	24.7176	27.556	33.6691	32.4866	23.4009	21.7171	19.7005	30.8941	26.1793	29.4627	21.6118	21.6079	25.7176	31.2372	21.6062	28.8454	22.9791	0.79663	1.08292	0.940254	22.3833	22.5395	26.7671	20.748	29.8323	29.8665	27.9479	21.5672	22.0095	24.1679	22.8153	26.5517	23.3833	23.5395	27.7671	21.748	30.8323	30.8665
gene:Zm00001d026214	109.391	84.7744	70.045	85.7486	112.469	116.752	89.18	103.063	106.425	102.911	111.521	109.509	110.391	85.7744	71.045	86.7486	113.469	117.752	90.18	104.063	107.425	103.911	112.521	110.509	89.0702	105.99	100.556	108.98	1.08377	0.885775	0.972559	97.0485	105.557	83.8917	100.272	99.5062	96.9929	94.3228	92.9672	102.33	122.654	117.55	99.832	98.0485	106.557	84.8917	101.272	100.506	97.9929
gene:Zm00001d002056	16.5872	16.8512	15.5376	14.1544	12.3914	15.576	11.8601	14.2173	11.9138	15.1087	18.9115	11.1623	17.5872	17.8512	16.5376	15.1544	13.3914	16.576	12.8601	15.2173	12.9138	16.1087	19.9115	12.1623	17.3253	15.0406	13.6637	16.0608	1.17543	1.26798	0.936477	5.16812	8.09881	13.2062	5.91822	11.6924	12.0737	14.1522	5.52325	6.37648	10.231	7.62368	7.64688	6.16812	9.09881	14.2062	6.91822	12.6924	13.0737
gene:Zm00001d026211	11.1048	15.0574	16.7409	14.4968	13.4681	12.293	14.7511	13.0305	12.9924	14.6448	12.7273	14.9356	12.1048	16.0574	17.7409	15.4968	14.4681	13.293	15.7511	14.0305	13.9924	15.6448	13.7273	15.9356	15.301	14.4193	14.5913	15.1026	1.03504	1.04864	0.954756	12.3911	10.4682	16.8697	12.5896	13.4188	19.1386	18.5048	11.3311	12.3234	11.9343	11.9016	15.0542	13.3911	11.4682	17.8697	13.5896	14.4188	20.1386
gene:Zm00001d047106	3.27292	2.4008	0.679428	3.01198	2.00153	3.40553	2.17885	2.08619	1.17446	2.06712	3.28426	3.75816	4.27292	3.4008	1.67943	4.01198	3.00153	4.40553	3.17885	3.08619	2.17446	3.06712	4.28426	4.75816	3.11772	3.80635	2.81317	4.03651	1.43487	1.10826	0.942979	1.59707	0.693415	1.83318	0.747991	1.12646	1.09268	0.679765	2.83026	2.13103	3.51301	0.980033	0.782151	2.59707	1.69342	2.83318	1.74799	2.12646	2.09268
gene:Zm00001d026213	32.8028	37.6302	34.7361	29.9451	25.9951	26.1178	32.9542	27.0772	24.9184	29.3757	31.8625	32.9601	33.8028	38.6302	35.7361	30.9451	26.9951	27.1178	33.9542	28.0772	25.9184	30.3757	32.8625	33.9601	36.0564	28.3527	29.3166	32.3994	1.10516	1.22989	0.875097	23.1821	26.8532	33.0487	21.9553	29	36.1148	40.44	28.1425	23.2463	23.4813	20.6416	22.1806	24.1821	27.8532	34.0487	22.9553	30	37.1148
gene:Zm00001d026212	33.7236	42.0411	46.427	34.353	33.4449	35.2885	39.3406	33.7527	48.6128	31.9466	31.9043	31.3334	34.7236	43.0411	47.427	35.353	34.4449	36.2885	40.3406	34.7527	49.6128	32.9466	32.9043	32.3334	41.7306	35.3621	41.5687	32.7281	0.787326	1.00389	1.08048	31.0537	32.526	53.7269	34.2708	41.0415	46.2652	39.152	35.6793	29.4925	34.3484	34.6769	25.3897	32.0537	33.526	54.7269	35.2708	42.0415	47.2652
gene:Zm00001d002051	103.404	52.3964	52.5546	72.6754	80.7291	89.1821	43.5293	43.7976	35.476	70.8904	83.5893	81.0359	104.404	53.3964	53.5546	73.6754	81.7291	90.1821	44.5293	44.7976	36.476	71.8904	84.5893	82.0359	70.4517	81.8622	41.9343	79.5052	1.89595	1.68005	1.02965	81.6308	62.4606	62.3879	57.9693	49.3885	43.856	51.039	74.1756	72.0806	73.6884	79.2637	50.3251	82.6308	63.4606	63.3879	58.9693	50.3885	44.856
Zea_mays_newGene_23014	0.637129	1.92268	0.503103	0.245208	1.42859	1.28294	1.68105	1.37125	2.06627	1.97981	0.837798	0.88786	1.63713	2.92268	1.5031	1.24521	2.42859	2.28294	2.68105	2.37125	3.06627	2.97981	1.8378	1.88786	2.02097	1.98558	2.70619	2.23516	0.825942	0.746796	0.888341	1.03313	0.84352	1.95219	1.56058	1.76632	1.91795	0.779242	1.51072	0.573377	0.682968	1.49107	1.77096	2.03313	1.84352	2.95219	2.56058	2.76632	2.91795
gene:Zm00001d043486	5.97332	2.42119	0.153541	3.20065	4.33777	2.91032	2.47842	0.675884	0.306992	3.54999	5.57211	4.96396	6.97332	3.42119	1.15354	4.20065	5.33777	3.91032	3.47842	1.67588	1.30699	4.54999	6.57211	5.96396	3.84935	4.48291	2.15377	5.69535	2.64437	1.78726	0.787118	10.6146	1.5673	2.19058	12.2061	0.355952	0.152735	0.751831	14.5781	14.0293	6.36866	1.40416	6.2859	11.6146	2.5673	3.19058	13.2061	1.35595	1.15274
gene:Zm00001d026218	1.61516	2.13556	2.96788	1.10569	0.942776	1.43849	1.19834	2.15317	0.771599	1.53918	2.69698	1.53903	2.61516	3.13556	3.96788	2.10569	1.94278	2.43849	2.19834	3.15317	1.7716	2.53918	3.69698	2.53903	3.23953	2.16232	2.37437	2.92506	1.23193	1.36438	0.739238	0.0584733	2.62056	0.619764	0.657618	1.14338	1.41437	1.41937	0.682001	0.347808	0.792482	0.644392	0.382219	1.05847	3.62056	1.61976	1.65762	2.14338	2.41437
gene:Zm00001d039150	29.3635	5.89476	9.90206	55.525	213.602	88.9569	14.7465	21.1861	114.332	102.959	8.8765	61.6805	30.3635	6.89476	10.9021	56.525	214.602	89.9569	15.7465	22.1861	115.332	103.959	9.8765	62.6805	16.0535	120.361	51.0883	58.8387	1.1517	0.314229	2.04561	103.212	139.066	49.8954	67.9808	143.412	15.4271	47.6532	66.0144	73.0217	13.4542	37.5294	28.049	104.212	140.066	50.8954	68.9808	144.412	16.4271
gene:Zm00001d014575	97.0576	104.927	100.03	97.2647	81.8944	83.7717	97.0062	84.6768	81.4331	83.6174	84.7931	91.3054	98.0576	105.927	101.03	98.2647	82.8944	84.7717	98.0062	85.6768	82.4331	84.6174	85.7931	92.3054	101.672	88.6436	88.7054	87.572	0.987223	1.14617	1.01224	64.8681	86.6567	105.7	72.3182	90.4384	109.323	91.2562	66.665	84.7589	71.7172	73.0277	73.4949	65.8681	87.6567	106.7	73.3182	91.4384	110.323
gene:Zm00001d014572	39.7984	51.3751	48.2533	36.8032	36.3882	30.1429	40.4351	32.4336	27.6043	32.8029	51.309	39.0458	40.7984	52.3751	49.2533	37.8032	37.3882	31.1429	41.4351	33.4336	28.6043	33.8029	52.309	40.0458	47.4756	35.4448	34.491	42.0526	1.21923	1.37646	0.842868	40.9942	33.3046	25.1965	44.1077	33.6268	37.2666	32.027	45.4106	40.7052	40.2757	45.5746	48.2632	41.9942	34.3046	26.1965	45.1077	34.6268	38.2666
gene:Zm00001d018229	13.0791	19.4613	14.2489	13.9525	11.1378	13.0316	25.2261	34.0817	8.65599	27.5664	18.0795	14.0838	14.0791	20.4613	15.2489	14.9525	12.1378	14.0316	26.2261	35.0817	9.65599	28.5664	19.0795	15.0838	16.5964	13.7073	23.6546	20.9099	0.883967	0.701615	0.655543	75.277	45.0588	45.1452	76.1709	36.701	35.4327	28.1033	81.7457	121.509	111.513	65.7881	46.2482	76.277	46.0588	46.1452	77.1709	37.701	36.4327
gene:Zm00001d018220	1.10731	0.369128	0	0.406662	1.42346	0.993883	0	1.28471	1.89754	0	0	0.500045	2.10731	1.36913	1	1.40666	2.42346	1.99388	1	2.28471	2.89754	1	1	1.50004	1.49215	1.94133	2.06075	1.16668	0.566144	0.724079	1.66398	0.277747	0.610358	0	0.461585	0.629213	0	0	3.23743	1.40411	0.51159	0	0.1068	1.27775	1.61036	1	1.46158	1.62921	1
Zea_mays_newGene_21703	9.85392	7.43569	9.63651	9.61514	9.83774	4.20923	6.21876	7.97373	7.2351	8.1562	8.30856	6.99755	10.8539	8.43569	10.6365	10.6151	10.8377	5.20923	7.21876	8.97373	8.2351	9.1562	9.30856	7.99755	9.97537	8.88737	8.14253	8.82077	1.0833	1.22509	1.00755	8.80832	7.63472	5.2195	7.96421	4.92925	4.12492	4.03108	4.71887	9.34778	6.62912	4.66586	7.38563	9.80832	8.63472	6.2195	8.96421	5.92925	5.12492
gene:Zm00001d018225	3.29551	2.90909	5.66775	2.93258	4.4017	2.98739	2.42018	3.85288	5.9161	2.51254	3.18276	3.06832	4.29551	3.90909	6.66775	3.93258	5.4017	3.98739	3.42018	4.85288	6.9161	3.51254	4.18276	4.06832	4.95745	4.44056	5.06306	3.9212	0.774474	0.979142	1.13245	2.14753	1.85143	2.61701	1.44151	1.51921	1.60158	2.58399	0.991497	1.63135	1.55936	2.6997	2.88015	3.14753	2.85143	3.61701	2.44151	2.51921	2.60158
Zea_mays_newGene_21705	0	1.16317	0	0	0	0	0	0	0	0.853062	0	0	1	2.16317	1	1	1	1	1	1	1	1.85306	1	1	1.38772	1	1	1.28435	1.28435	1.38772	0.778602	0	0	0.187309	0	1.15786	0	0	0.580475	0	0	2.01067	0	1	1	1.18731	1	2.15786	1
gene:Zm00001d018227	0	0	1.01717	0	0.60641	0.47662	0.424593	0.372293	0	0.396589	0.822335	0.995307	1	1	2.01717	1	1.60641	1.47662	1.42459	1.37229	1	1.39659	1.82233	1.99531	1.33906	1.36101	1.26563	1.73808	1.37329	1.05802	0.783055	0	0	0	0	0.643336	0	0.639477	0.0758342	0	0	0.169126	0	1	1	1	1	1.64334	1
gene:Zm00001d018226	19.1583	29.7156	25.7549	18.9428	16.8949	17.7885	24.1719	20.7129	19.6461	17.9064	23.1984	18.1249	20.1583	30.7156	26.7549	19.9428	17.8949	18.7885	25.1719	21.7129	20.6461	18.9064	24.1984	19.1249	25.8762	18.8754	22.5103	20.7433	0.921501	1.14953	0.909954	17.6712	18.0004	24.6848	16.6708	26.9815	27.3187	23.3797	18.5765	15.8954	18.4368	17.3569	21.0289	18.6712	19.0004	25.6848	17.6708	27.9815	28.3187
gene:Zm00001d016599	9.7478	10.3207	9.89266	9.42911	8.78823	10.1147	9.0197	12.1204	13.594	8.37386	14.0288	7.52979	10.7478	11.3207	10.8927	10.4291	9.78823	11.1147	10.0197	13.1204	14.594	9.37386	15.0288	8.52979	10.9871	10.444	12.578	10.9775	0.872752	0.873513	0.951403	4.26215	9.98051	12.4473	9.44281	6.50438	14.3666	13.7512	7.30182	13.3034	11.7499	14.2598	3.8481	5.26215	10.9805	13.4473	10.4428	7.50438	15.3666
gene:Zm00001d016595	11.3996	14.2467	14.4342	13.5479	9.01945	9.70366	15.9263	14.1606	13.5292	12.7783	12.7686	7.46729	12.3996	15.2467	15.4342	14.5479	10.0194	10.7037	16.9263	15.1606	14.5292	13.7783	13.7686	8.46729	14.3602	11.757	15.5387	12.0047	0.77257	0.924155	0.979364	10.6363	15.7665	11.7549	12.0925	15.2551	15.9139	15.6005	13.1795	8.92303	12.2927	13.5944	16.1895	11.6363	16.7665	12.7549	13.0925	16.2551	16.9139
gene:Zm00001d016596	3.07308	3.78122	4.14456	2.46096	0.240754	2.61221	4.51959	3.20781	4.04295	3.36547	1.76423	1.44549	4.07308	4.78122	5.14456	3.46096	1.24075	3.61221	5.51959	4.20781	5.04295	4.36547	2.76423	2.44549	4.66629	2.77131	4.92345	3.19173	0.64827	0.947767	0.868279	1.69909	2.12504	2.12548	1.08804	1.67499	2.53295	4.56372	0.87873	1.06166	3.01038	2.53541	1.1422	2.69909	3.12504	3.12548	2.08804	2.67499	3.53295
gene:Zm00001d016591	16.8533	19.7303	19.8446	27.6664	28.7509	19.9851	21.3531	28.7985	24.7354	24.3204	14.6645	26.224	17.8533	20.7303	20.8446	28.6664	29.7509	20.9851	22.3531	29.7985	25.7354	25.3204	15.6645	27.224	19.8094	26.4675	25.9624	22.7363	0.875741	0.763005	1.16411	40.1416	38.4518	31.0591	25.6914	37.1975	31.3045	19.8391	35.4038	25.5038	22.1241	24.3884	18.8233	41.1416	39.4518	32.0591	26.6914	38.1975	32.3045
gene:Zm00001d016590	186.767	350.327	262.059	271.472	181.462	121.666	399.265	398.58	326.191	177.261	113.404	201.391	187.767	351.327	263.059	272.472	182.462	122.666	400.265	399.58	327.191	178.261	114.404	202.391	267.385	192.533	375.679	165.019	0.439256	0.711737	1.16673	290.002	167.516	546.662	654.14	457.085	651.683	450.744	450.665	458.277	402.975	334.826	831.611	291.002	168.516	547.662	655.14	458.085	652.683
gene:Zm00001d002058	17.4075	29.8965	20.5553	20.3885	20.4023	18.6857	22.207	27.2602	28.8053	22.5826	26.042	23.238	18.4075	30.8965	21.5553	21.3885	21.4023	19.6857	23.207	28.2602	29.8053	23.5826	27.042	24.238	23.6198	20.8255	27.0908	24.9542	0.921133	0.871875	0.834547	14.958	19.976	31.2	20.3855	26.0894	28.6656	28.8186	17.9318	16.5721	20.9902	15.4334	19.7965	15.958	20.976	32.2	21.3855	27.0894	29.6656
Zea_mays_newGene_33689	7.30971	15.7159	15.1906	10.9371	4.33997	4.67271	26.1745	16.239	13.9503	7.30562	6.6153	10.8961	8.30971	16.7159	16.1906	11.9371	5.33997	5.67271	27.1745	17.239	14.9503	8.30562	7.6153	11.8961	13.7387	7.64993	19.7879	9.27234	0.468586	0.694299	0.825027	5.16502	4.44977	12.4337	7.37546	16.0946	21.6153	18.8592	6.16336	8.83762	4.97704	4.42327	10.8488	6.16502	5.44977	13.4337	8.37546	17.0946	22.6153
gene:Zm00001d005121	5.40114	5.17192	6.40782	6.77038	1.0375	2.52773	5.63775	4.00806	3.63262	2.59729	3.31196	4.04902	6.40114	6.17192	7.40782	7.77038	2.0375	3.52773	6.63775	5.00806	4.63262	3.59729	4.31196	5.04902	6.66029	4.4452	5.42614	4.31942	0.796039	1.22745	1.02912	2.86224	2.16324	3.47392	2.47047	6.27147	8.24392	5.05909	3.56068	2.45494	3.76244	2.57698	2.59453	3.86224	3.16324	4.47392	3.47047	7.27147	9.24392
Zea_mays_newGene_33680	3.41025	2.68421	1.90667	4.92164	4.44719	1.50086	0.873199	3.41347	6.37825	3.60429	3.11347	1.7239	4.41025	3.68421	2.90667	5.92164	5.44719	2.50086	1.8732	4.41347	7.37825	4.60429	4.11347	2.7239	3.66704	4.62323	4.55497	3.81389	0.837301	0.805063	1.21221	1.42414	3.55501	2.91453	1.9167	2.67902	4.79703	3.75132	4.06356	3.37952	2.49473	2.40437	3.35653	2.42414	4.55501	3.91453	2.9167	3.67902	5.79703
Zea_mays_newGene_17983	0.148463	0.657116	0.450641	0.831149	0.371368	0.275141	0.505985	0.32482	1.23662	0.346041	0.151898	0.205187	1.14846	1.65712	1.45064	1.83115	1.37137	1.27514	1.50598	1.32482	2.23662	1.34604	1.1519	1.20519	1.41874	1.49255	1.68914	1.23438	0.730771	0.839918	1.20916	0.197469	0.155218	0.466366	0.359697	0.739997	1.3435	0.585796	0.139538	0.117626	0.466348	0.307717	0.309295	1.19747	1.15522	1.46637	1.3597	1.74	2.3435
Zea_mays_newGene_7934	0	0	1.37898	0	0	0	0	0.164979	0.265804	0.110113	0	0.267771	1	1	2.37898	1	1	1	1	1.16498	1.2658	1.11011	1	1.26777	1.45966	1	1.14359	1.12596	0.984581	1.27638	0.88813	0	0	0	0.125591	0	0	0	0	0.120373	0.110076	0.108048	0	1	1	1	1.12559	1	1
gene:Zm00001d050496	44.8955	39.1222	39.6806	43.4677	41.5186	43.6536	33.5565	29.0029	22.0048	31.8837	46.4732	42.7214	45.8955	40.1222	40.6806	44.4677	42.5186	44.6536	34.5565	30.0029	23.0048	32.8837	47.4732	43.7214	42.2328	43.88	29.1881	41.3594	1.417	1.44692	1.06094	36.6177	34.9581	26.4933	31.2916	28.8811	26.173	30.5611	26.5429	35.6764	39.0246	36.4892	37.8317	37.6177	35.9581	27.4933	32.2916	29.8811	27.173
Zea_mays_newGene_7933	4.94025	4.95906	3.84531	5.89299	3.06618	2.39377	5.4866	5.73193	3.46454	3.58682	2.07803	4.42699	5.94025	5.95906	4.84531	6.89299	4.06618	3.39377	6.4866	6.73193	4.46454	4.58682	3.07803	5.42699	5.58154	4.78431	5.89436	4.36395	0.740361	0.94693	1.09633	4.42587	5.18913	5.3483	3.96593	2.77508	2.23682	6.39364	3.78699	3.82588	4.83246	3.21687	2.81585	5.42587	6.18913	6.3483	4.96593	3.77508	3.23682
gene:Zm00001d014687	4.06225	8.35353	7.47743	5.09435	4.94699	3.355	7.59217	3.7858	5.96345	2.84547	4.9396	2.97141	5.06225	9.35353	8.47743	6.09435	5.94699	4.355	8.59217	4.7858	6.96345	3.84547	5.9396	3.97141	7.63107	5.46545	6.78047	4.58549	0.676279	1.12545	1.1919	1.57127	3.6094	5.57197	1.83803	4.64613	4.32981	6.66028	2.30999	2.68739	2.52902	2.94572	1.92794	2.57127	4.6094	6.57197	2.83803	5.64613	5.32981
gene:Zm00001d014685	40.1806	35.5539	40.2134	29.182	37.0009	28.964	34.0133	40.7311	36.1109	28.5475	32.4805	39.4558	41.1806	36.5539	41.2134	30.182	38.0009	29.964	35.0133	41.7311	37.1109	29.5475	33.4805	40.4558	39.6493	32.7156	37.9518	34.4946	0.908906	1.04473	0.948428	25.7623	34.1246	34.8893	27.5901	26.8288	38.0205	29.3725	29.2207	22.4969	22.9768	26.2246	25.7271	26.7623	35.1246	35.8893	28.5901	27.8288	39.0205
gene:Zm00001d014683	4.58353	1.6349	3.38616	4.11053	1.96388	2.65142	0.664187	2.77321	1.63311	3.43022	3.18779	3.22445	5.58353	2.6349	4.38616	5.11053	2.96388	3.65142	1.66419	3.77321	2.63311	4.43022	4.18779	4.22445	4.20153	3.90861	2.69017	4.28082	1.59128	1.56181	0.913052	3.37688	4.51264	2.5353	3.3153	2.3489	3.21686	0.546976	2.57245	2.70711	1.12401	1.67874	2.98744	4.37688	5.51264	3.5353	4.3153	3.3489	4.21686
gene:Zm00001d011069	14.8344	7.11046	12.3533	9.39371	5.34268	4.04901	11.8346	11.0463	5.01963	10.0057	11.3343	9.42822	15.8344	8.11046	13.3533	10.3937	6.34268	5.04901	12.8346	12.0463	6.01963	11.0057	12.3343	10.4282	12.4327	7.2618	10.3002	11.2561	1.0928	1.20704	0.645145	9.13956	6.11802	11.3264	6.35261	5.62553	10.1412	8.3863	7.17828	9.46685	13.6616	9.83022	6.58912	10.1396	7.11802	12.3264	7.35261	6.62553	11.1412
gene:Zm00001d014681	0.449838	0.316812	0.991714	0	0.108829	0.250395	0.853293	0	0.627092	0.320479	1.06462	0	1.44984	1.31681	1.99171	1	1.10883	1.25039	1.85329	1	1.62709	1.32048	2.06462	1	1.58612	1.11974	1.49346	1.4617	0.978733	1.06204	0.766054	0.294224	0.142509	0	0.087667	0	0	0.598027	0.216153	0.396317	0	0.184379	0	1.29422	1.14251	1	1.08767	1	1
gene:Zm00001d011064	0.154875	0.871593	1.63861	0.116814	0.365647	1.57149	0.327275	0.894187	1.23999	1.49508	0.326602	1.55166	1.15487	1.87159	2.63861	1.11681	1.36565	2.57149	1.32728	1.89419	2.23999	2.49508	1.3266	2.55166	1.88836	1.68465	1.82048	2.12445	1.16697	1.03728	0.792983	0.522319	0.0588569	0.0870058	0.193015	0	0.588607	1.69675	0.339145	0	0.48791	0	0.167496	1.52232	1.05886	1.08701	1.19301	1	1.58861
gene:Zm00001d011066	34.2432	51.2775	47.8895	43.7917	37.8992	35.9587	59.3433	47.8861	49.7611	34.4456	35.3761	30.8827	35.2432	52.2775	48.8895	44.7917	38.8992	36.9587	60.3433	48.8861	50.7611	35.4456	36.3761	31.8827	45.4701	40.2165	53.3302	34.5681	0.648191	0.852614	1.1634	39.7968	40.2794	50.5198	45.5827	43.8176	49.1912	40.9266	44.689	45.6496	45.685	37.522	44.5689	40.7968	41.2794	51.5198	46.5827	44.8176	50.1912
gene:Zm00001d011060	68.9768	128.738	142.674	94.0559	71.151	73.0198	130.842	123.602	114.774	83.5549	97.3154	79.6722	69.9768	129.738	143.674	95.0559	72.151	74.0198	131.842	124.602	115.774	84.5549	98.3154	80.6722	114.463	80.4089	124.073	87.8475	0.708032	0.922546	0.915324	66.1487	65.5936	117.236	79.1224	75.3857	108.317	87.4942	90.2004	88.974	79.9936	73.6201	116.753	67.1487	66.5936	118.236	80.1224	76.3857	109.317
gene:Zm00001d011061	12.0425	20.8796	20.1132	23.0568	16.2274	17.6436	16.1177	24.5717	22.9006	19.4346	19.3555	17.9969	13.0425	21.8796	21.1132	24.0568	17.2274	18.6436	17.1177	25.5717	23.9006	20.4346	20.3555	18.9969	18.6784	19.9759	22.1967	19.929	0.897839	0.841498	1.00235	16.1261	16.476	20.9779	16.5869	20.4545	23.2722	19.1459	24.3428	23.5081	20.9562	19.1684	18.8433	17.1261	17.476	21.9779	17.5869	21.4545	24.2722
gene:Zm00001d011063	928.881	1382.9	1973.49	1113.15	1351.43	1920.44	2310.21	2108.58	1717.92	1367.79	1368.7	1454.89	929.881	1383.9	1974.49	1114.15	1352.43	1921.44	2311.21	2109.58	1718.92	1368.79	1369.7	1455.89	1429.42	1462.67	2046.57	1398.13	0.683156	0.698448	1.04617	821.713	1573.54	1666.81	484.665	1758.7	1845.24	1793.85	1296.61	1112.42	564.415	575.218	1010.4	822.713	1574.54	1667.81	485.665	1759.7	1846.24
gene:Zm00001d046600	111.973	71.8032	80.538	98.8108	97.1735	109.993	90.532	75.7436	61.3031	112.042	132.203	104.957	112.973	72.8032	81.538	99.8108	98.1735	110.993	91.532	76.7436	62.3031	113.042	133.203	105.957	89.1047	102.992	76.8596	117.401	1.52747	1.15932	0.877271	106.369	92.6324	81.0924	116.203	81.7634	85.577	69.6292	101.075	106.13	122.219	101.803	112.678	107.369	93.6324	82.0924	117.203	82.7634	86.577
gene:Zm00001d046601	15.9342	28.4355	21.0425	25.1729	19.2983	14.9899	22.9973	22.2591	33.3933	13.7065	17.2435	19.0008	16.9342	29.4355	22.0425	26.1729	20.2983	15.9899	23.9973	23.2591	34.3933	14.7065	18.2435	20.0008	22.8041	20.8204	27.2166	17.6503	0.648512	0.837875	1.17961	17.7772	18.99	27.3864	19.2094	25.856	29.3843	21.1753	24.91	21.7523	19.2275	18.3041	23.2301	18.7772	19.99	28.3864	20.2094	26.856	30.3843
gene:Zm00001d046602	40.7017	41.5008	41.4234	38.6801	47.9776	41.6296	40.2913	45.257	43.0031	35.1733	42.8171	38.3508	41.7017	42.5008	42.4234	39.6801	48.9776	42.6296	41.2913	46.257	44.0031	36.1733	43.8171	39.3508	42.2086	43.7624	43.8504	39.7804	0.907185	0.962559	1.1001	34.3477	41.2136	46.2835	50.4669	40.8609	39.4623	44.2025	42.716	58.2305	40.1602	42.1303	45.5105	35.3477	42.2136	47.2835	51.4669	41.8609	40.4623
gene:Zm00001d046603	0	0.336615	0.133226	0.371598	0.787568	0.187565	0.709569	0	1.33357	0.874868	0	0.564437	1	1.33661	1.13323	1.3716	1.78757	1.18756	1.70957	1	2.33357	1.87487	1	1.56444	1.15661	1.44891	1.68105	1.47977	0.880265	0.688031	0.979147	1.79052	0.85551	0	0.103561	0.605419	0.520198	0.462597	0.435031	0.129471	0.312596	0.462789	0	2.79052	1.85551	1	1.10356	1.60542	1.5202
Zea_mays_newGene_22059	5.61417	4.87135	8.51592	6.7839	4.25621	6.39053	6.64416	5.49384	4.9174	6.78013	2.59696	4.25301	6.61417	5.87135	9.51592	7.7839	5.25621	7.39053	7.64416	6.49384	5.9174	7.78013	3.59696	5.25301	7.33381	6.81021	6.68513	5.54337	0.829208	1.09703	1.22853	3.80918	5.2152	6.86493	3.93161	6.98997	6.52467	5.85789	4.24207	2.77974	5.87142	6.00178	8.64102	4.80918	6.2152	7.86493	4.93161	7.98997	7.52467
Zea_mays_newGene_15161	36.6975	54.4232	48.8532	54.3871	47.7008	35.8203	61.7581	55.2038	70.037	38.8385	36.2439	50.179	37.6975	55.4232	49.8532	55.3871	48.7008	36.8203	62.7581	56.2038	71.037	39.8385	37.2439	51.179	47.658	46.9694	63.333	42.7538	0.675064	0.752499	1.0986	43.9068	47.4154	73.4822	43.2242	73.0134	66.1187	62.025	49.3928	44.4027	47.4813	44.8086	50.7925	44.9068	48.4154	74.4822	44.2242	74.0134	67.1187
gene:Zm00001d051939	50.0781	41.4751	50.1346	45.5903	62.7514	70.2527	41.9375	63.2458	63.0071	42.7422	26.3836	46.6069	51.0781	42.4751	51.1346	46.5903	63.7514	71.2527	42.9375	64.2458	64.0071	43.7422	27.3836	47.6069	48.2293	60.5315	57.0635	39.5775	0.69357	0.845186	1.52944	45.1788	57.7101	55.2338	40.3487	61.5616	45.2689	64.1771	33.3903	41.548	48.1729	66.5716	46.495	46.1788	58.7101	56.2338	41.3487	62.5616	46.2689
gene:Zm00001d051936	1.04799	1.42963	1.78398	3.20788	3.47621	1.80215	3.17675	2.01477	4.40598	2.66834	1.4991	2.85678	2.04799	2.42963	2.78398	4.20788	4.47621	2.80215	4.17675	3.01477	5.40598	3.66834	2.4991	3.85678	2.42054	3.82875	4.19917	3.3414	0.79573	0.576432	1.14585	0.366667	0.781086	0.780054	1.77809	2.22268	2.98932	2.11626	1.54728	0.673881	1.93864	1.00547	0.390264	1.36667	1.78109	1.78005	2.77809	3.22268	3.98932
gene:Zm00001d051934	2.44384	1.17005	0.490222	0.828166	0.915342	0.28944	0.509935	0.74342	0.942305	1.61251	2.52277	2.36842	3.44384	2.17005	1.49022	1.82817	1.91534	1.28944	1.50994	1.74342	1.94231	2.61251	3.52277	3.36842	2.36804	1.67765	1.73189	3.1679	1.82916	1.36732	0.529578	2.54066	0.604299	0.301056	3.22797	0.376852	0	0	1.16453	0.59199	1.60381	2.02167	5.06691	3.54066	1.6043	1.30106	4.22797	1.37685	1
gene:Zm00001d051932	11.2605	11.0126	15.9066	8.36253	7.21405	10.9594	9.08894	12.2959	15.8251	9.39117	13.745	11.2805	12.2605	12.0126	16.9066	9.36253	8.21405	11.9594	10.0889	13.2959	16.8251	10.3912	14.745	12.2805	13.7266	9.84532	13.4033	12.4722	0.930531	1.02412	0.789381	2.94437	5.7583	5.31901	2.57952	6.58778	4.991	7.40751	1.99533	2.97011	1.9037	4.44238	0.821676	3.94437	6.7583	6.31901	3.57952	7.58778	5.991
gene:Zm00001d051930	20.6637	32.5934	26.1095	23.078	17.6231	16.3197	29.5826	26.8147	25.311	17.6369	20.6563	22.0909	21.6637	33.5934	27.1095	24.078	18.6231	17.3197	30.5826	27.8147	26.311	18.6369	21.6563	23.0909	27.4555	20.0069	28.2361	21.1281	0.748264	0.972355	0.946937	18.0669	14.35	25.3798	16.5313	22.9343	33.3667	26.8992	15.5624	16.4887	18.047	17.752	17.7628	19.0669	15.35	26.3798	17.5313	23.9343	34.3667
gene:Zm00001d017888	15.9161	18.5855	21.6088	28.0524	19.6966	19.3978	22.2438	17.3191	28.6766	15.3862	13.432	18.6665	16.9161	19.5855	22.6088	29.0524	20.6966	20.3978	23.2438	18.3191	29.6766	16.3862	14.432	19.6665	19.7035	23.3823	23.7465	16.8282	0.708662	0.829743	1.38947	9.65076	14.5762	18.6921	15.1792	20.8285	21.8722	18.1036	21.5977	14.788	9.69451	12.6512	12.6645	10.6508	15.5762	19.6921	16.1792	21.8285	22.8722
gene:Zm00001d017889	7.82497	13.2848	8.97577	15.1999	10.6193	10.5235	10.3373	7.91583	16.2719	8.62109	6.6354	6.58733	8.82497	14.2848	9.97577	16.1999	11.6193	11.5235	11.3373	8.91583	17.2719	9.62109	7.6354	7.58733	11.0285	13.1142	12.5083	8.28127	0.662061	0.881694	1.5836	4.72172	5.65436	13.5441	8.89534	11.3076	12.8027	8.5937	12.7618	8.38935	6.28457	7.52889	3.5683	5.72172	6.65436	14.5441	9.89534	12.3076	13.8027
gene:Zm00001d017885	6.25482	30.0677	49.2556	28.9427	20.4174	18.2963	29.3489	32.3548	37.4202	17.8437	8.44269	10.8784	7.25482	31.0677	50.2556	29.9427	21.4174	19.2963	30.3489	33.3548	38.4202	18.8437	9.44269	11.8784	29.526	23.5521	34.0413	13.3882	0.393294	0.867359	1.75916	4.63128	21.459	20.982	3.20803	21.2669	17.8505	25.3949	2.9124	4.22661	2.48888	5.47016	3.75489	5.63128	22.459	21.982	4.20803	22.2669	18.8505
gene:Zm00001d017886	14.9806	8.30603	10.5478	14.6445	10.8976	11.5042	8.36131	9.22636	6.99828	10.288	15.6313	12.7402	15.9806	9.30603	11.5478	15.6445	11.8976	12.5042	9.36131	10.2264	7.99828	11.288	16.6313	13.7402	12.2782	13.3488	9.19531	13.8865	1.51017	1.33526	0.961275	11.5147	12.8995	8.77585	8.44092	9.9182	9.69631	12.4274	13.8753	13.9662	12.165	14.8192	5.04208	12.5147	13.8995	9.77585	9.44092	10.9182	10.6963
gene:Zm00001d017887	56.5461	44.2313	37.0498	41.0466	42.8443	48.6575	37.7302	33.5329	33.1678	35.6133	48.3192	47.2821	57.5461	45.2313	38.0498	42.0466	43.8443	49.6575	38.7302	34.5329	34.1678	36.6133	49.3192	48.2821	46.9424	45.1828	35.8103	44.7382	1.24931	1.31086	1.00994	26.7944	34.0124	35.5119	30.1876	33.8523	32.9544	31.2997	32.5258	32.8578	32.6576	30.7405	25.7553	27.7944	35.0124	36.5119	31.1876	34.8523	33.9544
gene:Zm00001d017880	1.56395	1.41214	0.481944	2.12816	0.707056	0.0502896	0.38606	0.94815	0.202867	0.590883	0.567883	1.16923	2.56395	2.41214	1.48194	3.12816	1.70706	1.05029	1.38606	1.94815	1.20287	1.59088	1.56788	2.16923	2.15268	1.96183	1.51236	1.776	1.17432	1.42339	1.10464	7.03476	3.34277	2.81859	12.5894	2.8857	2.85423	2.2604	7.93766	12.8536	10.4997	8.60442	6.98308	8.03476	4.34277	3.81859	13.5894	3.8857	3.85423
gene:Zm00001d017881	41.4506	64.4552	66.625	46.7192	39.2049	34.6649	69.6096	70.4053	59.7754	48.8113	40.7298	48.5695	42.4506	65.4552	67.625	47.7192	40.2049	35.6649	70.6096	71.4053	60.7754	49.8113	41.7298	49.5695	58.5103	41.1963	67.5968	47.0369	0.695845	0.865578	0.87583	54.1807	45.941	52.0596	59.978	57.7687	60.7074	64.5014	47.4994	59.8141	54.1127	50.242	51.6229	55.1807	46.941	53.0596	60.978	58.7687	61.7074
gene:Zm00001d017882	46.0712	61.8407	52.3476	38.9887	32.6628	42.0133	51.5389	68.9268	53.4724	49.5556	47.6652	40.257	47.0712	62.8407	53.3476	39.9887	33.6628	43.0133	52.5389	69.9268	54.4724	50.5556	48.6652	41.257	54.4198	38.8882	58.9794	46.8259	0.793937	0.922693	0.830486	60.9068	58.4034	52.1226	49.7302	52.1643	63.7222	42.4867	55.2513	59.9027	62.0626	60.3786	64.4035	61.9068	59.4034	53.1226	50.7302	53.1643	64.7222
gene:Zm00001d017883	78.0195	70.4356	74.1158	81.8235	72.8437	71.7101	70.2293	59.576	57.8491	66.2732	74.7387	78.1591	79.0195	71.4356	75.1158	82.8235	73.8437	72.7101	71.2293	60.576	58.8491	67.2732	75.7387	79.1591	75.1903	76.4591	63.5515	74.057	1.16531	1.18314	1.03244	62.4469	65.6039	72.8897	67.8489	74.5975	71.4145	74.6622	60.6241	68.2318	61.9029	69.0117	66.0302	63.4469	66.6039	73.8897	68.8489	75.5975	72.4145
Zea_mays_newGene_38971	0	0.32624	1.55055	0.166753	0.153349	0.503344	0	1.19126	1.1793	0	0.376453	0.128087	1	1.32624	2.55055	1.16675	1.15335	1.50334	1	2.19126	2.1793	1	1.37645	1.12809	1.6256	1.27448	1.79019	1.16818	0.652546	0.90806	1.091	0	0	0.226817	0	0.265972	0.740381	0.384651	0.801395	0.442819	1.21069	0	0.369371	1	1	1.22682	1	1.26597	1.74038
gene:Zm00001d040686	11.9942	15.6031	18.2054	13.9067	12.0779	13.8977	16.9842	16.4348	15.8404	11.0848	10.2632	11.3361	12.9942	16.6031	19.2054	14.9067	13.0779	14.8977	17.9842	17.4348	16.8404	12.0848	11.2632	12.3361	16.2676	14.2941	17.4198	11.8947	0.682828	0.933854	1.20172	14.6821	15.0568	16.8495	12.3765	15.3707	20.4428	17.2389	12.2043	13.095	12.6479	14.8651	11.6676	15.6821	16.0568	17.8495	13.3765	16.3707	21.4428
gene:Zm00001d043384	1.55805	1.53433	3.06958	2.73837	1.27015	1.87168	1.00297	3.42957	1.3935	2.88247	2.58039	1.29607	2.55805	2.53433	4.06958	3.73837	2.27015	2.87168	2.00297	4.42957	2.3935	3.88247	3.58039	2.29607	3.05399	2.96007	2.94202	3.25298	1.1057	1.03806	0.909956	0.650963	1.02658	1.95505	0.70862	1.05034	2.43735	2.37828	1.43867	0.709503	1.04937	1.46476	1.30482	1.65096	2.02658	2.95505	1.70862	2.05034	3.43735
gene:Zm00001d043382	171.124	149.954	159.636	198.472	176.853	172.383	137.266	125.673	122.307	159.05	168.064	170.516	172.124	150.954	160.636	199.472	177.853	173.383	138.266	126.673	123.307	160.05	169.064	171.516	161.238	183.569	129.415	166.877	1.28947	1.2459	1.10003	245.021	183.849	146.146	230.398	148.543	148.747	132.158	246.8	262.696	207.262	209.327	212.952	246.021	184.849	147.146	231.398	149.543	149.747
gene:Zm00001d043383	0.545769	1.32394	1.56773	0	0.147843	0.444852	0.471224	0.741578	1.19989	0.59164	0.522436	0.284117	1.54577	2.32394	2.56773	1	1.14784	1.44485	1.47122	1.74158	2.19989	1.59164	1.52244	1.28412	2.14581	1.19756	1.80423	1.46606	0.81257	1.18932	0.816857	0.0334966	0.0892166	0.518436	0	0.160633	0.616342	0.393232	0	0	0	0.282515	0	1.0335	1.08922	1.51844	1	1.16063	1.61634
gene:Zm00001d043380	2.26557	3.19771	2.55778	2.12721	2.76019	2.183	1.14227	2.23221	1.87829	1.63294	3.30223	2.64071	3.26557	4.19771	3.55778	3.12721	3.76019	3.183	2.14227	3.23221	2.87829	2.63294	4.30223	3.64071	3.67369	3.3568	2.75092	3.5253	1.2815	1.33544	0.952204	3.22208	2.99724	1.6262	3.50339	3.65534	1.76999	2.73083	4.46174	2.90979	3.46134	2.42778	3.01151	4.22208	3.99724	2.6262	4.50339	4.65534	2.76999
gene:Zm00001d016834	27.2011	32.5081	29.4706	23.3761	21.2178	22.674	28.0562	25.0912	21.2958	22.0198	22.9818	24.5305	28.2011	33.5081	30.4706	24.3761	22.2178	23.674	29.0562	26.0912	22.2958	23.0198	23.9818	25.5305	30.7266	23.4226	25.8144	24.1774	0.936586	1.19029	0.968783	20.9726	15.0593	23.9714	19.1908	19.7232	33.8103	29.0148	24.1829	25.7026	29.47	23.8145	21.2608	21.9726	16.0593	24.9714	20.1908	20.7232	34.8103
gene:Zm00001d043389	42.0894	76.6195	56.4838	41.044	31.6069	30.3632	70.288	52.9697	39.5565	31.6738	30.7295	36.5046	43.0894	77.6195	57.4838	42.044	32.6069	31.3632	71.288	53.9697	40.5565	32.6738	31.7295	37.5046	59.3976	35.338	55.2714	33.9693	0.614591	1.07465	1.04029	28.7164	35.849	66.7622	23.2396	42.2826	39.6342	42.547	28.5403	34.0534	27.5544	29.0724	23.5336	29.7164	36.849	67.7622	24.2396	43.2826	40.6342
gene:Zm00001d040685	0.309492	1.05602	0.543943	0.158156	0.0468498	0.312578	0.317142	0.557331	0.202933	0.509163	0.452446	0.0673116	1.30949	2.05602	1.54394	1.15816	1.04685	1.31258	1.31714	1.55733	1.20293	1.50916	1.45245	1.06731	1.63648	1.17253	1.35914	1.34297	0.988109	1.20406	0.873083	0.551658	0.555828	0.285877	0	0.153245	0.862393	0.802147	0.297254	0.409186	0.252563	0.269516	1.00514	1.55166	1.55583	1.28588	1	1.15324	1.86239
gene:Zm00001d015407	12.9986	22.5572	12.2571	15.2416	10.8465	14.5207	14.2799	15.8952	24.5187	10.1099	11.4539	13.8032	13.9986	23.5572	13.2571	16.2416	11.8465	15.5207	15.2799	16.8952	25.5187	11.1099	12.4539	14.8032	16.9376	14.5363	19.2313	12.789	0.665009	0.880732	1.13662	4.07356	10.8846	33.0882	3.46211	24.2581	26.0014	27.5152	5.85617	5.97815	6.40359	8.36267	1.64725	5.07356	11.8846	34.0882	4.46211	25.2581	27.0014
gene:Zm00001d040682	5.70355	3.17483	3.2181	7.96782	8.65467	7.15565	1.80739	1.64115	4.40809	7.59319	6.18253	4.06501	6.70355	4.17483	4.2181	8.96782	9.65467	8.15565	2.80739	2.64115	5.40809	8.59319	7.18253	5.06501	5.03216	8.92604	3.61888	6.94691	1.91963	1.39053	1.28489	18.7578	11.4467	1.27403	7.55875	2.79523	3.40212	3.13661	7.30639	6.74553	8.40774	10.6296	6.03168	19.7578	12.4467	2.27403	8.55875	3.79523	4.40212
gene:Zm00001d020367	7.85836	14.6309	15.6203	12.5894	9.19389	6.52601	14.1793	14.0662	12.5974	8.7391	9.38353	9.06448	8.85836	15.6309	16.6203	13.5894	10.1939	7.52601	15.1793	15.0662	13.5974	9.7391	10.3835	10.0645	13.7032	10.4364	14.6143	10.0624	0.688529	0.937657	1.03717	8.82859	9.96987	17.4896	7.49443	15.1716	17.9348	13.8234	7.94732	9.15417	6.24099	7.43083	10.0991	9.82859	10.9699	18.4896	8.49443	16.1716	18.9348
Zea_mays_newGene_15842	5.08759	6.84405	2.5241	5.84371	4.38268	2.20914	4.74209	5.22505	6.08933	2.76768	1.44998	2.7579	6.08759	7.84405	3.5241	6.84371	5.38268	3.20914	5.74209	6.22505	7.08933	3.76768	2.44998	3.7579	5.81858	5.14518	6.35215	3.32519	0.523474	0.916001	1.54733	5.09853	6.58923	6.92098	3.34284	7.65317	8.32664	4.55192	8.58996	6.64581	4.3319	4.46399	2.95451	6.09853	7.58923	7.92098	4.34284	8.65317	9.32664
Zea_mays_newGene_28368	8.97499	6.3998	9.18331	5.0479	3.27241	7.94494	4.04296	4.01599	6.91721	7.94849	6.52855	5.8189	9.97499	7.3998	10.1833	6.0479	4.27241	8.94494	5.04296	5.01599	7.91721	8.94849	7.52855	6.8189	9.18603	6.42175	5.99205	7.76531	1.29594	1.53304	0.826979	3.52546	4.76079	3.27298	3.98233	3.40797	2.57284	3.81604	4.26326	3.64843	3.3055	4.10679	8.86269	4.52546	5.76079	4.27298	4.98233	4.40797	3.57284
Zea_mays_newGene_18456	0.0392878	1.8743	1.96688	1.03808	0.162383	0.0722609	1.05566	0.123695	0.0493189	0.0488005	0.0327966	0.0380622	1.03929	2.8743	2.96688	2.03808	1.16238	1.07226	2.05566	1.1237	1.04932	1.0488	1.0328	1.03806	2.29349	1.42424	1.40956	1.03989	0.737739	1.6271	1.36961	0	0.408994	0.13831	0	0	0.30138	0	0	0	0	0	0	1	1.40899	1.13831	1	1	1.30138
Zea_mays_newGene_23367	0	0.275648	0.915989	0	2.01949	0.105594	0.600202	0.885124	1.38435	1.02182	0.390986	0.55449	1	1.27565	1.91599	1	3.01949	1.10559	1.6002	1.88512	2.38435	2.02182	1.39099	1.55449	1.39721	1.70836	1.95656	1.65577	0.846265	0.714118	1.03176	0	0	0	0	0	0.531425	0.798426	0	0.46632	0	0.310109	0	1	1	1	1	1	1.53143
gene:Zm00001d015767	92.9321	84.1089	159.567	100.879	156.763	127.137	71.6042	120.856	198.897	108.979	26.3876	103.705	93.9321	85.1089	160.567	101.879	157.763	128.137	72.6042	121.856	199.897	109.979	27.3876	104.705	113.203	129.26	131.452	80.6906	0.61384	0.861169	1.60192	97.2293	148.734	99.9474	50.0529	123.145	88.3033	124.066	62.7597	37.8837	32.9832	71.727	32.8411	98.2293	149.734	100.947	51.0529	124.145	89.3033
Zea_mays_newGene_18459	0.99725	2.049	0.710766	0.942776	0.382347	0.729547	2.2759	1.79497	2.03994	0.979036	1.85456	1.04032	1.99725	3.049	1.71077	1.94278	1.38235	1.72955	3.2759	2.79497	3.03994	1.97904	2.85456	2.04032	2.25234	1.68489	3.03693	2.2913	0.754479	0.741649	0.735341	2.03026	2.11089	1.19876	1.77292	1.71406	1.36971	1.73462	1.20581	1.02256	1.86697	1.30935	1.46866	3.03026	3.11089	2.19876	2.77292	2.71406	2.36971
gene:Zm00001d015765	54.6469	55.9514	61.3857	45.4193	43.1019	45.1464	54.9389	47.6578	57.6671	45.9896	45.1932	44.4212	55.6469	56.9514	62.3857	46.4193	44.1019	46.1464	55.9389	48.6578	58.6671	46.9896	46.1932	45.4212	58.328	45.5558	54.4213	46.2013	0.848957	1.07179	0.986029	39.3528	40.0574	46.9788	35.6611	41.9758	49.075	46.9281	42.0996	32.8538	37.8871	39.2555	39.825	40.3528	41.0574	47.9788	36.6611	42.9758	50.075
gene:Zm00001d037002	5.22018	6.11828	5.91251	6.41911	5.81561	4.31369	9.85884	7.53049	4.30437	6.31332	4.83904	3.9177	6.22018	7.11828	6.91251	7.41911	6.81561	5.31369	10.8588	8.53049	5.30437	7.31332	5.83904	4.9177	6.75032	6.51614	8.23123	6.02335	0.731768	0.820087	1.08181	4.30735	3.35482	10.6205	3.05492	9.83551	11.9325	9.93968	3.35572	6.02062	3.89879	3.11876	4.04892	5.30735	4.35482	11.6205	4.05492	10.8355	12.9325
gene:Zm00001d013752	13.5036	12.572	9.5073	14.1868	10.842	13.3699	9.61104	10.0651	8.86297	11.8481	14.5056	13.2691	14.5036	13.572	10.5073	15.1868	11.842	14.3699	10.611	11.0651	9.86297	12.8481	15.5056	14.2691	12.8609	13.7995	10.513	14.2076	1.35143	1.22333	0.971279	13.4002	12.2982	9.32591	13.2533	10.4252	13.0637	9.2701	14.8538	15.8715	16.3734	13.4753	12.9659	14.4002	13.2982	10.3259	14.2533	11.4252	14.0637
Zea_mays_newGene_11131	0.138469	0	0.270222	0	0.342451	0.989729	0	0	0	0	0	0.173609	1.13847	1	1.27022	1	1.34245	1.98973	1	1	1	1	1	1.17361	1.13623	1.44406	1	1.05787	1.05787	1.13623	1.36506	0.288819	0.0631131	1.06706	0.557798	0.14985	0.0932995	0.326125	0.0725731	0	0	0.106467	0	1.28882	1.06311	2.06706	1.5578	1.14985	1.0933
Zea_mays_newGene_4627	4.07953	5.02556	4.11113	4.9145	9.78097	4.34992	3.59564	6.39729	6.97414	4.44435	5.56066	5.35474	5.07953	6.02556	5.11113	5.9145	10.781	5.34992	4.59564	7.39729	7.97414	5.44435	6.56066	6.35474	5.40541	7.34846	6.65569	6.11992	0.919501	0.812148	1.20075	6.63725	4.37114	8.6588	5.55159	6.72795	2.16984	4.17559	7.55014	12.0727	2.71987	5.34334	6.51939	7.63725	5.37114	9.6588	6.55159	7.72795	3.16984
Zea_mays_newGene_4621	31.5126	31.933	17.6306	23.8508	26.6395	28.0557	26.86	25.9619	25.4383	32.8894	29.6122	26.11	32.5126	32.933	18.6306	24.8508	27.6395	29.0557	27.86	26.9619	26.4383	33.8894	30.6122	27.11	28.0254	27.182	27.0867	30.5372	1.12739	1.03465	0.890127	22.4407	21.5387	24.5746	22.6844	22.0906	26.3006	18.0593	25.6581	28.4995	28.5919	23.3117	26.6293	23.4407	22.5387	25.5746	23.6844	23.0906	27.3006
gene:Zm00001d016838	79.8742	85.1029	72.8261	75.1154	68.753	89.0889	73.8424	81.5843	68.7395	79.3532	91.6417	77.381	80.8742	86.1029	73.8261	76.1154	69.753	90.0889	74.8424	82.5843	69.7395	80.3532	92.6417	78.381	80.2677	78.6524	75.7221	83.792	1.10657	1.06003	0.938663	83.8265	88.2645	73.0228	81.7865	70.2843	73.312	66.431	80.9191	80.5313	89.5134	91.7621	89.9805	84.8265	89.2645	74.0228	82.7865	71.2843	74.312
Zea_mays_newGene_11136	0.10354	1.85288	1.06059	0.814519	0.605148	0	1.85698	0.739236	0.0833198	0.149188	0	0.167882	1.10354	2.85288	2.06059	1.81452	1.60515	1	2.85698	1.73924	1.08332	1.14919	1	1.16788	2.00567	1.47322	1.89318	1.10569	0.584039	1.05942	1.3324	0	1.87101	0.770918	0.0278669	0.573641	2.64384	0.478946	0.0117271	0.0570202	0	0	0.102662	1	2.87101	1.77092	1.02787	1.57364	3.64384
Zea_mays_newGene_4622	2.05648	2.29073	2.88556	3.72517	0.616664	0.717421	2.80474	2.25032	2.48881	2.06913	2.69257	1.57313	3.05648	3.29073	3.88556	4.72517	1.61666	1.71742	3.80474	3.25032	3.48881	3.06913	3.69257	2.57313	3.41092	2.68642	3.51462	3.11161	0.885333	0.970496	0.863353	0.62686	2.85125	2.45294	1.09487	2.85834	4.3641	2.43193	2.12265	1.98611	1.90118	1.21756	1.34241	1.62686	3.85125	3.45294	2.09487	3.85834	5.3641
gene:Zm00001d040689	43.3868	31.081	25.8142	35.3653	28.2578	48.6289	35.967	39.4402	32.526	35.9298	48.3357	48.5939	44.3868	32.081	26.8142	36.3653	29.2578	49.6289	36.967	40.4402	33.526	36.9298	49.3357	49.5939	34.4274	38.4174	36.9778	45.2865	1.22469	0.931028	0.848319	38.7481	27.8443	29.4377	36.4502	31.8853	33.7539	30.9149	32.1241	33.4286	36.8527	39.3549	38.7618	39.7481	28.8443	30.4377	37.4502	32.8853	34.7539
gene:Zm00001d037007	1.78512	2.32482	2.29179	1.78374	1.71286	0.670236	1.233	1.50618	1.05291	1.63561	0.762871	2.01223	2.78512	3.32482	3.29179	2.78374	2.71286	1.67024	2.233	2.50618	2.05291	2.63561	1.76287	3.01223	3.13391	2.38895	2.26403	2.47024	1.09108	1.38422	0.967092	0.552899	1.28938	1.63859	0.741203	1.57603	2.37435	1.93229	1.10496	1.4657	1.0199	0.374575	1.15268	1.5529	2.28938	2.63859	1.7412	2.57603	3.37435
gene:Zm00001d037004	119.376	103.619	109.214	127.558	143.743	126.603	95.5741	98.924	127.745	119.918	108.786	140.716	120.376	104.619	110.214	128.558	144.743	127.603	96.5741	99.924	128.745	120.918	109.786	141.716	111.736	133.635	108.414	124.14	1.14505	1.03064	1.07648	120.904	145.756	122.038	106.985	123.61	116.828	98.7513	129.62	127.575	115.914	125.467	110.093	121.904	146.756	123.038	107.985	124.61	117.828
gene:Zm00001d037005	0.142294	0.160282	0.147815	3.73614	3.13401	1.67225	0.120446	1.0099	1.50931	0.189593	0.923259	0.0913518	1.14229	1.16028	1.14781	4.73614	4.13401	2.67225	1.12045	2.0099	2.50931	1.18959	1.92326	1.09135	1.15013	3.84747	1.87989	1.4014	0.745472	0.611809	2.74544	0.206409	0.889893	2.01035	3.14458	1.58012	1.39011	0.451588	6.89018	3.16871	0	0.0998269	0.39376	1.20641	1.88989	3.01035	4.14458	2.58012	2.39011
Zea_mays_newGene_1053	5.2106	12.273	7.14081	8.44275	5.75398	4.90077	15.333	13.736	9.55415	5.97674	4.58385	6.43646	6.2106	13.273	8.14081	9.44275	6.75398	5.90077	16.333	14.736	10.5542	6.97674	5.58385	7.43646	9.20814	7.36583	13.8744	6.66569	0.480431	0.663678	1.10504	4.20538	5.26729	16.4017	4.46985	11.9672	17.7715	10.253	3.84759	6.29943	5.63061	4.79324	5.09438	5.20538	6.26729	17.4017	5.46985	12.9672	18.7715
Zea_mays_newGene_23830	0.515022	2.9888	1.48439	2.26495	0.745546	0.301662	1.03434	2.0603	0.625268	0.470464	0	0.472429	1.51502	3.9888	2.48439	3.26495	1.74555	1.30166	2.03434	3.0603	1.62527	1.47046	1	1.47243	2.66274	2.10405	2.23997	1.3143	0.586748	1.18874	1.60089	0.358089	0.713919	3.00476	0	0.536107	1.26585	0.577715	0.377025	0	0	0	0.660955	1.35809	1.71392	4.00476	1	1.53611	2.26585
gene:Zm00001d005717	0.692215	0	2.94129	0	0	0	0	0	0.185704	0	0	0	1.69221	1	3.94129	1	1	1	1	1	1.1857	1	1	1	2.21117	1	1.0619	1	0.941707	2.08227	1	0	1.57372	0.529554	3.23895	0.691897	1.11563	0.830136	0.708532	1.86493	1.87776	0.363951	1.31202	1	2.57372	1.52955	4.23895	1.6919	2.11563
Zea_mays_newGene_23832	0.0675844	6.12352	2.18676	1.75735	0.19218	0.157555	1.0105	2.47935	2.85544	1.09943	0.255366	0.408489	1.06758	7.12352	3.18676	2.75735	1.19218	1.15755	2.0105	3.47935	3.85544	2.09943	1.25537	1.40849	3.79262	1.70236	3.1151	1.58776	0.509699	1.2175	1.07218	0	1.03132	3.89505	0	1.03344	2.40007	0.846319	0.314346	0.714805	0	0	0.415374	1	2.03132	4.89505	1	2.03344	3.40007
gene:Zm00001d053399	41.757	45.9544	42.943	42.0012	35.564	38.1122	51.9846	45.8354	45.3211	39.8295	46.983	44.2481	42.757	46.9544	43.943	43.0012	36.564	39.1122	52.9846	46.8354	46.3211	40.8295	47.983	45.2481	44.5514	39.5591	48.7137	44.6869	0.917337	0.914557	0.885252	37.0611	34.4533	39.9962	42.1187	37.668	37.7658	36.7081	34.5491	29.308	45.3398	39.688	40.0932	38.0611	35.4533	40.9962	43.1187	38.668	38.7658
gene:Zm00001d053394	18.4017	18.4273	20.6368	20.4753	25.8372	19.7829	17.971	28.6641	16.1129	10.9708	25.5845	15.5382	19.4017	19.4273	21.6368	21.4753	26.8372	20.7829	18.971	29.6641	17.1129	11.9708	26.5845	16.5382	20.1552	23.0318	21.916	18.3645	0.83795	0.919658	1.25415	59.3751	24.7978	5.89915	54.0166	10.3851	6.69512	12.9163	65.797	174.462	66.9852	31.0896	49.2619	60.3751	25.7978	6.89915	55.0166	11.3851	7.69512
gene:Zm00001d053395	12.0233	11.1831	10.5161	8.53665	9.74964	9.95009	12.9754	11.0636	19.297	14.8103	16.4879	14.6001	13.0233	12.1831	11.5161	9.53665	10.7496	10.9501	13.9754	12.0636	20.297	15.8103	17.4879	15.6001	12.2408	10.4121	15.4454	16.2995	1.0553	0.792526	0.638802	14.8679	10.0384	0.755929	7.11798	4.41802	2.4564	8.09353	9.05365	0.944997	8.84288	14.1518	6.38368	15.8679	11.0384	1.75593	8.11798	5.41802	3.4564
gene:Zm00001d053396	11.6517	29.1453	33.5728	10.0216	8.74689	9.56885	34.1956	21.4014	13.9532	13.2463	18.9114	7.39851	12.6517	30.1453	34.5728	11.0216	9.74689	10.5689	35.1956	22.4014	14.9532	14.2463	19.9114	8.39851	25.79	10.4458	24.1834	14.1854	0.586576	1.06643	0.736375	11.7728	9.57684	7.98026	13.2811	11.4989	12.9931	10.2634	5.2651	7.16877	10.2162	9.45049	15.2673	12.7728	10.5768	8.98026	14.2811	12.4989	13.9931
Zea_mays_newGene_35359	0.236857	0.198688	1.66125	0.709445	0	1.41006	0	0.237246	0.194581	0	0	0.232729	1.23686	1.19869	2.66125	1.70944	1	2.41006	1	1.23725	1.19458	1	1	1.23273	1.69893	1.7065	1.14394	1.07758	0.941985	1.48515	1.58365	0	0.193198	0.54616	0	0.164808	0	0.43091	0	0	0.171042	0	0.0868037	1	1.1932	1.54616	1	1.16481	1
gene:Zm00001d053393	0.608242	0	0.222714	1.82656	1.09013	1.4451	0.652721	0.448807	0.584538	0.824108	0.558775	0.42776	1.60824	1	1.22271	2.82656	2.09013	2.4451	1.65272	1.44881	1.58454	1.82411	1.55878	1.42776	1.27699	2.45393	1.56202	1.60355	1.02658	0.817521	1.53031	1.20785	1.49873	1.75448	1.40879	1.88438	0.667801	1.65182	1.35947	1.24999	1.28908	0.770913	1.78685	2.20785	2.49873	2.75448	2.40879	2.88438	1.6678
gene:Zm00001d047260	398.326	303.905	490.066	230.937	254.679	337.487	386.873	461.441	338.236	358.888	198.887	277.593	399.326	304.905	491.066	231.937	255.679	338.487	387.873	462.441	339.236	359.888	199.887	278.593	398.432	275.368	396.517	279.456	0.704777	1.00483	0.985372	392.532	319.167	319.201	221.184	331.625	205.747	390.368	308.203	192.118	285.591	386.008	325.014	393.532	320.167	320.201	222.184	332.625	206.747
gene:Zm00001d047269	21.7637	13.5752	18.5831	13.4881	13.1223	18.0684	13.1348	12.9563	6.74389	16.4614	14.3581	16.3192	22.7637	14.5752	19.5831	14.4881	14.1223	19.0684	14.1348	13.9563	7.74389	17.4614	15.3581	17.3192	18.974	15.893	11.945	16.7129	1.39915	1.58845	0.950938	16.0244	13.2955	12.2553	19.2422	8.37634	2.75946	8.66907	9.07878	13.6587	15.0366	16.9921	7.88592	17.0244	14.2955	13.2553	20.2422	9.37634	3.75946
gene:Zm00001d032337	17.7153	30.5018	33.0124	20.7827	18.6771	14.1211	31.0974	31.0353	28.6063	29.6365	25.4956	20.3208	18.7153	31.5018	34.0124	21.7827	19.6771	15.1211	32.0974	32.0353	29.6063	30.6365	26.4956	21.3208	28.0765	18.8603	31.2463	26.1509	0.836929	0.898555	0.721209	10.3308	18.8689	20.7811	9.52724	22.4573	29.4126	21.9155	14.5786	12.0955	13.3184	12.4037	14.9559	11.3308	19.8689	21.7811	10.5272	23.4573	30.4126
Zea_mays_newGene_31448	2.72978	0.782675	3.46366	5.88632	25.2225	5.56882	4.86513	11.3269	15.8346	17.2941	0.141948	15.2169	3.72978	1.78268	4.46366	6.88632	26.2225	6.56882	5.86513	12.3269	16.8346	18.2941	1.14195	16.2169	3.32537	13.2259	11.6755	11.8843	1.01788	0.284815	1.11289	5.75386	40.3395	13.1736	4.06693	29.5793	6.67981	8.89162	12.3306	9.9304	2.55583	23.6408	0.428293	6.75386	41.3395	14.1736	5.06693	30.5793	7.67981
gene:Zm00001d032336	21.9678	25.1006	24.8964	18.6432	17.5969	16.3614	23.8549	21.8775	20.2463	17.9861	14.1097	18.0775	22.9678	26.1006	25.8964	19.6432	18.5969	17.3614	24.8549	22.8775	21.2463	18.9861	15.1097	19.0775	24.9883	18.5338	22.9929	17.7244	0.770866	1.08678	1.04567	11.6908	14.2696	22.1259	14.3421	19.0848	25.6395	20.1692	11.6754	13.192	14.6032	14.3188	20.2206	12.6908	15.2696	23.1259	15.3421	20.0848	26.6395
Zea_mays_newGene_12309	0	0	0	0	0.0259155	0	0	0	0.0658062	0	0	1.37615	1	1	1	1	1.02592	1	1	1	1.06581	1	1	2.37615	1	1.00864	1.02194	1.45872	1.4274	0.978535	0.691457	0	0.059184	0	0	0	0	0	0	0.327375	0.0391933	0	0	1	1.05918	1	1	1	1
gene:Zm00001d032335	7.28474	10.4054	10.4735	12.1819	9.81461	6.06735	9.90642	10.1679	5.71435	8.16761	4.82357	7.79791	8.28474	11.4054	11.4735	13.1819	10.8146	7.06735	10.9064	11.1679	6.71435	9.16761	5.82357	8.79791	10.3879	10.3546	9.59622	7.9297	0.826336	1.0825	1.3058	5.74539	7.86198	8.18883	7.57165	6.1069	9.25327	11.2043	4.01281	7.09724	5.45312	5.25178	7.86074	6.74539	8.86198	9.18883	8.57165	7.1069	10.2533
Zea_mays_newGene_19322	2.90923	6.06451	3.33784	4.82132	2.36915	3.03291	12.1139	4.13037	4.99697	4.40419	3.10086	2.49387	3.90923	7.06451	4.33784	5.82132	3.36915	4.03291	13.1139	5.13037	5.99697	5.40419	4.10086	3.49387	5.10386	4.40779	8.0804	4.33298	0.536233	0.631634	1.01727	2.11011	1.73572	4.29553	1.95932	4.67241	8.09933	5.17894	2.27528	3.56551	2.62747	3.06801	3.44309	3.11011	2.73572	5.29553	2.95932	5.67241	9.09933
gene:Zm00001d006507	25.9844	18.4518	17.3291	16.7221	16.8646	16.4484	18.1098	15.9896	17.376	15.4822	18.3893	17.4701	26.9844	19.4518	18.3291	17.7221	17.8646	17.4484	19.1098	16.9896	18.376	16.4822	19.3893	18.4701	21.5884	17.6784	18.1585	18.1139	0.997544	1.18889	0.975956	16.2522	17.0583	18.8545	18.5423	15.9237	15.3705	18.6028	17.7234	18.2826	19.8219	20.4498	21.0157	17.2522	18.0583	19.8545	19.5423	16.9237	16.3705
gene:Zm00001d006506	0.434451	0.434115	0	5.26854	0.660808	0.888022	1.72003	3.41228	0	0	1.81555	4.23214	1.43445	1.43412	1	6.26854	1.66081	1.88802	2.72003	4.41228	1	1	2.81555	5.23214	1.28952	3.27246	2.71077	3.01589	1.11256	0.475704	1.08507	0	1.38476	0	0	1.39684	3.68311	0	0	0	0.363298	0.0606106	3.37165	1	2.38476	1	1	2.39683	4.68311
gene:Zm00001d006505	2.81067	4.78641	2.83328	0.454203	1.151	2.12499	1.5081	1.85761	3.62336	3.06149	2.35422	0.0598559	3.81067	5.78641	3.83328	1.4542	2.151	3.12499	2.5081	2.85761	4.62336	4.06149	3.35422	1.05986	4.47679	2.2434	3.32969	2.82519	0.848484	1.34451	0.794069	1.00538	1.1147	2.71153	1.88375	1.0433	1.34451	3.22756	0.998723	1.77129	2.11135	1.8092	3.20286	2.00538	2.1147	3.71153	2.88375	2.0433	2.34451
gene:Zm00001d006504	17.8288	21.195	21.4897	19.1153	17.5183	20.4074	16.6256	22.5002	14.9997	20.1309	23.6062	21.8568	18.8288	22.195	22.4897	20.1153	18.5183	21.4074	17.6256	23.5002	15.9997	21.1309	24.6062	22.8568	21.1712	20.0137	19.0418	22.8646	1.20076	1.11182	0.875312	18.8472	18.7755	19.0562	21.1319	19.6394	17.8743	23.7994	12.9677	15.6745	17.8654	17.956	23.5655	19.8472	19.7755	20.0562	22.1319	20.6394	18.8743
gene:Zm00001d006503	0.682398	0.390581	0.107764	0.698095	0.496499	0.0733687	0.646394	0.827739	0.590655	0.226166	0.852457	0.33716	1.6824	1.39058	1.10776	1.6981	1.4965	1.07337	1.64639	1.82774	1.59066	1.22617	1.85246	1.33716	1.39358	1.42265	1.68826	1.47193	0.87186	0.825453	0.966525	0.2894	0.147616	0.426766	0.287439	0.558818	0.859517	1.1954	1.00843	0.466692	0.991513	0.433599	0.179475	1.2894	1.14762	1.42677	1.28744	1.55882	1.85952
gene:Zm00001d006502	36.0494	45.3083	24.2246	25.9843	24.6159	24.4484	39.8428	42.2643	18.0461	31.7587	33.6299	26.9729	37.0494	46.3083	25.2246	26.9843	25.6159	25.4484	40.8428	43.2643	19.0461	32.7587	34.6299	27.9729	36.1941	26.0162	34.3844	31.7872	0.924465	1.05263	0.818451	37.3915	34.0748	39.9726	50.2602	25.2769	25.5135	26.1043	36.757	38.7192	41.2611	30.9016	46.9676	38.3915	35.0748	40.9726	51.2602	26.2769	26.5135
gene:Zm00001d016863	0.536325	0.714027	1.03908	0.329134	1.02794	1.29704	0.982561	1.30012	0.971043	0.61378	0.613781	0.637829	1.53632	1.71403	2.03908	1.32913	2.02794	2.29704	1.98256	2.30012	1.97104	1.61378	1.61378	1.63783	1.76314	1.8847	2.08457	1.6218	0.777999	0.845805	1.16211	0.228006	0.790406	0.751413	0.462845	0.79535	0.446172	0.994629	0.480618	0.446095	0.319897	0.410792	0.514997	1.22801	1.79041	1.75141	1.46284	1.79535	1.44617
Zea_mays_newGene_15832	2.99236	1.40225	5.76458	3.51664	0.277176	1.7435	1.2046	2.84755	0.700895	0.962399	2.3618	2.81797	3.99236	2.40225	6.76458	4.51664	1.27718	2.7435	2.2046	3.84755	1.7009	1.9624	3.3618	3.81797	4.3864	2.84577	2.58435	3.04739	1.17917	1.69729	0.933838	1.73484	3.7664	1.72999	2.57352	2.1671	1.14597	3.85415	1.17602	0.961696	4.30613	2.32484	1.24484	2.73484	4.7664	2.72999	3.57352	3.1671	2.14597
Zea_mays_newGene_15838	0	0	0	0	0	0	1.31249	0	0	0	0	0	1	1	1	1	1	1	2.31249	1	1	1	1	1	1	1	1.4375	1	0.695654	0.695654	1	0	0	0	0	0	0	0	0	0	0	0	0	1	1	1	1	1	1
gene:Zm00001d006509	3.79953	2.36937	1.9154	3.49802	5.44307	8.48187	4.39014	3.55979	7.25029	3.62523	5.93962	4.51809	4.79953	3.36937	2.9154	4.49802	6.44307	9.48187	5.39014	4.55979	8.25029	4.62523	6.93962	5.51809	3.69477	6.80765	6.06674	5.69431	0.938612	0.60902	1.19552	4.7855	3.02307	5.29865	2.93718	5.0063	4.63339	3.87786	6.35955	5.1707	5.22741	3.00837	2.19343	5.7855	4.02307	6.29865	3.93718	6.0063	5.63339
gene:Zm00001d006508	8.06402	2.87587	4.31912	2.95584	3.70692	4.11533	1.81392	2.41268	1.47426	3.85308	4.15013	5.19221	9.06402	3.87587	5.31912	3.95584	4.70692	5.11533	2.81392	3.41268	2.47426	4.85308	5.15013	6.19221	6.08633	4.5927	2.90029	5.39847	1.86136	2.09853	0.85074	3.44522	4.73781	1.44179	4.21349	1.18337	1.93803	1.03206	3.82671	4.53936	3.03693	2.12802	5.52039	4.44522	5.73781	2.44179	5.21349	2.18337	2.93803
gene:Zm00001d027645	3.25907	0.860616	1.198	0.947745	1.72988	2.10013	2.04151	1.35655	1.30483	2.30229	2.28552	1.00134	4.25907	1.86062	2.198	1.94774	2.72988	3.10013	3.04151	2.35655	2.30483	3.30229	3.28552	2.00134	2.77256	2.59258	2.56763	2.86305	1.11506	1.07981	0.905532	1.19747	1.13349	0.303664	0.70093	0.967518	0.693582	0.81927	0.730568	0.530768	1.96876	3.35299	1.53475	2.19747	2.13349	1.30366	1.70093	1.96752	1.69358
Zea_mays_newGene_4650	0.9791	0.478121	0.745395	1.08244	1.14324	0.654001	1.23005	0.660579	0.993743	1.00547	1.46632	0.883517	1.9791	1.47812	1.74539	2.08244	2.14324	1.654	2.23005	1.66058	1.99374	2.00547	2.46632	1.88352	1.73421	1.9599	1.96146	2.11844	1.08003	0.884142	0.925162	0.53827	0.804993	0.790975	0.516351	0.538411	0.440362	0.729964	0.452546	0.674032	1.36983	1.1273	1.09749	1.53827	1.80499	1.79098	1.51635	1.53841	1.44036
Zea_mays_newGene_17471	0	0	0	0	0	0	0	0	0	0	0	0	1	1	1	1	1	1	1	1	1	1	1	1	1	1	1	1	1	1	1	0	0	0	0	0	0	0	0.508081	1.65695	0	0	0	1	1	1	1	1	1
gene:Zm00001d053642	35.7464	50.8613	90.1245	67.005	76.3349	80.0625	135.785	90.5615	55.5606	52.6509	35.8427	86.2771	36.7464	51.8613	91.1245	68.005	77.3349	81.0625	136.785	91.5615	56.5606	53.6509	36.8427	87.2771	59.9107	75.4675	94.9691	59.2569	0.62396	0.630845	1.27356	27.864	49.5275	64.0829	67.2383	40.1763	76.9338	35.7662	42.9527	37.9292	50.5706	26.2807	32.2513	28.864	50.5275	65.0829	68.2383	41.1763	77.9338
gene:Zm00001d053643	47.9538	67.3454	64.5734	53.3902	41.119	44.0726	75.786	69.0337	56.325	47.3467	43.5679	44.0681	48.9538	68.3454	65.5734	54.3902	42.119	45.0726	76.786	70.0337	57.325	48.3467	44.5679	45.0681	60.9575	47.1939	68.0482	45.9943	0.675907	0.895799	1.02608	42.3971	42.6017	48.8332	46.6203	58.8374	54.5541	58.6064	33.3615	35.9056	43.4506	46.1222	52.5394	43.3971	43.6017	49.8332	47.6203	59.8374	55.5541
gene:Zm00001d053640	13.8932	26.182	26.4697	17.8913	18.099	14.6892	28.5116	21.9724	18.3108	21.9172	22.6038	16.422	14.8932	27.182	27.4697	18.8913	19.099	15.6892	29.5116	22.9724	19.3108	22.9172	23.6038	17.422	23.1816	17.8932	23.9316	21.3143	0.890634	0.968662	0.839492	13.5073	18.8455	23.2234	20.2686	20.396	32.4667	25.7116	17.3364	16.7497	22.0572	17.8591	20.0264	14.5073	19.8455	24.2234	21.2686	21.396	33.4667
gene:Zm00001d053641	30.1129	57.9779	47.8277	44.7962	54.5707	41.5172	56.5037	58.7508	53.8696	46.0828	34.3873	39.4874	31.1129	58.9779	48.8277	45.7962	55.5707	42.5172	57.5037	59.7508	54.8696	47.0828	35.3873	40.4874	46.3062	47.9614	57.3747	40.9858	0.714354	0.807083	1.17019	55.3803	53.5258	66.5077	71.8348	62.2382	72.7956	61.1386	51.1837	61.7969	55.4262	62.1432	63.6326	56.3803	54.5258	67.5077	72.8348	63.2382	73.7956
gene:Zm00001d050148	29.8163	32.2277	21.6096	26.6671	24.0262	23.0603	28.2311	24.3072	28.3806	24.7527	26.9896	31.7121	30.8163	33.2277	22.6096	27.6671	25.0262	24.0603	29.2311	25.3072	29.3806	25.7527	27.9896	32.7121	28.8845	25.5845	27.973	28.8181	1.03021	1.03259	0.887793	13.6651	17.1498	29.0659	23.6057	27.5102	27.2898	31.4638	18.6356	21.7115	23.6257	15.66	24.8747	14.6651	18.1498	30.0659	24.6057	28.5102	28.2898
gene:Zm00001d053648	23.4269	28.2797	20.1059	41.6502	44.3626	33.6611	31.0716	30.7909	54.9527	30.1616	27.8693	43.4956	24.4269	29.2797	21.1059	42.6502	45.3626	34.6611	32.0716	31.7909	55.9527	31.1616	28.8693	44.4956	24.9375	40.8913	39.9384	34.8422	0.872398	0.624399	1.17361	44.2437	43.5085	53.1278	45.122	50.7229	42.2284	24.5326	53.8898	59.3242	34.1	35.8263	27.4981	45.2437	44.5085	54.1278	46.122	51.7229	43.2284
gene:Zm00001d053649	116.212	108.861	93.1856	97.7842	107.113	112.009	91.763	86.4212	91.0211	97.8508	124.572	102.813	117.212	109.861	94.1856	98.7842	108.113	113.009	92.763	87.4212	92.0211	98.8508	125.572	103.813	107.086	106.635	90.7351	109.412	1.20584	1.18021	0.974623	81.682	89.9828	91.8751	103.025	87.7266	88.4552	84.8067	94.7693	99.0511	110.202	106.45	90.433	82.682	90.9828	92.8751	104.025	88.7266	89.4552
gene:Zm00001d021900	3.40996	3.56287	4.05091	5.64162	5.63172	7.38856	3.37053	4.24321	1.78495	3.5423	4.65265	5.26879	4.40996	4.56287	5.05091	6.64162	6.63172	8.38856	4.37053	5.24321	2.78495	4.5423	5.65265	6.26879	4.67458	7.22063	4.1329	5.48792	1.32786	1.13107	1.31573	2.28834	4.32256	4.16503	2.87299	6.97295	7.69426	6.92442	3.32501	3.46331	3.22207	3.47846	2.39949	3.28834	5.32256	5.16503	3.87299	7.97295	8.69426
gene:Zm00001d041833	37.806	46.468	42.1073	31.4254	24.7756	21.158	49.5185	54.282	43.4279	30.7064	27.5271	28.6718	38.806	47.468	43.1073	32.4254	25.7756	22.158	50.5185	55.282	44.4279	31.7064	28.5271	29.6718	43.1271	26.7864	50.0761	29.9684	0.598457	0.86123	0.89382	24.9245	33.8631	46.3793	28.1289	49.537	65.0314	66.8549	37.8829	28.4156	28.391	38.5879	28.5219	25.9245	34.8631	47.3793	29.1289	50.537	66.0314
gene:Zm00001d041831	25.7278	26.8782	25.051	22.2439	22.7693	27.0061	24.9957	27.5034	22.5	28.0715	32.3855	29.1935	26.7278	27.8782	26.051	23.2439	23.7693	28.0061	25.9957	28.5034	23.5	29.0715	33.3855	30.1935	26.8857	25.0064	25.9997	30.8835	1.18784	1.03408	0.809702	22.3607	24.5155	18.5385	26.6276	21.9124	25.591	20.4058	26.2515	21.6226	26.2785	37.7407	21.8958	23.3607	25.5155	19.5385	27.6276	22.9124	26.591
gene:Zm00001d021904	7.41563	12.2671	10.1101	8.88019	7.90233	8.34875	10.4523	9.10384	9.57104	9.24165	9.24001	8.09686	8.41563	13.2671	11.1101	9.88019	8.90233	9.34875	11.4523	10.1038	10.571	10.2417	10.24	9.09686	10.9309	9.37709	10.709	9.85951	0.920671	1.02072	0.951071	7.19981	6.8502	7.97905	10.8137	10.1081	13.0023	9.47417	9.52459	8.43054	9.38169	7.70029	9.19399	8.19981	7.8502	8.97905	11.8137	11.1081	14.0023
gene:Zm00001d021905	0.0380973	1.32802	0.390329	0.0486363	0.202297	0.302964	0.107721	0	2.03311	0	0.71666	0.257378	1.0381	2.32802	1.39033	1.04864	1.2023	1.30296	1.10772	1	3.03311	1	1.71666	1.25738	1.58548	1.18463	1.71361	1.32468	0.773035	0.925231	0.894279	0	0.0793552	1.11473	0.0926014	0.373245	0.187023	2.59699	0.254579	0.433267	0	0.701287	0.180058	1	1.07936	2.11473	1.0926	1.37325	1.18702
gene:Zm00001d038155	5.81236	6.30996	4.70062	3.43921	3.69017	4.55518	4.00995	5.17886	4.77494	2.48899	2.35302	3.2236	6.81236	7.30996	5.70062	4.43921	4.69017	5.55518	5.00995	6.17886	5.77494	3.48899	3.35302	4.2236	6.60765	4.89485	5.65458	3.68853	0.652309	1.16855	1.32705	4.4156	5.85214	6.89381	2.44505	15.7836	12.8727	12.8262	4.60407	2.84969	4.16503	4.89203	3.92714	5.4156	6.85214	7.89381	3.44505	16.7836	13.8727
gene:Zm00001d021909	5.82189	15.3456	10.9463	11.2122	7.72838	6.13224	12.3576	13.9536	9.4272	5.10676	5.94138	8.34598	6.82189	16.3456	11.9463	12.2122	8.72838	7.13224	13.3576	14.9536	10.4272	6.10676	6.94138	9.34598	11.7046	9.3576	12.9128	7.46471	0.578086	0.906435	1.25358	8.28701	9.86174	14.5164	6.66972	13.4382	14.5905	17.0667	5.34014	8.38083	7.37881	5.64036	8.42024	9.28701	10.8617	15.5164	7.66972	14.4382	15.5905
gene:Zm00001d041838	1.398	2.20342	1.55386	0.607498	0.844529	0.319569	1.45349	2.61007	1.71969	1.40436	2.06016	1.69535	2.398	3.20342	2.55386	1.6075	1.84453	1.31957	2.45349	3.61007	2.71969	2.40436	3.06016	2.69535	2.71843	1.59053	2.92775	2.71996	0.929026	0.928503	0.584764	0.436572	1.67494	1.51064	1.06168	0.764065	1.495	0.922967	0.827382	0.670361	0.780037	1.14704	1.28848	1.43657	2.67494	2.51064	2.06168	1.76407	2.495
gene:Zm00001d038156	16.6756	20.4508	29.397	24.1054	19.8045	18.4251	21.3889	18.6562	18.8264	17.0438	15.5093	19.5099	17.6756	21.4508	30.397	25.1054	20.8045	19.4251	22.3889	19.6562	19.8264	18.0438	16.5093	20.5099	23.1745	21.7783	20.6238	18.3544	0.88996	1.12368	1.18655	14.8789	21.1372	21.6297	21.8976	22.697	23.9181	19.2146	17.6882	15.7402	15.8362	17.938	23.1258	15.8789	22.1372	22.6297	22.8976	23.697	24.9181
gene:Zm00001d038151	4.28043	2.29907	1.85183	7.32357	9.64633	9.8789	4.04061	4.16006	4.25965	8.68348	7.36051	7.8211	5.28043	3.29907	2.85183	8.32357	10.6463	10.8789	5.04061	5.16006	5.25965	9.68348	8.36051	8.8211	3.81045	9.9496	5.15344	8.95503	1.73768	0.739399	1.11106	6.43427	6.39814	4.64278	6.82477	4.95221	2.24745	2.64122	14.9403	5.23414	2.74895	3.91517	2.10415	7.43427	7.39814	5.64278	7.82477	5.95221	3.24745
gene:Zm00001d038150	35.6253	54.4434	50.4349	37.5037	36.549	34.6034	43.0817	45.0332	46.8253	34.5314	38.8664	36.2599	36.6253	55.4434	51.4349	38.5037	37.549	35.6034	44.0817	46.0332	47.8253	35.5314	39.8664	37.2599	47.8345	37.2187	45.9801	37.5526	0.816714	1.04033	0.99111	34.4218	38.7221	47.5209	30.5383	42.8172	47.8083	46.0457	32.9022	30.826	35.3639	34.892	38.5976	35.4218	39.7221	48.5209	31.5383	43.8172	48.8083
gene:Zm00001d038153	7.78727	8.74238	8.36269	4.9269	6.47674	14.0041	5.06428	6.13383	5.72116	16.8931	16.6674	9.38349	8.78727	9.74238	9.36269	5.9269	7.47674	15.0041	6.06428	7.13383	6.72116	17.8931	17.6674	10.3835	9.29744	9.46924	6.63975	15.3147	2.30651	1.40027	0.618313	5.71952	6.98953	4.04501	5.45735	7.2821	3.9999	9.22044	8.32511	5.8892	6.81431	8.91092	3.07515	6.71952	7.98953	5.04501	6.45735	8.2821	4.9999
gene:Zm00001d013332	63.749	54.4283	36.1191	43.7517	60.4336	65.2668	42.1611	54.7428	50.439	61.3641	56.4238	53.3294	64.749	55.4283	37.1191	44.7517	61.4336	66.2668	43.1611	55.7428	51.439	62.3641	57.4238	54.3294	52.4321	57.4841	50.1143	58.0391	1.15813	1.04625	0.990437	38.0975	45.6855	52.882	36.3223	50.514	46.9048	66.3225	53.1371	37.2419	68.0198	46.2131	55.1464	39.0975	46.6855	53.882	37.3223	51.514	47.9048
gene:Zm00001d013333	31.4428	26.0688	18.3232	61.239	73.4396	53.3985	43.2549	45.1218	73.3882	48.4146	25.3751	59.4635	32.4428	27.0688	19.3232	62.239	74.4396	54.3985	44.2549	46.1218	74.3882	49.4146	26.3751	60.4635	26.2783	63.6924	54.9216	45.4177	0.826955	0.478468	1.40237	39.7965	65.4216	51.0715	55.1883	65.4989	57.8889	77.5175	34.0836	36.7617	20.2765	26.3015	37.4635	40.7965	66.4216	52.0715	56.1883	66.4989	58.8889
gene:Zm00001d013330	28.7414	26.6584	23.8155	28.0107	23.8932	28.9903	23.8561	20.6196	18.3202	24.1916	25.1495	28.8763	29.7414	27.6584	24.8155	29.0107	24.8932	29.9903	24.8561	21.6196	19.3202	25.1916	26.1495	29.8763	27.4051	27.9647	21.932	27.0725	1.23438	1.24955	1.03296	18.7991	22.1213	26.2345	23.1829	21.8749	25.6411	25.0952	16.8552	20.8929	19.6683	16.7108	19.4011	19.7991	23.1213	27.2345	24.1829	22.8749	26.6411
gene:Zm00001d013331	3.48432	5.15736	2.04449	3.78772	4.43823	3.04765	2.90952	2.89842	3.94363	4.66865	2.33021	3.42381	4.48432	6.15736	3.04449	4.78772	5.43823	4.04765	3.90952	3.89842	4.94363	5.66865	3.33021	4.42381	4.56205	4.75787	4.25052	4.47422	1.05263	1.07329	1.0634	2.2227	2.05957	4.697	2.12426	7.0727	5.98445	8.61833	2.94476	3.44406	3.63204	4.02435	4.05909	3.2227	3.05957	5.697	3.12426	8.0727	6.98445
gene:Zm00001d013336	59.9188	69.5573	58.1613	60.8048	57.5065	52.2682	73.2266	63.7612	61.3912	61.6028	76.0644	62.562	60.9188	70.5573	59.1613	61.8048	58.5065	53.2682	74.2266	64.7612	62.3912	62.6028	77.0644	63.562	63.5458	57.8598	67.1263	67.743	1.00919	0.94666	0.854107	52.7659	54.2755	65.0333	58.4338	64.1309	68.144	62.6236	50.0218	48.1637	53.7996	54.8237	57.3447	53.7659	55.2755	66.0333	59.4338	65.1309	69.144
gene:Zm00001d040129	1.0205	1.0976	3.17592	0.659608	0.782707	1.29902	1.15558	2.13545	1.2842	0.678184	1.34501	0.806273	2.0205	2.0976	4.17592	1.65961	1.78271	2.29902	2.15558	3.13545	2.2842	1.67818	2.34501	1.80627	2.76467	1.91378	2.52508	1.94316	0.769543	1.09489	0.984882	1.06475	1.07773	0.751095	0.754895	0.935503	0.779258	0.623033	0.979968	0.785699	0.749923	0.702879	0.485546	2.06475	2.07773	1.7511	1.75489	1.9355	1.77926
gene:Zm00001d013335	10.5064	10.9677	9.65999	15.9001	10.6873	9.77851	17.6666	11.6965	13.231	10.3874	11.672	12.5612	11.5064	11.9677	10.66	16.9001	11.6873	10.7785	18.6666	12.6965	14.231	11.3874	12.672	13.5612	11.378	13.122	15.198	12.5402	0.825122	0.748652	1.04639	12.7933	13.7034	13.1557	14.238	14.138	15.1983	13.6195	15.5665	13.6982	12.408	13.4756	13.4285	13.7933	14.7034	14.1557	15.238	15.138	16.1983
gene:Zm00001d040127	17.1041	20.4504	21.6087	21.3595	23.4989	26.8345	22.3738	25.5126	30.8883	23.2898	22.2192	25.4264	18.1041	21.4504	22.6087	22.3595	24.4989	27.8345	23.3738	26.5126	31.8883	24.2898	23.2192	26.4264	20.721	24.8977	27.2582	24.6451	0.904135	0.760175	1.01025	29.6768	28.5665	20.9067	24.577	21.984	14.0943	22.5017	23.1335	22.9952	20.5916	27.193	20.8002	30.6768	29.5665	21.9067	25.577	22.984	15.0943
gene:Zm00001d040126	11.4775	5.93212	1.71174	9.18614	12.5568	11.1631	9.4431	10.5902	6.23032	21.4705	10.4474	9.80811	12.4775	6.93212	2.71174	10.1861	13.5568	12.1631	10.4431	11.5902	7.23032	22.4705	11.4474	10.8081	7.37378	11.9687	9.75453	14.9087	1.52838	0.755934	0.8028	10.7191	11.2763	14.9017	10.7424	21.5779	9.95724	11.0382	26.4791	21.2059	16.5665	13.0785	14.3938	11.7191	12.2763	15.9017	11.7424	22.5779	10.9572
gene:Zm00001d040125	7.56615	9.13327	11.9334	5.48294	11.031	13.5866	14.1507	19.3047	13.2987	11.7357	10.7721	12.5329	8.56615	10.1333	12.9334	6.48294	12.031	14.5866	15.1507	20.3047	14.2987	12.7357	11.7721	13.5329	10.5443	11.0335	16.5847	12.6802	0.764573	0.635783	0.870138	9.5521	15.4797	13.197	8.03932	11.1478	12.6091	16.6563	13.4832	17.2665	10.4074	5.21588	16.6226	10.5521	16.4797	14.197	9.03932	12.1478	13.6091
gene:Zm00001d040124	29.0666	28.6444	34.6508	34.6536	25.1213	27.8386	39.484	41.8747	43.3167	37.8135	30.7587	30.1546	30.0666	29.6444	35.6508	35.6536	26.1213	28.8386	40.484	42.8747	44.3167	38.8135	31.7587	31.1546	31.7872	30.2045	42.5585	33.9089	0.796761	0.746907	0.890754	38.8798	34.73	38.2132	45.2004	32.9745	33.4067	37.1849	43.222	42.4594	36.432	33.359	32.4493	39.8798	35.73	39.2132	46.2004	33.9745	34.4067
gene:Zm00001d040123	67.4507	84.0457	84.5069	88.1886	77.916	91.5069	73.0761	74.8953	82.6963	63.67	68.5917	79.4801	68.4507	85.0457	85.5069	89.1886	78.916	92.5069	74.0761	75.8953	83.6963	64.67	69.5917	80.4801	79.6678	86.8705	77.8892	71.5806	0.919005	1.02283	1.2136	61.388	77.053	86.2023	70.3361	76.5077	84.6368	78.9206	65.7719	71.8679	62.3581	71.2434	67.8932	62.388	78.053	87.2023	71.3361	77.5077	85.6368
gene:Zm00001d040120	0	0	0	0	0.0826557	0	0	0	0	0	0	0.0807389	1	1	1	1	1.08266	1	1	1	1	1	1	1.08074	1	1.02755	1	1.02691	1.02691	1	1.00062	2.64494	0.247528	0.566751	1.05324	0.505084	0	0.981861	0.320152	0.562809	0.16292	0.348326	0.337303	3.64494	1.24753	1.56675	2.05324	1.50508	1
gene:Zm00001d052698	72.1635	60.9982	54.87	72.6553	60.9467	73.5352	65.1282	56.2208	51.9255	70.4929	74.5217	71.1527	73.1635	61.9982	55.87	73.6553	61.9467	74.5352	66.1282	57.2208	52.9255	71.4929	75.5217	72.1527	63.6772	70.0457	58.7581	73.0558	1.24333	1.08372	0.958798	63.7894	61.3324	43.4744	68.0976	48.0812	53.6865	58.5474	56.3591	59.453	73.3531	68.9709	61.0222	64.7894	62.3324	44.4744	69.0976	49.0812	54.6865
gene:Zm00001d035462	0.841398	0	0.119228	0.442712	0.841275	1.56465	0	0	0	0.554424	1.20279	0.479892	1.8414	1	1.11923	1.44271	1.84128	2.56465	1	1	1	1.55442	2.20279	1.47989	1.32021	1.94955	1	1.7457	1.7457	1.32021	1.11677	4.34147	1.19687	0	4.47226	0	0.105608	0.515335	6.135	4.6775	4.61021	5.07599	2.18021	5.34147	2.19687	1	5.47226	1	1.10561
gene:Zm00001d050143	1.59728	2.60244	1.27423	1.38806	1.0211	1.23	1.5032	0.418233	0.123274	0.184679	1.17108	0.92804	2.59728	3.60244	2.27423	2.38806	2.0211	2.23	2.5032	1.41823	1.12327	1.18468	2.17108	1.92804	2.82465	2.21305	1.68157	1.76127	1.04739	1.67977	1.25651	1.53988	1.05287	0.708441	2.6036	0	2.12082	1.6863	1.04947	0.675836	3.65974	1.24243	0.114434	2.53988	2.05287	1.70844	3.6036	1	3.12082
gene:Zm00001d008722	12.454	6.59839	17.0952	5.46891	5.49424	7.55826	5.86064	7.07487	0.290791	4.82634	5.90818	5.00122	13.454	7.59839	18.0952	6.46891	6.49424	8.55826	6.86064	8.07487	1.29079	5.82634	6.90818	6.00122	13.0492	7.17381	5.40877	6.24525	1.15465	2.4126	1.14868	3.474	2.94621	2.82532	4.04577	4.54298	3.69569	2.826	3.9345	6.78809	7.0502	3.42919	16.1555	4.474	3.94621	3.82532	5.04577	5.54298	4.69569
gene:Zm00001d052696	18.8317	16.2241	14.942	16.3805	14.646	14.5435	18.1545	17.6531	19.6072	15.2409	17.7068	15.7953	19.8317	17.2241	15.942	17.3805	15.646	15.5435	19.1545	18.6531	20.6072	16.2409	18.7068	16.7953	17.6659	16.19	19.4716	17.2477	0.885786	0.907267	0.938677	12.0499	15.4244	18.74	16.128	18.2921	22.6591	20.7233	13.9092	19.9267	19.8836	16.9424	16.7212	13.0499	16.4244	19.74	17.128	19.2921	23.6591
gene:Zm00001d049762	17.2154	21.8846	17.2375	14.6595	13.5567	17.4924	16.457	14.2656	12.7073	12.2471	16.8402	17.1159	18.2154	22.8846	18.2375	15.6595	14.5567	18.4924	17.457	15.2656	13.7073	13.2471	17.8402	18.1159	19.7792	16.2362	15.4766	16.4011	1.05973	1.278	0.989947	12.5054	11.7953	16.1664	10.3142	12.6519	12.8036	19.6014	11.3775	9.51277	13.2061	14.6718	16.2933	13.5054	12.7953	17.1664	11.3142	13.6519	13.8036
gene:Zm00001d049763	8.40516	10.333	11.8773	6.58557	7.71858	9.27978	13.9665	12.6023	9.19976	9.44256	11.2089	9.40121	9.40516	11.333	12.8773	7.58557	8.71858	10.2798	14.9665	13.6023	10.1998	10.4426	12.2089	10.4012	11.2051	8.86131	12.9229	11.0176	0.852564	0.867079	0.80429	0.882748	2.77886	4.27622	1.52647	5.77759	6.53458	10.7464	1.29146	2.01076	1.19186	2.14873	2.58197	1.88275	3.77886	5.27622	2.52647	6.77759	7.53458
gene:Zm00001d049761	30.9626	48.8132	40.1148	45.9188	33.0392	32.8789	55.7311	37.8953	39.365	33.1186	35.1115	31.0798	31.9626	49.8132	41.1148	46.9188	34.0392	33.8789	56.7311	38.8953	40.365	34.1186	36.1115	32.0798	40.9636	38.279	45.3305	34.1033	0.752325	0.903665	1.12244	26.9875	36.9469	55.3684	27.5983	48.4657	59.0115	53.354	23.6608	25.7653	27.4258	27.681	30.0827	27.9875	37.9469	56.3684	28.5983	49.4657	60.0115
gene:Zm00001d049766	7.40653	9.26012	8.64956	22.6756	39.1761	22.3763	8.99585	16.5818	38.5197	16.6879	9.11677	17.7669	8.40653	10.2601	9.64956	23.6756	40.1761	23.3763	9.99585	17.5818	39.5197	17.6879	10.1168	18.7669	9.43874	29.076	22.3658	15.5238	0.694088	0.422016	1.87299	30.5918	36.77	23.2331	23.7791	31.4549	16.5392	25.3028	44.6754	28.8771	16.4953	27.9485	11.8137	31.5918	37.77	24.2331	24.7791	32.4549	17.5392
gene:Zm00001d049767	40.4299	51.5461	42.3816	48.0103	41.6121	42.5582	57.7679	51.4587	60.3352	41.2559	43.4819	45.0066	41.4299	52.5461	43.3816	49.0103	42.6121	43.5582	58.7679	52.4587	61.3352	42.2559	44.4819	46.0066	45.7859	45.0602	57.5206	44.2481	0.769257	0.795991	1.01835	37.2367	42.2122	54.6197	38.4037	54.9722	63.6783	49.5777	35.7111	45.2968	39.0068	41.7307	38.8299	38.2367	43.2122	55.6197	39.4037	55.9722	64.6783
gene:Zm00001d049764	50.3051	100.454	102.012	77.6997	65.5323	64.605	99.9211	91.3612	95.8787	61.9219	72.944	60.2467	51.3051	101.454	103.012	78.6997	66.5323	65.605	100.921	92.3612	96.8787	62.9219	73.944	61.2467	85.2572	70.279	96.7203	66.0375	0.682768	0.881482	1.06423	28.7176	44.0678	75.6137	34.2122	91.6811	100.85	77.1385	32.4937	23.8494	31.3793	36.6912	42.087	29.7176	45.0678	76.6137	35.2122	92.6811	101.85
gene:Zm00001d049768	27.1152	52.2291	69.5075	38.032	27.962	32.1338	58.6699	53.3584	61.7267	26.2137	27.8268	26.6451	28.1152	53.2291	70.5075	39.032	28.962	33.1338	59.6699	54.3584	62.7267	27.2137	28.8268	27.6451	50.6173	33.7092	58.9183	27.8952	0.473456	0.859109	1.20842	22.8295	33.0119	38.9138	25.9235	35.7034	49.5122	34.0886	27.7988	24.0086	22.2612	19.8959	32.5287	23.8295	34.0119	39.9138	26.9235	36.7034	50.5122
gene:Zm00001d049769	5.10383	2.26747	4.09134	4.04121	2.23474	5.30471	3.11668	2.01831	6.07573	0.64734	2.33642	5.37991	6.10383	3.26747	5.09134	5.04121	3.23474	6.30471	4.11668	3.01831	7.07573	1.64734	3.33642	6.37991	4.82088	4.86022	4.73691	3.78789	0.799655	1.01773	1.28309	1.80487	1.77347	2.06775	1.07618	4.29633	2.50817	1.14497	8.1578	3.60312	4.39019	4.35898	4.07968	2.80487	2.77347	3.06775	2.07618	5.29633	3.50817
gene:Zm00001d052519	10.6013	10.9693	11.4317	9.41058	8.11732	11.5346	12.1472	13.5014	9.59073	10.8189	9.66358	9.6917	11.6013	11.9693	12.4317	10.4106	9.11732	12.5346	13.1472	14.5014	10.5907	11.8189	10.6636	10.6917	12.0008	10.6875	12.7465	11.0581	0.867541	0.941499	0.966488	7.71369	8.62489	9.87039	4.96181	14.0266	12.1755	16.2094	7.93652	6.32019	7.91743	8.38705	14.6638	8.71369	9.62489	10.8704	5.96181	15.0266	13.1755
gene:Zm00001d052518	11.5729	20.4071	28.3096	11.31	16.2013	26.0349	26.5011	19.692	20.0138	11.1745	30.1077	19.6625	12.5729	21.4071	29.3096	12.31	17.2013	27.0349	27.5011	20.692	21.0138	12.1745	31.1077	20.6625	21.0965	18.8487	23.069	21.3149	0.923963	0.914497	0.884298	8.77465	14.2916	8.78762	5.62677	7.74644	6.2462	14.9093	6.42308	4.2099	7.75332	5.96457	21.8928	9.77465	15.2916	9.78762	6.62677	8.74644	7.2462
gene:Zm00001d044719	0	0	0	0	0	0	0.119688	0	0	0	0	0	1	1	1	1	1	1	1.11969	1	1	1	1	1	1	1	1.0399	1	0.961635	0.961635	1	0	0	0	0	0	0	0	0	0	1.76015	0	0	1	1	1	1	1	1
gene:Zm00001d044713	68.8759	101.397	89.8548	82.7767	63.5276	58.9806	100.316	83.0548	77.2105	61.0887	48.2648	62.3701	69.8759	102.397	90.8548	83.7767	64.5276	59.9806	101.316	84.0548	78.2105	62.0887	49.2648	63.3701	87.7094	69.4283	87.8604	58.2412	0.662883	0.998281	1.19208	79.1239	82.0479	97.0311	85.3906	94.1733	108.535	87.8535	79.5761	89.4164	76.6563	75.6822	100.457	80.1239	83.0479	98.0311	86.3906	95.1733	109.535
gene:Zm00001d044715	1.29208	4.14538	3.50474	2.17118	1.17999	4.49927	2.74124	4.07014	7.73772	0	0.957846	1.75056	2.29208	5.14538	4.50474	3.17118	2.17999	5.49927	3.74124	5.07014	8.73772	1	1.95785	2.75056	3.98073	3.61681	5.8497	1.9028	0.325282	0.680502	1.90078	1.85041	3.51175	3.65049	2.24078	4.60875	2.75163	2.43913	3.06967	1.97793	1.82696	5.30729	4.10496	2.85041	4.51175	4.65049	3.24078	5.60875	3.75163
gene:Zm00001d044716	34.8455	28.4792	29.8981	29.4008	27.4725	29.7229	25.5911	33.4525	22.1396	27.5232	26.9219	34.0328	35.8455	29.4792	30.8981	30.4008	28.4725	30.7229	26.5911	34.4525	23.1396	28.5232	27.9219	35.0328	32.0743	29.8654	28.061	30.4926	1.08665	1.14302	0.979431	20.1675	20.9118	21.6238	24.6644	25.3418	25.2862	21.2726	24.8218	15.5483	24.6141	17.2648	30.8777	21.1675	21.9118	22.6238	25.6644	26.3418	26.2862
gene:Zm00001d044717	11.4868	13.815	11.3709	10.176	8.36451	9.89327	13.124	12.3089	10.1087	5.18613	10.0045	7.81556	12.4868	14.815	12.3709	11.176	9.36451	10.8933	14.124	13.3089	11.1087	6.18613	11.0045	8.81556	13.2242	10.4779	12.8472	8.66872	0.674755	1.02935	1.2087	1.46955	2.24631	7.92836	2.67264	7.42853	8.20725	14.2699	2.4363	2.52657	2.69914	2.0648	1.11379	2.46955	3.24631	8.92836	3.67264	8.42853	9.20725
gene:Zm00001d017053	17.4241	22.5209	18.6024	19.0354	17.2489	18.9642	27.1681	16.8841	24.7992	17.2166	23.1962	22.0089	18.4241	23.5209	19.6024	20.0354	18.2489	19.9642	28.1681	17.8841	25.7992	18.2166	24.1962	23.0089	20.5158	19.4162	23.9505	21.8073	0.910515	0.856594	0.890353	10.9599	11.8025	24.6858	15.1553	16.9347	16.4231	21.9281	12.8105	17.3381	14.5511	13.8825	13.501	11.9599	12.8025	25.6858	16.1553	17.9347	17.4231
gene:Zm00001d017050	5.97223	13.1577	8.84363	14.5758	8.46082	7.02369	16.4745	16.4182	23.5251	9.02177	8.32932	6.80635	6.97223	14.1577	9.84363	15.5758	9.46082	8.02369	17.4745	17.4182	24.5251	10.0218	9.32932	7.80635	10.3245	11.0201	19.8059	9.05248	0.457059	0.521284	1.21736	6.59609	7.74513	23.3893	7.36208	16.3707	13.4756	12.1617	8.80145	10.5528	7.9622	5.62357	6.4926	7.59609	8.74513	24.3893	8.36208	17.3707	14.4756
gene:Zm00001d017058	3.42573	2.00258	1.86102	1.93947	1.65786	1.59117	2.93499	1.44187	2.85789	1.52935	2.42559	3.67756	4.42573	3.00258	2.86102	2.93947	2.65786	2.59117	3.93499	2.44187	3.85789	2.52935	3.42559	4.67756	3.42978	2.7295	3.41158	3.54417	1.03886	1.00533	0.770139	1.16662	1.75272	2.32399	1.38142	3.44372	1.56974	1.76239	2.62691	1.45732	1.50049	2.38901	2.61453	2.16662	2.75272	3.32399	2.38142	4.44372	2.56974
gene:Zm00001d049494	3.49724	4.58987	6.27575	5.09929	6.18132	3.40863	3.30547	5.69014	11.072	3.44655	4.03183	4.45347	4.49724	5.58987	7.27575	6.09929	7.18132	4.40863	4.30547	6.69014	12.072	4.44655	5.03183	5.45347	5.78762	5.89642	7.6892	4.97728	0.647308	0.752695	1.18467	4.7426	4.13073	5.65924	2.70287	5.13762	4.82923	6.37207	2.83188	3.4354	2.4434	3.22751	3.5905	5.7426	5.13073	6.65924	3.70287	6.13762	5.82923
gene:Zm00001d049495	46.3527	55.315	41.1957	52.8649	43.05	39.1738	57.5069	46.6274	43.2949	46.1321	52.0531	51.6022	47.3527	56.315	42.1957	53.8649	44.05	40.1738	58.5069	47.6274	44.2949	47.1321	53.0531	52.6022	48.6211	46.0296	50.1431	50.9291	1.01568	0.969648	0.903796	29.7475	34.1245	45.8224	30.8655	44.8446	48.8242	45.2974	33.9057	43.2575	31.6759	32.9015	35.3259	30.7475	35.1245	46.8224	31.8655	45.8446	49.8242
gene:Zm00001d003025	0.421657	1.27419	1.89769	0.288672	0.936408	0.5344	0.134867	0.495515	0.102886	0.558787	0.451066	0.476983	1.42166	2.27419	2.89769	1.28867	1.93641	1.5344	1.13487	1.49551	1.10289	1.55879	1.45107	1.47698	2.19785	1.58649	1.24442	1.49561	1.20185	1.76616	1.06077	0.389711	0.576709	0.606807	0.316324	0.233315	1.07141	1.00855	1.14366	0.132102	0.398624	0.38512	0	1.38971	1.57671	1.60681	1.31632	1.23331	2.07141
gene:Zm00001d003024	13.2211	13.394	12.7888	8.71799	9.30237	8.62868	14.556	9.24162	14.3111	5.38291	6.49621	10.2353	14.2211	14.394	13.7888	9.71799	10.3024	9.62868	15.556	10.2416	15.3111	6.38291	7.49621	11.2353	14.1346	9.88301	13.7029	8.37146	0.610925	1.03151	1.18056	9.28084	6.95614	9.87989	7.07321	7.78984	9.19627	13.4994	9.26468	8.51519	9.03949	9.5204	4.1172	10.2808	7.95614	10.8799	8.07321	8.78984	10.1963
gene:Zm00001d049490	1.75731	1.97858	3.79861	2.33835	2.65591	2.20522	4.00606	4.03645	1.55981	1.18218	2.3951	1.43064	2.75731	2.97858	4.79861	3.33835	3.65591	3.20522	5.00606	5.03645	2.55981	2.18218	3.3951	2.43064	3.5115	3.39982	4.20077	2.66931	0.635433	0.835917	1.27367	1.64643	2.14858	0.754109	2.65923	1.37479	2.52556	3.4097	2.14566	3.34147	2.48547	1.78312	3.86501	2.64643	3.14858	1.75411	3.65923	2.37479	3.52556
gene:Zm00001d003022	1.39185	4.4093	4.13633	4.03899	1.32712	3.20704	4.69358	1.78345	8.46407	1.09903	2.83299	2.49853	2.39185	5.4093	5.13633	5.03899	2.32712	4.20704	5.69358	2.78345	9.46407	2.09903	3.83299	3.49853	4.31249	3.85772	5.98037	3.14352	0.525639	0.721108	1.2272	1.78468	3.7041	4.07688	1.56871	1.62527	6.68861	4.5357	7.13441	3.71612	3.70897	3.02592	0.44732	2.78468	4.7041	5.07688	2.56871	2.62527	7.68861
gene:Zm00001d003021	1.45299	1.25551	0.682583	1.16748	1.86686	1.10442	0.748592	0.718737	1.21278	1.19779	1.01789	0.857277	2.45299	2.25551	1.68258	2.16748	2.86686	2.10442	1.74859	1.71874	2.21278	2.19779	2.01789	1.85728	2.13036	2.37958	1.89337	2.02432	1.06916	1.12517	1.1755	0.862675	1.55	1.34627	1.38214	0.896703	1.36549	1.04166	2.39594	1.84726	0.768268	1.08883	0.801301	1.86267	2.55	2.34627	2.38214	1.8967	2.36549
gene:Zm00001d049493	5.36281	6.14088	6.60251	3.64569	4.23324	4.23804	6.20569	7.37791	5.64875	5.82401	5.91232	5.89383	6.36281	7.14088	7.60251	4.64569	5.23324	5.23804	7.20569	8.37791	6.64875	6.82401	6.91232	6.89383	7.0354	5.03899	7.41078	6.87672	0.927934	0.949347	0.73276	3.7152	5.85942	7.23845	5.9931	5.5223	7.21738	8.35836	4.00646	5.2145	5.01957	3.46908	7.37677	4.7152	6.85942	8.23845	6.9931	6.5223	8.21738
gene:Zm00001d049499	23.309	30.0607	28.7803	31.2367	23.8473	27.4863	35.177	32.9505	36.3022	29.4139	33.4701	27.8005	24.309	31.0607	29.7803	32.2367	24.8473	28.4863	36.177	33.9505	37.3022	30.4139	34.4701	28.8005	28.3833	28.5234	35.8099	31.2282	0.872054	0.79261	0.913388	22.1124	24.3164	23.9273	25.9071	25.2803	33.1979	35.2893	23.112	27.206	31.1872	26.6145	30.0492	23.1124	25.3164	24.9273	26.9071	26.2803	34.1979
gene:Zm00001d003028	1.11778	0	0.0623701	1.12651	0.445875	1.34881	0.0756938	0	0.112478	0.218118	0	2.02245	2.11778	1	1.06237	2.12651	1.44587	2.34881	1.07569	1	1.11248	1.21812	1	3.02245	1.39338	1.97373	1.06272	1.74686	1.64375	1.31114	1.12988	2.20955	1.66487	0.946756	0	3.11733	0.946375	3.41048	1.03575	0.893663	0.865407	0.869635	0.979792	3.20955	2.66487	1.94676	1	4.11733	1.94637
gene:Zm00001d035642	10.3751	6.94571	6.2	12.64	5.92868	6.01259	12.8225	8.17986	6.24494	7.50954	17.6283	7.46486	11.3751	7.94571	7.2	13.64	6.92868	7.01259	13.8225	9.17986	7.24494	8.50954	18.6283	8.46486	8.84026	9.19375	10.0824	11.8676	1.17706	0.8768	0.774694	15.0053	8.60684	15.6072	20.0181	7.86393	13.6985	7.1541	16.2482	13.482	15.717	11.9058	13.5324	16.0053	9.60684	16.6072	21.0181	8.86393	14.6985
gene:Zm00001d035640	0.0451408	0	0	0.0853572	0.13656	0	0	0	0	0.638584	0.163646	0	1.04514	1	1	1.08536	1.13656	1	1	1	1	1.63858	1.16365	1	1.01505	1.07397	1	1.26741	1.26741	1.01505	0.847376	1.56574	0.583192	0	2.41138	0	0.0948786	0	1.81151	2.30922	3.47512	1.78627	1.43926	2.56574	1.58319	1	3.41138	1	1.09488
gene:Zm00001d035646	3.78699	6.47828	2.77461	4.59295	5.5693	2.52367	3.2252	5.61517	7.4932	5.17462	4.85274	3.5131	4.78699	7.47828	3.77461	5.59295	6.5693	3.52367	4.2252	6.61517	8.4932	6.17462	5.85274	4.5131	5.34662	5.22864	6.44452	5.51349	0.855531	0.829639	0.948336	4.94076	4.88259	7.5091	4.8604	18.4592	11.3686	13.8651	5.34229	3.83919	4.86536	2.45433	5.80296	5.94076	5.88259	8.5091	5.8604	19.4592	12.3686
gene:Zm00001d002999	10.7853	0.647032	1.8965	2.17623	6.20005	5.77398	0.878706	1.38134	0	4.06638	3.24866	5.94663	11.7853	1.64703	2.8965	3.17623	7.20005	6.77398	1.87871	2.38134	1	5.06638	4.24866	6.94663	5.44293	5.71675	1.75335	5.42056	3.09154	3.1043	1.05464	1.66889	2.38728	1.20588	1.63805	1.81517	1.79458	1.82703	0.42631	0.458998	1.17567	2.88743	0.381902	2.66889	3.38728	2.20588	2.63805	2.81517	2.79458
gene:Zm00001d002990	3.55849	4.14465	5.2067	2.90338	3.84491	1.11702	5.14213	3.36762	3.01933	2.29589	3.29325	5.6539	4.55849	5.14465	6.2067	3.90338	4.84491	2.11702	6.14213	4.36762	4.01933	3.29589	4.29325	6.6539	5.30328	3.62177	4.84302	4.74768	0.980313	1.09503	0.762851	1.63123	2.36796	1.91773	2.9778	2.51059	1.42342	3.87938	2.14292	4.54546	4.35307	3.36601	3.76184	2.63123	3.36796	2.91773	3.9778	3.51059	2.42342
gene:Zm00001d002992	22.2307	17.1884	23.8744	17.2038	22.5482	26.1285	26.7243	28.4156	21.0726	22.1223	20.0875	24.1814	23.2307	18.1884	24.8744	18.2038	23.5482	27.1285	27.7243	29.4156	22.0726	23.1223	21.0875	25.1814	22.0978	22.9602	26.4042	23.1304	0.876014	0.836907	0.99264	22.3845	21.1252	30.1529	18.1835	30.4045	31.7233	39.1862	22.5533	18.3942	22.0247	20.9295	14.7845	23.3845	22.1252	31.1529	19.1835	31.4045	32.7233
gene:Zm00001d002993	0.493352	1.25589	1.56496	0.294684	1.56129	0.288805	1.58224	1.84923	0.214165	1.17654	0.105689	1.75017	1.49335	2.25589	2.56496	1.29468	2.56129	1.28881	2.58224	2.84923	1.21416	2.17654	1.10569	2.75017	2.10473	1.71493	2.21521	2.0108	0.907724	0.950128	0.852857	1.20277	1.91679	1.69135	0.605291	1.09439	0	0.410677	0.811789	0.5871	0.212458	1.74448	0.839957	2.20277	2.91679	2.69135	1.60529	2.09439	1
gene:Zm00001d032144	0.45308	0	0	0	0.0780379	0	0.153047	0.268072	0.137924	1.41906	0	0	1.45308	1	1	1	1.07804	1	1.15305	1.26807	1.13792	2.41906	1	1	1.15103	1.02601	1.18635	1.47302	1.24164	0.970227	0.696537	0.56283	0.436086	0	0.681959	0.563421	0.369152	0.655885	0.734901	0.7029	0	0.602205	0.782288	1.56283	1.43609	1	1.68196	1.56342	1.36915
gene:Zm00001d032146	6.27376	6.88838	4.61846	4.92494	4.90248	7.38427	10.0529	5.17298	6.68082	7.35969	8.03405	5.15047	7.27376	7.88838	5.61846	5.92494	5.90248	8.38427	11.0529	6.17298	7.68082	8.35969	9.03405	6.15047	6.92687	6.73723	8.30224	7.84807	0.945295	0.834337	0.858457	8.60782	10.0866	9.30602	6.32492	8.88848	7.62672	7.08295	5.86365	10.0994	7.06721	5.98828	9.56644	9.60782	11.0866	10.306	7.32492	9.88848	8.62672
gene:Zm00001d032142	38.0941	26.7673	31.5467	30.0344	28.8116	39.3551	30.4889	25.4901	36.4071	30.0832	29.9113	34.1302	39.0941	27.7673	32.5467	31.0344	29.8116	40.3551	31.4889	26.4901	37.4071	31.0832	30.9113	35.1302	33.136	33.7337	31.7953	32.3749	1.01823	1.04217	1.04197	12.1685	18.3869	28.6695	6.45682	25.6657	24.7445	29.0231	9.52582	11.8409	14.1594	16.2095	4.50603	13.1685	19.3869	29.6695	7.45682	26.6657	25.7445
gene:Zm00001d032148	5.41208	5.49387	6.49774	4.4437	5.58283	5.44586	4.43568	4.68111	7.34719	3.76524	7.35924	9.84815	6.41208	6.49387	7.49774	5.4437	6.58283	6.44586	5.43568	5.68111	8.34719	4.76524	8.35924	10.8482	6.80123	6.15746	6.48799	7.99088	1.23164	1.04828	0.770561	1.85844	5.53581	5.48762	1.45861	4.05611	5.46324	6.69134	1.82551	0.910958	0.980195	2.54096	1.5845	2.85844	6.53581	6.48762	2.45861	5.05611	6.46324
gene:Zm00001d051091	0.802207	0.592626	0.520497	0.655364	0	0	1.11382	1.69329	0.299851	0	0	0.737233	1.80221	1.59263	1.5205	1.65536	1	1	2.11382	2.69329	1.29985	1	1	1.73723	1.63844	1.21845	2.03565	1.24574	0.611963	0.804873	0.978094	0	0	0	0	0	0.817771	0	0	0.548403	0.782505	0	0	1	1	1	1	1	1.81777
Zea_mays_newGene_33317	0	1.66733	0.0848621	0.731146	0.665826	0.236526	1.73593	0	0	1.21812	0.651765	0	1	2.66733	1.08486	1.73115	1.66583	1.23653	2.73593	1	1	2.21812	1.65177	1	1.58406	1.5445	1.57864	1.62329	1.02828	1.00343	0.95146	0	0.995049	1.65324	0.298229	1.6	1.51721	0.351526	0	1.70215	0	0.434929	1.49033	1	1.99505	2.65324	1.29823	2.6	2.51721
gene:Zm00001d023910	15.2409	17.3578	18.6797	14.5503	11.5149	15.4047	15.0298	11.0065	11.7981	10.7788	13.2321	13.7724	16.2409	18.3578	19.6797	15.5503	12.5149	16.4047	16.0298	12.0065	12.7981	11.7788	14.2321	14.7724	18.0928	14.8233	13.6115	13.5944	0.998748	1.32923	1.0904	8.72173	10.4884	12.5089	9.43618	12.4541	15.2444	14.3441	7.46863	9.66791	11.3699	10.9582	9.33432	9.72173	11.4884	13.5089	10.4362	13.4541	16.2444
gene:Zm00001d042712	10.7695	12.5863	11.5111	8.30094	8.35773	6.5778	13.2814	13.2151	14.8605	10.1543	7.41242	12.0375	11.7695	13.5863	12.5111	9.30094	9.35773	7.5778	14.2814	14.2151	15.8605	11.1543	8.41242	13.0375	12.6223	8.74549	14.7857	10.8681	0.735039	0.853683	0.804696	7.50946	9.01538	13.9842	8.65956	12.5422	16.0769	13.7583	7.92757	8.93374	9.98264	8.68088	12.5875	8.50946	10.0154	14.9842	9.65956	13.5422	17.0769
gene:Zm00001d042713	49.4854	32.8077	28.4795	34.5702	37.2179	41.0318	36.4571	29.9826	29.451	32.4361	34.2019	28.9893	50.4854	33.8077	29.4795	35.5702	38.2179	42.0318	37.4571	30.9826	30.451	33.4361	35.2019	29.9893	37.9242	38.6066	32.9635	32.8758	0.997337	1.15049	1.17432	19.2848	28.3261	25.321	17.718	30.4682	30.7667	32.8757	17.4733	18.3837	19.4509	20.9344	19.6862	20.2848	29.3261	26.321	18.718	31.4682	31.7667
gene:Zm00001d042716	1.22702	1.77543	2.19587	0.833718	0.360123	0.820801	0	0.90225	0.926954	1.04006	1.77359	0	2.22702	2.77543	3.19587	1.83372	1.36012	1.8208	1	1.90225	1.92695	2.04006	2.77359	1	2.73277	1.67155	1.60973	1.93788	1.20385	1.69765	0.862564	1.13781	0	2.16358	1.47943	0	0	0	0	0.568825	0	0	1.4104	2.13781	1	3.16358	2.47943	1	1
gene:Zm00001d042717	6.03442	5.97878	0.815226	25.2657	11.7641	9.6682	4.6614	3.03765	24.7811	4.18788	11.0778	12.6976	7.03442	6.97878	1.81523	26.2657	12.7641	10.6682	5.6614	4.03765	25.7811	5.18788	12.0778	13.6976	5.27614	16.566	11.8267	10.3211	0.872692	0.446121	1.60507	4.83621	4.68442	20.1101	4.35113	8.95448	14.2574	8.24063	11.6201	11.3548	3.54127	3.81978	4.14236	5.83621	5.68442	21.1101	5.35113	9.95448	15.2574
gene:Zm00001d042714	5.36505	7.57766	10.3298	5.46308	4.79769	4.99233	6.66851	8.21797	6.89821	5.29245	5.56314	5.34666	6.36505	8.57766	11.3298	6.46308	5.79769	5.99233	7.66851	9.21797	7.89821	6.29245	6.56314	6.34666	8.75749	6.08437	8.26157	6.40075	0.774763	1.06003	0.95057	6.41225	7.87637	8.52745	6.66734	8.12774	11.1999	7.78978	7.36511	3.73363	7.11822	9.37694	8.71624	7.41225	8.87637	9.52745	7.66734	9.12774	12.1999
gene:Zm00001d042718	16.4894	23.7785	18.4682	19.1719	12.5239	16.733	27.6147	22.1882	11.0509	17.8943	22.844	18.991	17.4894	24.7785	19.4682	20.1719	13.5239	17.733	28.6147	23.1882	12.0509	18.8943	23.844	19.991	20.5787	17.1429	21.2846	20.9098	0.98239	0.966835	0.819851	19.6765	13.0616	22.1936	22.0157	15.2617	19.6933	24.3007	24.2628	22.1308	16.5317	16.9047	19.0308	20.6765	14.0616	23.1936	23.0157	16.2617	20.6933
gene:Zm00001d042719	33.7871	27.4287	27.7795	24.1619	25.8101	26.9054	25.8517	29.0378	24.4929	27.0952	32.2315	31.5043	34.7871	28.4287	28.7795	25.1619	26.8101	27.9054	26.8517	30.0378	25.4929	28.0952	33.2315	32.5043	30.6651	26.6258	27.4608	31.277	1.13897	1.11669	0.851291	25.5963	23.971	26.114	29.8526	23.1058	23.6897	27.298	22.4185	30.7594	31.5476	23.7396	33.7678	26.5963	24.971	27.114	30.8526	24.1058	24.6897
gene:Zm00001d034591	21.2254	28.5014	21.5926	23.0894	19.0392	16.7218	21.8776	25.9756	22.1188	18.2988	22.889	22.9656	22.2254	29.5014	22.5926	24.0894	20.0392	17.7218	22.8776	26.9756	23.1188	19.2988	23.889	23.9656	24.7731	20.6168	24.324	22.3845	0.920263	1.01846	0.921032	17.6051	20.0078	28.0002	20.5611	26.1092	22.6686	29.3091	19.3016	18.8998	20.5661	18.833	22.6707	18.6051	21.0078	29.0002	21.5611	27.1092	23.6686
gene:Zm00001d034590	74.4362	115.07	100.094	74.1783	67.3179	72.8674	92.4998	74.7811	72.486	53.1434	77.9446	72.9581	75.4362	116.07	101.094	75.1783	68.3179	73.8674	93.4998	75.7811	73.486	54.1434	78.9446	73.9581	97.5332	72.4545	80.9223	69.0154	0.85286	1.20527	1.04983	40.3074	67.3743	79.9816	60.9953	77.4054	97.5952	56.1354	52.5982	40.2251	59.7753	55.5199	63.4023	41.3074	68.3743	80.9816	61.9953	78.4054	98.5952
gene:Zm00001d018142	12.3823	12.8409	8.50845	15.1166	9.09552	13.0533	14.1715	5.95044	5.73707	13.2244	8.75594	12.9217	13.3823	13.8409	9.50845	16.1166	10.0955	14.0533	15.1715	6.95044	6.73707	14.2244	9.75594	13.9217	12.2439	13.4218	9.61968	12.634	1.31335	1.27279	1.06235	11.8762	10.341	13.0258	13.802	12.993	14.6493	15.0878	11.2852	15.4844	11.8475	15.73	23.1837	12.8762	11.341	14.0258	14.802	13.993	15.6493
gene:Zm00001d034592	1.06398	1.19445	0.463927	0.199994	0.15041	0.312078	0.919046	0.264804	0.81196	0.324239	1.23157	0.205065	2.06398	2.19445	1.46393	1.19999	1.15041	1.31208	1.91905	1.2648	1.81196	1.32424	2.23157	1.20507	1.90745	1.22083	1.66527	1.58696	0.952974	1.14543	0.769287	0.438802	1.10581	0.438794	0.224153	0.339458	2.19184	0.577831	0.315055	0.0871986	0.674798	0.764534	0.367919	1.4388	2.10581	1.43879	1.22415	1.33946	3.19184
gene:Zm00001d018144	44.8346	41.806	38.8672	37.3674	35.5103	34.2669	38.0426	35.6377	25.8425	39.8581	47.935	40.5559	45.8346	42.806	39.8672	38.3674	36.5103	35.2669	39.0426	36.6377	26.8425	40.8581	48.935	41.5559	42.8359	36.7149	34.1743	43.783	1.28117	1.25346	0.838564	31.0562	32.1303	29.7111	39.1797	29.8318	37.444	32.9375	34.6753	29.4214	38.2215	34.5108	37.6653	32.0562	33.1303	30.7111	40.1797	30.8318	38.444
gene:Zm00001d034594	5.15475	1.60738	2.14032	2.41385	3.08201	3.97662	2.4742	1.30421	2.34538	2.55324	3.42098	3.09867	6.15475	2.60738	3.14032	3.41385	4.08201	4.97662	3.4742	2.30421	3.34538	3.55324	4.42098	4.09867	3.96748	4.15749	3.04126	4.0243	1.32323	1.30455	1.0331	0.765817	2.09416	1.28623	0.997672	3.24871	1.72618	2.55327	1.17882	1.37821	1.48601	1.41832	1.33317	1.76582	3.09416	2.28623	1.99767	4.24871	2.72618
gene:Zm00001d034597	29.084	47.9093	42.6851	41.7137	33.9115	35.5545	42.3155	40.4013	45.5436	34.0448	27.6714	28.6663	30.084	48.9093	43.6851	42.7137	34.9115	36.5545	43.3155	41.4013	46.5436	35.0448	28.6714	29.6663	40.8928	38.0599	43.7535	31.1275	0.71143	0.934619	1.22271	29.703	33.178	47.2945	25.7571	39.812	41.5554	37.8906	26.9157	31.477	27.1871	29.2548	23.1864	30.703	34.178	48.2945	26.7571	40.812	42.5554
gene:Zm00001d018147	88.1885	56.5635	56.061	74.644	60.3306	71.2152	66.5975	58.6735	44.4069	63.6053	90.9836	81.6399	89.1885	57.5635	57.061	75.644	61.3306	72.2152	67.5975	59.6735	45.4069	64.6053	91.9836	82.6399	67.9377	69.7299	57.5593	79.7429	1.3854	1.18031	0.874434	65.0607	59.1488	50.5405	63.4217	49.9388	60.308	47.2875	62.904	61.3233	65.7461	68.0632	61.1806	66.0607	60.1488	51.5405	64.4217	50.9388	61.308
gene:Zm00001d018148	20.8986	21.2662	16.0402	18.4179	15.5459	13.9881	18.5012	18.9491	14.4325	18.5952	14.5781	15.28	21.8986	22.2662	17.0402	19.4179	16.5459	14.9881	19.5012	19.9491	15.4325	19.5952	15.5781	16.28	20.4017	16.984	18.2943	17.1511	0.937514	1.1152	0.990254	20.0613	10.8303	20.0929	17.5883	15.5249	16.7957	14.698	15.6953	18.562	14.2978	12.3552	16.8359	21.0613	11.8303	21.0929	18.5883	16.5249	17.7957
gene:Zm00001d018149	9.71346	10.8395	17.2051	9.56976	10.9126	9.04988	11.394	15.8224	7.77968	11.3113	9.78958	13.2519	10.7135	11.8395	18.2051	10.5698	11.9126	10.0499	12.394	16.8224	8.77968	12.3113	10.7896	14.2519	13.586	10.8441	12.6654	12.4509	0.98307	1.07269	0.870944	29.7506	22.2054	11.632	23.795	11.7706	12.6987	11.2509	27.3088	18.2085	24.5225	25.8709	12.5584	30.7506	23.2054	12.632	24.795	12.7706	13.6987
gene:Zm00001d009684	0.482475	2.65016	2.8532	2.43502	6.02409	3.26799	2.51281	2.37259	1.02112	4.01534	1.26643	1.44955	1.48247	3.65016	3.8532	3.43502	7.02409	4.26799	3.51281	3.37259	2.02112	5.01534	2.26643	2.44955	2.99528	4.90904	2.96884	3.24377	1.09261	1.00891	1.51337	6.0382	6.42315	2.71621	1.68078	6.47874	3.22938	4.64807	7.02749	1.35603	0.229252	3.32783	0.899993	7.0382	7.42315	3.71621	2.68078	7.47874	4.22938
Zea_mays_newGene_24709	0	0	0.157246	0	0.0834932	0	0	0	0	0	0	0	1	1	1.15725	1	1.08349	1	1	1	1	1	1	1	1.05242	1.02783	1	1	1	1.05242	1.02783	0	0.333644	0	0	0	0	0	0	1.69334	1.34978	0.815957	0.564172	1	1.33364	1	1	1	1
gene:Zm00001d054112	0.375212	3.07401	4.06171	1.54198	0.305848	1.71063	3.67386	2.84386	1.69258	1.13011	1.34139	0.655322	1.37521	4.07401	5.06171	2.54198	1.30585	2.71063	4.67386	3.84386	2.69258	2.13011	2.34139	1.65532	3.50364	2.18615	3.73677	2.04227	0.546535	0.937614	1.07045	2.04928	1.14544	0.69353	0.975377	1.25149	1.84944	2.9737	1.09496	1.07325	3.05329	0.843547	0.511522	3.04928	2.14544	1.69353	1.97538	2.25149	2.84944
gene:Zm00001d054110	3.95793	6.18047	7.28416	4.76377	3.20284	3.02993	6.08071	5.03659	3.66249	2.75081	4.06326	2.25634	4.95793	7.18047	8.28416	5.76377	4.20284	4.02993	7.08071	6.03659	4.66249	3.75081	5.06326	3.25634	6.80752	4.66551	5.9266	4.02347	0.678883	1.14864	1.15958	3.13109	3.00666	3.27211	2.52413	4.98519	5.29126	6.2108	2.26921	2.54969	2.53234	3.34256	3.91878	4.13109	4.00666	4.27211	3.52413	5.98519	6.29126
Zea_mays_newGene_41900	0	0	0	0	0	0	0	0	1.25168	0	0	0	1	1	1	1	1	1	1	1	2.25168	1	1	1	1	1	1.41723	1	0.705604	0.705604	1	0	0	0	0	0	1.71282	0	0	0	0	0	0.122553	1	1	1	1	1	2.71282
Zea_mays_newGene_41901	1.29198	2.56089	2.53031	2.34507	0.942312	2.77104	1.87128	2.03919	0.841345	1.80255	0.482558	3.42008	2.29198	3.56089	3.53031	3.34507	1.94231	3.77104	2.87128	3.03919	1.84135	2.80255	1.48256	4.42008	3.12772	3.01947	2.58394	2.90173	1.12299	1.21045	1.04058	1.65126	0.615828	1.8396	0.414852	0	4.44173	3.27419	0.155446	0.727888	1.39029	1.12911	0.512851	2.65126	1.61583	2.8396	1.41485	1	5.44173
Zea_mays_newGene_41902	0.248132	3.51167	3.60472	0.223965	0	0.456348	2.18879	2.07701	0.217225	0.277	0.765091	0.857144	1.24813	4.51167	4.60472	1.22396	1	1.45635	3.18879	3.07701	1.21723	1.277	1.76509	1.85714	3.45484	1.22677	2.49434	1.63308	0.654714	1.38507	0.751201	0	0.357519	1.29154	0.119599	0.796713	2.06711	0.352441	0.433705	0.907313	0	0.25041	0.562862	1	1.35752	2.29154	1.1196	1.79671	3.06711
gene:Zm00001d043798	0	0	0	0.371581	0	0.267201	0.531784	0	0	0.44287	0.730341	1.0498	1	1	1	1.37158	1	1.2672	1.53178	1	1	1.44287	1.73034	2.0498	1	1.21293	1.17726	1.741	1.47886	0.849429	0.696683	0.193737	0.292313	0	0	0	0	0	0.870289	0	0	0	0	1.19374	1.29231	1	1	1	1
gene:Zm00001d028375	77.5358	69.1489	56.3877	63.4076	78.3757	55.7315	84.968	99.5114	73.2385	90.2141	96.6163	90.3904	78.5358	70.1489	57.3877	64.4076	79.3757	56.7315	85.968	100.511	74.2385	91.2141	97.6163	91.3904	68.6908	66.8383	86.9059	93.4069	1.0748	0.790404	0.71556	85.2855	79.5039	114.063	88.3354	103.322	106.148	101.815	94.3968	112.74	154.841	93.0454	100.012	86.2855	80.5039	115.063	89.3354	104.322	107.148
gene:Zm00001d028377	94.1082	51.0781	52.4573	57.508	64.7728	63.6349	47.934	49.0169	42.9688	78.492	83.5794	75.4705	95.1082	52.0781	53.4573	58.508	65.7728	64.6349	48.934	50.0169	43.9688	79.492	84.5794	76.4705	66.8812	62.9719	47.6399	80.1806	1.68306	1.40389	0.785376	45.5166	55.1852	50.7827	43.5164	40.9596	44.025	53.8225	52.2762	40.7813	63.5092	53.0301	46.7118	46.5166	56.1852	51.7827	44.5164	41.9596	45.025
gene:Zm00001d005076	0	0.0695165	0	0	0.144742	0	0	0	0	0	0.0555177	0	1	1.06952	1	1	1.14474	1	1	1	1	1	1.05552	1	1.02317	1.04825	1	1.01851	1.01851	1.02317	1.0292	2.15045	0.18076	0	1.06255	0	0	0.493398	1.46408	1.08632	0.786036	0.580019	1.02841	3.15045	1.18076	1	2.06255	1	1
gene:Zm00001d038936	24.8915	18.4131	18.4248	22.7178	18.3512	18.8008	15.7293	15.7155	11.6314	22.647	22.8535	23.3644	25.8915	19.4131	19.4248	23.7178	19.3512	19.8008	16.7293	16.7155	12.6314	23.647	23.8535	24.3644	21.5764	20.9566	15.3587	23.955	1.5597	1.40483	0.874832	24.4771	18.8371	14.7087	27.0128	13.1776	18.8967	19.1756	23.4092	13.747	20.0026	17.8731	30.454	25.4771	19.8371	15.7087	28.0128	14.1776	19.8967
gene:Zm00001d005072	10.3295	20.1854	22.0452	13.4706	12.0408	8.93526	19.3467	14.6324	14.1354	12.9141	8.74913	9.06981	11.3295	21.1854	23.0452	14.4706	13.0408	9.93526	20.3467	15.6324	15.1354	13.9141	9.74913	10.0698	18.52	12.4822	17.0381	11.2444	0.659952	1.08697	1.11009	17.3662	15.3484	19.8774	12.0501	21.453	24.4649	23.7964	11.3502	16.2939	19.6285	16.5519	21.2729	18.3662	16.3484	20.8774	13.0501	22.453	25.4649
gene:Zm00001d038931	107.264	84.4191	80.5267	79.109	86.5205	89.4794	89.5512	91.5098	83.5855	105.025	137.898	110.105	108.264	85.4191	81.5267	80.109	87.5205	90.4794	90.5512	92.5098	84.5855	106.025	138.898	111.105	91.7366	86.0363	89.2155	118.676	1.33022	1.02826	0.724968	99.6942	94.1113	84.5127	105.673	83.7111	87.2338	71.8179	94.8222	107.886	139.171	112.35	113.254	100.694	95.1113	85.5127	106.673	84.7111	88.2338
gene:Zm00001d005071	6.16171	3.89219	7.36927	2.71331	1.61349	5.2124	2.62942	3.58619	3.90617	3.48405	5.7439	4.23522	7.16171	4.89219	8.36927	3.71331	2.61349	6.2124	3.62942	4.58619	4.90617	4.48405	6.7439	5.23522	6.80772	4.17973	4.37393	5.48772	1.25464	1.55643	0.761652	3.78566	2.56437	4.54304	5.08572	2.7113	3.52953	2.78792	4.39739	4.77747	5.13663	5.33914	14.1722	4.78566	3.56437	5.54304	6.08572	3.7113	4.52953
Zea_mays_newGene_30181	0	0.045004	0.786836	0.161009	0.276388	0	0	0.373904	0	0.188074	0.598203	0.24426	1	1.045	1.78684	1.16101	1.27639	1	1	1.3739	1	1.18807	1.5982	1.24426	1.27728	1.1458	1.12463	1.34351	1.19462	1.13573	0.852839	0.420101	1.555	0.0461182	0.145625	0.253408	0.168774	0	0.106673	0.222681	1.15231	1.49385	0.25171	1.4201	2.555	1.04612	1.14562	1.25341	1.16877
gene:Zm00001d034650	22.1493	43.1093	51.0438	28.0651	21.7511	19.0533	42.9212	32.8011	38.0198	27.5673	24.703	27.26	23.1493	44.1093	52.0438	29.0651	22.7511	20.0533	43.9212	33.8011	39.0198	28.5673	25.703	28.26	39.7675	23.9565	38.914	27.5101	0.706946	1.02193	0.870825	28.3937	30.2881	30.2754	22.4908	41.5356	37.3941	44.8767	23.104	22.1016	24.2317	24.7426	29.4857	29.3937	31.2881	31.2754	23.4908	42.5356	38.3941
Zea_mays_newGene_30188	3.45372	1.75953	0	1.80677	2.08795	0	0	1.23396	0	1.30634	0	0.35143	4.45372	2.75953	1	2.80677	3.08795	1	1	2.23396	1	2.30634	1	1.35143	2.73775	2.29824	1.41132	1.55259	1.1001	1.93985	1.48026	0.841393	0.511405	1.4666	0.57642	0.941724	2.12311	0	1.68726	2.70769	0	0	0	1.84139	1.5114	2.4666	1.57642	1.94172	3.12311
gene:Zm00001d028373	33.162	24.1917	21.2736	27.2334	23.968	29.398	22.089	17.5776	15.3103	23.868	37.6555	28.8043	34.162	25.1917	22.2736	28.2334	24.968	30.398	23.089	18.5776	16.3103	24.868	38.6555	29.8043	27.2091	27.8665	19.3256	31.1093	1.60974	1.40793	0.895762	17.4633	22.3831	18.6005	23.0216	15.4908	15.211	19.3808	25.4587	15.5992	21.7545	24.4007	25.9977	18.4633	23.3831	19.6005	24.0216	16.4908	16.211
gene:Zm00001d023916	0	2.57295	0	1.24701	0	0	1.249	0	0	0.952933	0	0	1	3.57295	1	2.24701	1	1	2.249	1	1	1.95293	1	1	1.85765	1.41567	1.41633	1.31764	0.93032	1.31159	1.0744	0	0	0	1.04471	0	0	0	0	0	0	0.172657	0	1	1	1	2.04471	1	1
Zea_mays_newGene_36922	0	0	0	1.53759	0	0	0	0	0	0	0	0	1	1	1	2.53759	1	1	1	1	1	1	1	1	1	1.51253	1	1	1	1	1.51253	0	0	0	0	0	0	0	0	0	0.0733999	0	0	1	1	1	1	1	1
gene:Zm00001d038108	13.7125	7.3637	11.255	12.6651	9.79383	11.7182	9.75176	8.05759	5.93625	16.5364	10.9385	10.1008	14.7125	8.3637	12.255	13.6651	10.7938	12.7182	10.7518	9.05759	6.93625	17.5364	11.9385	11.1008	11.7771	12.3924	8.9152	13.5252	1.5171	1.32101	0.916242	10.3992	8.05274	5.1058	10.3215	7.41516	4.31281	10.5365	7.51209	7.88785	12.66	7.84463	8.81085	11.3992	9.05274	6.1058	11.3215	8.41516	5.31281
gene:Zm00001d021976	25.3485	27.4441	28.2341	19.5595	20.9359	16.2275	18.0382	20.365	20.3942	20.7624	22.453	21.8932	26.3485	28.4441	29.2341	20.5595	21.9359	17.2275	19.0382	21.365	21.3942	21.7624	23.453	22.8932	28.0089	19.9076	20.5991	22.7028	1.10213	1.35971	0.876878	23.6709	17.2723	20.444	23.5737	19.7827	13.4289	22.145	16.7054	18.5884	17.0656	19.3033	41.7078	24.6709	18.2723	21.444	24.5737	20.7827	14.4289
Zea_mays_newGene_30454	0	0	0	0.329974	0	0	0	0	0	0	1.26419	0.617099	1	1	1	1.32997	1	1	1	1	1	1	2.26419	1.6171	1	1.10999	1	1.6271	1.6271	1	0.682192	0	0	0	0	0.651194	0	0	0	0.538099	0	0	0	1	1	1	1	1.65119	1
gene:Zm00001d038106	33.579	38.9848	47.3781	41.5856	31.1929	33.6597	38.3525	35.0986	34.703	30.7532	38.7794	41.618	34.579	39.9848	48.3781	42.5856	32.1929	34.6597	39.3525	36.0986	35.703	31.7532	39.7794	42.618	40.9806	36.4794	37.0514	38.0502	1.02696	1.10605	0.958718	31.0246	27.3483	36.7127	31.6515	38.1073	37.0815	39.9445	25.7415	35.7016	26.8912	30.9617	30.3207	32.0246	28.3483	37.7127	32.6515	39.1073	38.0815
gene:Zm00001d038107	27.9083	64.1775	53.0129	45.2995	26.608	25.5117	55.6053	47.9045	46.036	33.9081	31.096	32.7018	28.9083	65.1775	54.0129	46.2995	27.608	26.5117	56.6053	48.9045	47.036	34.9081	32.096	33.7018	49.3662	33.473	50.8486	33.5686	0.660168	0.970847	0.997151	24.0383	37.3485	53.3885	30.4303	46.392	63.7626	48.0793	28.1196	31.0903	31.7788	29.5209	35.8951	25.0383	38.3485	54.3885	31.4303	47.392	64.7626
gene:Zm00001d040826	0.243551	0	0	0.484861	1.24637	0.457452	0.159427	0.596016	0	0.340349	0.250114	0.123976	1.24355	1	1	1.48486	2.24637	1.45745	1.15943	1.59602	1	1.34035	1.25011	1.12398	1.08118	1.72956	1.25181	1.23815	0.989082	0.863693	1.3969	0.826427	0.0879186	0.312394	1.53347	0.674369	0	0.641541	4.54475	2.62318	2.95612	2.00111	4.74535	1.82643	1.08792	1.31239	2.53347	1.67437	1
gene:Zm00001d040827	29.3012	22.2539	40.4168	35.6062	28.8661	31.0266	26.8476	41.2809	34.3852	34.5069	35.7288	31.2789	30.3012	23.2539	41.4168	36.6062	29.8661	32.0266	27.8476	42.2809	35.3852	35.5069	36.7288	32.2789	31.6573	32.833	35.1712	34.8382	0.990531	0.900091	0.942443	27.4534	27.9485	26.8608	27.1213	24.5057	26.76	26.3731	28.0751	22.0712	27.4499	27.0983	31.7142	28.4534	28.9485	27.8608	28.1213	25.5057	27.76
gene:Zm00001d027508	35.2656	28.4377	32.5046	18.8648	17.5349	13.7771	26.2191	22.1236	16.8488	17.7115	24.4293	21.6253	36.2656	29.4377	33.5046	19.8648	18.5349	14.7771	27.2191	23.1236	17.8488	18.7115	25.4293	22.6253	33.0693	17.7256	22.7305	22.2554	0.979099	1.45484	0.796463	14.8924	11.9607	17.7528	28.0588	19.0678	18.9951	24.6167	16.4297	27.5234	30.5119	22.0257	40.6181	15.8924	12.9607	18.7528	29.0588	20.0678	19.9951
gene:Zm00001d027509	1.1083	0.784427	1.14182	1.39798	2.74812	1.77895	0.955161	0.658281	1.04681	1.11033	0.97697	1.88089	2.1083	1.78443	2.14182	2.39798	3.74812	2.77895	1.95516	1.65828	2.04681	2.11033	1.97697	2.88089	2.01151	2.97502	1.88675	2.32273	1.23108	1.06613	1.28083	3.09853	1.35328	1.65764	3.65646	1.08127	2.23287	0.907195	3.85811	1.98055	2.59449	2.22681	1.89581	4.09853	2.35328	2.65764	4.65646	2.08127	3.23287
gene:Zm00001d027506	29.1065	31.4009	31.0891	33.4618	32.0591	35.4189	35.5618	42.3395	42.6932	31.165	25.014	34.167	30.1065	32.4009	32.0891	34.4618	33.0591	36.4189	36.5618	43.3395	43.6932	32.165	26.014	35.167	31.5322	34.6466	41.1982	31.1153	0.75526	0.765379	1.11349	28.4021	33.0409	39.4476	27.6565	38.9346	37.6405	37.7863	25.7127	24.9026	27.7376	28.7732	33.8201	29.4021	34.0409	40.4476	28.6565	39.9346	38.6405
gene:Zm00001d027504	18.7528	21.7272	18.8818	17.8007	12.6369	18.9755	25.0894	22.9301	19.2846	18.3842	14.572	17.6794	19.7528	22.7272	19.8818	18.8007	13.6369	19.9755	26.0894	23.9301	20.2846	19.3842	15.572	18.6794	20.7873	17.471	23.4347	17.8785	0.762909	0.88703	0.977208	23.9835	28.3257	19.9939	25.5562	22.2566	26.0652	23.7349	28.4434	27.9129	23.3375	29.9523	14.0736	24.9835	29.3257	20.9939	26.5562	23.2566	27.0652
gene:Zm00001d027505	17.7796	24.5933	21.474	18.0494	13.507	15.89	18.3374	19.8614	15.646	18.8352	15.3823	22.3092	18.7796	25.5933	22.474	19.0494	14.507	16.89	19.3374	20.8614	16.646	19.8352	16.3823	23.3092	22.2823	16.8155	18.9483	19.8422	1.04718	1.17595	0.847459	14.6333	16.6377	15.683	13.742	12.722	13.6762	17.9363	12.282	14.4373	12.9013	13.2101	17.0667	15.6333	17.6377	16.683	14.742	13.722	14.6762
gene:Zm00001d027502	52.3449	41.4904	44.7007	33.1575	42.0339	34.3234	33.0699	28.0027	25.0661	34.5258	39.1852	40.599	53.3449	42.4904	45.7007	34.1575	43.0339	35.3234	34.0699	29.0027	26.0661	35.5258	40.1852	41.599	47.1786	37.505	29.7129	39.1033	1.31604	1.58782	0.959124	43.9813	37.5371	32.512	30.3926	24.5162	29.7755	26.7865	32.6327	41.9762	33.9851	35.6419	34.8969	44.9813	38.5371	33.512	31.3926	25.5162	30.7755
gene:Zm00001d027503	32.6466	51.5114	42.0893	35.6618	30.5935	30.2364	40.8173	39.6646	35.3556	31.236	33.0662	30.1813	33.6466	52.5114	43.0893	36.6618	31.5935	31.2364	41.8173	40.6646	36.3556	32.236	34.0662	31.1813	43.0824	33.1639	39.6125	32.4945	0.82031	1.0876	1.0206	35.4073	36.8769	42.227	31.9341	46.0977	46.3686	48.1453	28.481	32.5666	33.6249	30.1211	35.3105	36.4073	37.8769	43.227	32.9341	47.0977	47.3686
gene:Zm00001d027500	16.4059	5.44956	11.9166	9.38829	13.3981	14.4131	1.90299	7.34801	4.37622	9.26319	12.8917	14.8955	17.4059	6.44956	12.9166	10.3883	14.3981	15.4131	2.90299	8.34801	5.37622	10.2632	13.8917	15.8955	12.2574	13.3998	5.5424	13.3501	2.40872	2.21156	1.00372	40.3372	13.9365	5.77669	20.2696	7.75591	4.49774	7.90139	56.7935	37.3077	53.1803	25.7426	25.7249	41.3372	14.9365	6.77669	21.2696	8.75591	5.49774
gene:Zm00001d010528	218.392	95.1056	120.236	159.994	163.828	220.343	83.4642	98.4114	111.844	178.552	210.389	179.701	219.392	96.1056	121.236	160.994	164.828	221.343	84.4642	99.4114	112.844	179.552	211.389	180.701	145.578	182.389	98.9064	190.547	1.92654	1.47188	0.957182	135.566	124.399	104.877	156.628	83.0881	76.4445	79.4429	135.359	171.972	155.31	139.818	125.387	136.566	125.399	105.877	157.628	84.0881	77.4445
gene:Zm00001d010529	10.871	8.42493	5.64353	10.3109	11.6855	6.53635	20.8477	25.0678	23.6465	11.8652	8.85487	13.204	11.871	9.42493	6.64353	11.3109	12.6855	7.53635	21.8477	26.0678	24.6465	12.8652	9.85487	14.204	9.31316	10.5109	24.1873	12.308	0.508861	0.385043	0.853988	18.3474	30.1415	91.4869	25.4992	131.974	117.917	90.2248	32.2004	78.6862	49.8388	29.4625	14.0745	19.3474	31.1415	92.4869	26.4992	132.974	118.917
gene:Zm00001d010522	77.0344	58.3526	53.6354	72.9317	72.1982	81.6823	59.5828	51.4281	57.7238	75.5893	80.2806	80.6267	78.0344	59.3526	54.6354	73.9317	73.1982	82.6823	60.5828	52.4281	58.7238	76.5893	81.2806	81.6267	64.0075	76.6041	57.2449	79.8322	1.39457	1.11813	0.959563	64.9433	68.1824	53.2674	65.6212	48.812	58.0745	55.3901	66.4661	76.4854	70.7225	70.0157	68.7878	65.9433	69.1824	54.2674	66.6212	49.812	59.0745
gene:Zm00001d010523	80.3763	64.2523	57.2375	67.3014	68.4891	60.4869	62.6064	63.2339	54.7301	64.5433	62.537	76.0963	81.3763	65.2523	58.2375	68.3014	69.4891	61.4869	63.6064	64.2339	55.7301	65.5433	63.537	77.0963	68.2887	66.4258	61.1901	68.7255	1.12315	1.11601	0.966537	87.7215	77.0893	63.7823	90.4782	77.9612	70.5716	66.4105	111.721	72.1868	104.61	105.137	78.7373	88.7215	78.0893	64.7823	91.4782	78.9612	71.5716
gene:Zm00001d010520	2.28789	0.132409	0.582729	5.57238	6.80111	5.51233	0.822105	1.85095	2.64608	5.45761	0.71621	2.81394	3.28789	1.13241	1.58273	6.57238	7.80111	6.51233	1.82211	2.85095	3.64608	6.45761	1.71621	3.81394	2.00101	6.96194	2.77305	3.99592	1.44099	0.721592	1.74226	12.83	11.8925	6.08706	7.38724	9.287	4.32845	3.09855	17.1641	6.09422	3.71621	1.84628	4.18626	13.83	12.8925	7.08706	8.38724	10.287	5.32845
gene:Zm00001d010521	9.43105	17.9974	15.0157	11.0739	7.99398	9.10281	16.4668	21.0255	11.649	11.105	12.0748	6.09171	10.431	18.9974	16.0157	12.0739	8.99398	10.1028	17.4668	22.0255	12.649	12.105	13.0748	7.09171	15.148	10.3902	17.3804	10.7572	0.618923	0.871557	0.965888	20.6502	14.7339	15.2213	21.7293	16.5615	24.0244	13.6692	19.7938	15.3341	20.0828	13.9923	31.3661	21.6502	15.7339	16.2213	22.7293	17.5615	25.0244
gene:Zm00001d010526	10.076	8.15553	12.8746	7.97243	5.85819	4.44746	8.22592	8.68858	9.86565	6.94495	8.2238	7.24612	11.076	9.15553	13.8746	8.97243	6.85819	5.44746	9.22592	9.68858	10.8656	7.94495	9.2238	8.24612	11.3687	7.0927	9.92671	8.47162	0.853417	1.14526	0.83723	9.07201	8.40376	4.232	12.8841	6.74667	4.80616	9.28276	8.268	8.76356	9.13006	11.3177	8.32385	10.072	9.40376	5.232	13.8841	7.74667	5.80616
gene:Zm00001d010527	28.9165	23.287	37.4193	28.5666	30.9464	37.1427	36.142	43.0485	37.2446	28.6985	30.942	24.4624	29.9165	24.287	38.4193	29.5666	31.9464	38.1427	37.142	44.0485	38.2446	29.6985	31.942	25.4624	30.8743	33.2186	39.8117	29.0343	0.72929	0.775507	1.14411	39.6025	37.6609	36.2667	50.2833	37.8816	38.7825	42.8273	38.0473	52.8732	56.6536	45.2623	37.6874	40.6025	38.6609	37.2667	51.2833	38.8816	39.7825
gene:Zm00001d032567	46.5485	73.6381	60.401	52.2577	41.6673	38.0255	64.9401	57.6852	60.8222	40.9283	45.446	46.0824	47.5485	74.6381	61.401	53.2577	42.6673	39.0255	65.9401	58.6852	61.8222	41.9283	46.446	47.0824	61.1959	44.9835	62.1492	45.1522	0.726514	0.984661	0.996262	37.2161	42.816	68.56	40.7352	60.2007	65.9255	57.2092	45.0806	41.8328	43.586	37.1503	44.1614	38.2161	43.816	69.56	41.7352	61.2007	66.9255
Zea_mays_newGene_9284	17.0565	18.5449	25.5159	20.6586	14.7929	17.233	0.912237	27.9591	0.247364	35.8364	0.258059	34.9365	18.0565	19.5449	26.5159	21.6586	15.7929	18.233	1.91224	28.9591	1.24736	36.8364	1.25806	35.9365	21.3724	18.5615	10.7062	24.677	2.30491	1.99626	0.752178	30.4161	28.26	29.2772	24.7337	28.2378	15.1128	15.3235	13.5424	23.5712	0.601379	7.38314	25.8304	31.4161	29.26	30.2772	25.7337	29.2378	16.1128
gene:Zm00001d037109	61.0225	61.3692	61.8457	65.9901	59.6847	62.4924	60.2478	61.7704	74.655	55.0009	51.3081	66.1791	62.0225	62.3692	62.8457	66.9901	60.6847	63.4924	61.2478	62.7704	75.655	56.0009	52.3081	67.1791	62.4125	63.7224	66.5577	58.496	0.878877	0.93772	1.08935	61.4593	65.2968	69.8569	67.3438	67.8932	63.4749	62.7256	56.6637	53.4739	60.1126	67.7972	59.7964	62.4593	66.2968	70.8569	68.3438	68.8932	64.4749
gene:Zm00001d037108	32.5344	15.3453	22.3676	21.9106	24.2823	24.7629	21.1571	17.2542	18.264	21.8648	28.7453	23.5768	33.5344	16.3453	23.3676	22.9106	25.2823	25.7629	22.1571	18.2542	19.264	22.8648	29.7453	24.5768	24.4157	24.6519	19.8918	25.7289	1.29345	1.22743	0.95814	26.3912	23.9464	13.2374	26.8892	15.8763	15.5374	20.4256	26.8654	27.8593	27.8671	27.6164	23.557	27.3912	24.9464	14.2374	27.8892	16.8763	16.5374
gene:Zm00001d037103	12.0476	13.5414	20.2177	12.1124	12.9044	11.7592	20.8902	25.8279	18.109	14.8284	12.1354	5.83893	13.0476	14.5414	21.2177	13.1124	13.9044	12.7592	21.8902	26.8279	19.109	15.8284	13.1354	6.83893	16.2689	13.2587	22.609	11.9343	0.527855	0.719575	1.11098	4.62936	8.0519	9.75466	5.72445	11.9863	7.65252	13.1829	7.09232	7.41041	4.72791	10.7322	10.2595	5.62936	9.0519	10.7547	6.72445	12.9863	8.65252
Zea_mays_newGene_37302	0.280346	3.59076	2.53468	1.67934	1.01477	0.652235	1.44524	2.62877	3.31261	0.844436	3.41275	2.98279	1.28035	4.59076	3.53468	2.67934	2.01477	1.65224	2.44524	3.62877	4.31261	1.84444	4.41275	3.98279	3.13526	2.11545	3.46221	3.41333	0.985882	0.905568	0.619762	0.717913	1.35492	2.01359	0.653291	1.56284	1.53122	1.18065	0.460558	1.44582	0.727362	0.189841	1.09663	1.71791	2.35492	3.01359	1.65329	2.56284	2.53122
gene:Zm00001d037100	64.4148	84.1468	71.4255	70.1022	60.5629	57.3749	88.0158	86.4559	72.8005	60.9062	65.8367	68.5806	65.4148	85.1468	72.4255	71.1022	61.5629	58.3749	89.0158	87.4559	73.8005	61.9062	66.8367	69.5806	74.329	63.68	83.4241	66.1078	0.792431	0.890978	0.963275	62.5209	66.4728	91.386	65.8243	90.7541	98.2415	83.5689	65.6518	61.3698	60.7405	64.9402	61.7138	63.5209	67.4728	92.386	66.8243	91.7541	99.2415
gene:Zm00001d037104	42.8918	52.4555	45.6519	44.1642	42.5826	33.1609	52.2653	46.7348	51.1732	38.7779	39.7909	44.5225	43.8918	53.4555	46.6519	45.1642	43.5826	34.1609	53.2653	47.7348	52.1732	39.7779	40.7909	45.5225	47.9997	40.9692	51.0578	42.0304	0.823193	0.940106	0.974751	40.32	40.9469	47.0607	37.9755	48.2882	53.6969	44.7735	33.7135	42.6772	34.0774	32.701	38.0738	41.32	41.9469	48.0607	38.9755	49.2882	54.6969
gene:Zm00001d036858	3.60899	2.52916	1.04161	3.15531	2.8889	3.46168	2.42221	0.830634	0.692816	2.87937	3.93111	3.52287	4.60899	3.52916	2.04161	4.15531	3.8889	4.46168	3.42221	1.83063	1.69282	3.87937	4.93111	4.52287	3.39325	4.16863	2.31522	4.44445	1.91967	1.46563	0.93794	4.27354	2.78775	2.32092	4.53615	1.79595	1.24859	1.31298	3.99204	3.81825	5.02871	3.95521	1.90117	5.27354	3.78775	3.32092	5.53615	2.79595	2.24859
Zea_mays_newGene_43694	0.499196	0.396936	0	0.919344	0.336961	0.0445335	1.31623	1.64439	0.368574	0.889385	0	0	1.4992	1.39694	1	1.91934	1.33696	1.04453	2.31623	2.64439	1.36857	1.88939	1	1	1.29871	1.43361	2.10973	1.29646	0.614515	0.615581	1.10579	0.634641	0.381985	1.01865	0.716009	1.6298	0.337736	0.764251	0.658807	0.103706	0.45484	0	0.34176	1.63464	1.38198	2.01865	1.71601	2.6298	1.33774
gene:Zm00001d007844	0.988455	0.366954	0.620155	1.4662	0.407758	1.04067	0.581622	0.274243	0.887666	0.421562	0.861694	1.02637	1.98846	1.36695	1.62016	2.4662	1.40776	2.04067	1.58162	1.27424	1.88767	1.42156	1.86169	2.02637	1.65852	1.97154	1.58118	1.76988	1.11934	1.04892	1.11395	0.661209	0.924446	0.769026	0.502158	0.622182	1.39942	0.645961	0.90865	0.711989	0.639701	0.791245	0	1.66121	1.92445	1.76903	1.50216	1.62218	2.39942
gene:Zm00001d033378	54.7316	83.2892	69.9966	92.0442	73.1563	56.1919	101.223	121.982	117.345	67.7181	50.2385	64.6623	55.7316	84.2892	70.9966	93.0442	74.1563	57.1919	102.223	122.982	118.345	68.7181	51.2385	65.6623	70.3391	74.7975	114.517	61.873	0.540297	0.614226	1.20889	87.4029	91.5401	145.483	76.9517	141.061	152.615	117.8	94.9408	98.4794	89.8347	87.336	81.9611	88.4029	92.5401	146.483	77.9517	142.061	153.615
gene:Zm00001d033379	4.17209	2.76989	3.64356	2.34391	1.6416	4.1985	1.47859	1.89639	1.11738	3.67322	3.46405	3.85667	5.17209	3.76989	4.64356	3.34391	2.6416	5.1985	2.47859	2.89639	2.11738	4.67322	4.46405	4.85667	4.52851	3.728	2.49746	4.66465	1.86776	1.81325	0.799204	0.692544	1.08708	1.7428	0.971328	2.87085	2.0126	2.45335	0.640789	1.43737	0.540338	1.73573	1.93603	1.69254	2.08708	2.7428	1.97133	3.87085	3.0126
[truncated: 34,502 more rows]
[truncated: 13 more columns]
