# Supplementary material for: Siblicide between fertilized and unfertilized ovaries within the maize ear
Source: Commun Biol. 2025 Mar 31;8:528. doi: 10.1038/s42003-025-07784-8 (PMC11958663; doi:10.1038/s42003-025-07784-8)
Supplement: Supplementary file 5 — Supplementary Data 3 [file 42003_2025_7784_MOESM5_ESM.xlsx]

## Sheet: Fig.5
Fig. 5. Expression patterns of genes involved in trehalose metabolisms and sugar levels.
28 HAP
		TPM												TPM+1												Fold change (FC)			Averge TPM values and range
Gene ID	Name	HNP1	HNP2	HNP3	HP1	HP2	HP3	NP1	NP2	NP3	CP1	CP2	CP3	HNP1	HNP2	HNP3	HP1	HP2	HP3	NP1	NP2	NP3	CP1	CP2	CP3	NP VS CP	NP VS HNP	CP VS HP	Average HNP	Average HP	Average NP	Average CP	TPM range
Zm00001d051837	ZmSUS6	4.05234	2.55085	4.80681	4.7744	3.43972	5.32457	2.99944	2.55512	2.6925	5.68378	6.48247	6.38152	5.05234	3.55085	5.80681	5.7744	4.43972	6.32457	3.99944	3.55512	3.6925	6.68378	7.48247	7.38152	1.91586	1.28122	0.767536	4.80333	5.5129	3.74902	7.18259	(3-6)
Zm00001d050293	ZmTPS9	3.52635	27.5827	16.9608	22.6085	18.0477	4.60342	20.8894	20.957	32.7435	13.743	4.4797	8.18001	4.52635	28.5827	17.9608	23.6085	19.0477	5.60342	21.8894	21.957	33.7435	14.743	5.4797	9.18001	0.378951	0.658202	1.64133	17.0233	16.0865	25.8633	9.80092	(4-33)
Zm00001d052060	ZmTPS10	14.8858	89.9227	143.383	119.091	116.937	54.8012	101.134	113.355	159.608	79.8308	18.5143	50.3459	15.8858	90.9227	144.383	120.091	117.937	55.8012	102.134	114.355	160.608	80.8308	19.5143	51.3459	0.40226	0.666118	1.93702	83.7304	97.943	125.699	50.5637	(15-160)
Zm00001d018342	ZmTPS11	12.0123	90.4402	86.8776	116.027	87.2084	47.9088	81.9373	71.9449	129.866	48.1619	28.7195	42.4437	13.0123	91.4402	87.8776	117.027	88.2084	48.9088	82.9373	72.9449	130.866	49.1619	29.7195	43.4437	0.426595	0.670729	2.07762	64.11	84.7149	95.5826	40.775	(12-130)
Zm00001d020396	ZmTPS13	27.8683	110.783	128.525	111.164	75.127	66.176	165.097	147.022	195.592	64.2026	47.007	54.3341	28.8683	111.783	129.525	112.164	76.127	67.176	166.097	148.022	196.592	65.2026	48.007	55.3341	0.330018	0.529022	1.51573	90.0589	85.1557	170.237	56.1812	(28-196)
Zm00001d006913	ZmTPP3	4.55699	0.916538	1.98524	3.45305	2.79659	1.2726	1.85124	1.25026	1.1838	2.87998	4.80592	4.54989	5.55699	1.91654	2.98524	4.45305	3.79659	2.2726	2.85124	2.25026	2.1838	3.87998	5.80592	5.54989	2.09131	1.4356	0.690627	3.48626	3.50741	2.42843	5.0786	(1-5)
Zm00001d052227	ZmTPP4	7.51632	2.7606	2.99954	2.5783	2.35727	4.21084	3.10478	2.23631	1.36091	5.01796	6.72515	5.56538	8.51632	3.7606	3.99954	3.5783	3.35727	5.21084	4.10478	3.23631	2.36091	6.01796	7.72515	6.56538	2.09323	1.67764	0.598095	5.42549	4.04881	3.234	6.7695	(1-8)
Zm00001d029371	ZmTPP14	32.2711	10.0623	19.729	27.6537	66.0417	53.5412	8.66046	19.5939	26.5819	44.8111	21.029	42.8679	33.2711	11.0623	20.729	28.6537	67.0417	54.5412	9.66046	20.5939	27.5819	45.8111	22.029	43.8679	1.93145	1.12494	1.3449	21.6875	50.0789	19.2788	37.236	(9-66)
96 HAP
		TPM												TPM+1												Fold change (FC)			TPM values and range
Gene ID	Name	HNP1	HNP2	HNP3	HP1	HP2	HP3	NP1	NP2	NP3	CP1	CP2	CP3	HNP1	HNP2	HNP3	HP1	HP2	HP3	NP1	NP2	NP3	CP1	CP2	CP3	NP VS CP	NP VS HNP	CP VS HP	Average HNP	Average HP	Average NP	Average CP	TPM range
Zm00001d047253	ZmSUS1	237.402	235.153	141.772	311.583	145.902	145.571	158.989	172.462	181.906	312.883	284.106	473.489	238.402	236.153	142.772	312.583	146.902	146.571	159.989	173.462	182.906	313.883	285.106	474.489	2.07895	1.19554	0.564573	205.776	202.019	172.119	357.826	(142-473)
Zm00001d029091	ZmSUS2	33.0144	71.7038	88.1177	15.5719	134.735	169.272	102.786	26.441	10.8172	10.5983	22.0588	25.3084	34.0144	72.7038	89.1177	16.5719	135.735	170.272	103.786	27.441	11.8172	11.5983	23.0588	26.3084	0.426201	1.36906	5.29117	65.2786	107.526	47.6813	20.3218	(11-169)
Zm00001d029087	ZmSUS3	4.46334	17.0346	12.7866	3.80749	15.3651	20.5974	14.0107	1.83159	1.25531	1.65212	3.46588	6.73091	5.46334	18.0346	13.7866	4.80749	16.3651	21.5974	15.0107	2.83159	2.25531	2.65212	4.46588	7.73091	0.738839	1.85517	2.88035	12.4281	14.2567	6.6992	4.94963	(1-21)
Zm00001d010755	ZmTPS1	26.2549	33.2245	80.9009	21.2917	82.2828	96.6855	80.3572	40.418	35.5056	24.7958	19.9062	23.4228	27.2549	34.2245	81.9009	22.2917	83.2828	97.6855	81.3572	41.418	36.5056	25.7958	20.9062	24.4228	0.446537	0.900172	2.85779	47.7934	67.7533	53.0936	23.7083	(20-97)
Zm00001d050293	ZmTPS9	9.45126	17.3873	30.5299	8.56281	29.134	30.4897	21.6103	7.90689	5.39484	8.3373	7.28992	7.09011	10.4513	18.3873	31.5299	9.56281	30.134	31.4897	22.6103	8.90689	6.39484	9.3373	8.28992	8.09011	0.678343	1.59233	2.76804	20.1228	23.7288	12.6373	8.57244	(5-31)
Zm00001d052060	ZmTPS10	95.998	141.094	142.476	35.1776	140.666	106.223	106.567	34.5896	33.2588	19.6735	60.2302	40.3603	96.998	142.094	143.476	36.1776	141.666	107.223	107.567	35.5896	34.2588	20.6735	61.2302	41.3603	0.694776	2.15634	2.31265	127.523	95.0223	59.1385	41.088	(20-142)
Zm00001d018342	ZmTPS11	47.8198	83.7893	96.5058	41.3248	95.0457	81.0927	71.6361	42.6596	35.7888	20.761	35.3062	27.7821	48.8198	84.7893	97.5058	42.3248	96.0457	82.0927	72.6361	43.6596	36.7888	21.761	36.3062	28.7821	0.567329	1.50972	2.53846	77.0383	73.4877	51.0282	28.9498	(21-97)
Zm00001d020396	ZmTPS13	61.534	88.8698	120.442	35.9171	107.058	129.67	104.788	38.476	28.3368	28.5375	59.4432	30.1184	62.534	89.8698	121.442	36.9171	108.058	130.67	105.788	39.476	29.3368	29.5375	60.4432	31.1184	0.693577	1.56841	2.2762	91.282	91.8818	58.2003	40.3664	(28-130)
Zm00001d032298	ZmTPP1	6.35844	18.4531	48.0976	7.30468	37.8397	69.4176	28.1476	11.581	3.37036	1.84406	3.93888	2.77945	7.35844	19.4531	49.0976	8.30468	38.8397	70.4176	29.1476	12.581	4.37036	2.84406	4.93888	3.77945	0.250817	1.64666	10.1676	25.3031	39.1873	15.3663	3.85413	(2-69)
Zm00001d018082	ZmTPP7	13.3672	14.4292	55.3228	9.26143	48.6974	63.7855	40.9332	17.3532	12.5297	14.2963	12.556	9.83091	14.3672	15.4292	56.3228	10.2614	49.6974	64.7855	41.9332	18.3532	13.5297	15.2963	13.556	10.8309	0.537596	1.16667	3.14351	28.7064	41.5815	24.6054	13.2277	(9-64)

## Sheet: Fig.6
Fig. 6. Expression profies of genes involved in hormone signal transduction and endogenous levels of auxin and JA.
Aux	28 HAP
			TPM value												TPM value+1												FC（fold change)			Averge TPM values and range
	Gene ID	Name	HNP1	HNP2	HNP3	HP1	HP2	HP3	NP1	NP2	NP3	CP1	CP2	CP3	HNP1	HNP2	HNP3	HP1	HP2	HP3	NP1	NP2	NP3	CP1	CP2	CP3	NP Vs CP	NP Vs HNP	CP Vs HP	Average HNP	Average HP	Average NP	Average CP	TPM range
	Zm00001d030993	ZmIAA2	30.7254	14.5214	21.2489	16.9586	22.6396	29.1046	12.4949	11.0236	7.61952	17.4357	20.5814	26.9314	31.7254	15.5214	22.2489	17.9586	23.6396	30.1046	13.4949	12.0236	8.61952	18.4357	21.5814	27.9314	1.99041	2.03573	1.05525	23.1653	23.9009	11.3793	22.6495	(8-31)
	Zm00001d034463	ZmIAA5	3.9799	0.563499	1.28916	2.70208	1.44958	2.9987	0.28015	1.0673	1.85397	1.62288	2.05275	3.88873	4.9799	1.5635	2.28916	3.70208	2.44958	3.9987	1.28015	2.0673	2.85397	2.62288	3.05275	4.88873	1.70354	1.42428	0.960811	2.94419	3.38345	2.06714	3.52145	(0-4)
	Zm00001d013707	ZmIAA22	17.6793	3.56351	5.2639	2.53748	20.4841	20.8123	2.61694	2.64938	1.60973	13.8476	5.89129	6.6307	18.6793	4.56351	6.2639	3.53748	21.4841	21.8123	3.61694	3.64938	2.60973	14.8476	6.89129	7.6307	2.97382	2.98771	1.59464	9.83557	15.6113	3.29202	9.78987	(2-21)
	Zm00001d037691	ZmIAA27	5.97997	2.20793	2.70718	3.10314	1.54461	1.53626	2.00952	1.31238	0.571587	3.79943	3.49357	1.90315	6.97997	3.20793	3.70718	4.10314	2.54461	2.53626	3.00952	2.31238	1.57159	4.79943	4.49357	2.90315	1.76923	2.01568	0.753025	4.6317	3.06134	2.29783	4.06538	(1-6)
	Zm00001d051172	ZmARF15	32.9302	11.7706	20.2883	19.864	17.7859	23.3862	16.2759	12.1992	5.2478	16.3075	23.974	20.106	33.9302	12.7706	21.2883	20.864	18.7859	24.3862	17.2759	13.1992	6.2478	17.3075	24.974	21.106	1.7261	1.85141	1.01023	22.663	21.3454	12.241	21.1292	(5-33)
	Zm00001d022017	ZmGH3.8	5.29726	1.49966	3.66312	2.48144	8.78613	6.55245	0.204235	1.74963	2.00148	5.37739	3.50576	1.75004	6.29726	2.49966	4.66312	3.48144	9.78613	7.55245	1.20423	2.74963	3.00148	6.37739	4.50576	2.75004	1.96011	1.93521	1.52716	4.48668	6.94001	2.31845	4.5444	(0-9)
	Zm00001d010697	ZmGH3.12	4.17854	4.34912	16.9855	1.68979	3.78839	10.3043	2.42226	3.52759	2.1034	4.08773	5.77053	2.41487	5.17854	5.34912	17.9855	2.68979	4.78839	11.3043	3.42226	4.52759	3.1034	5.08773	6.77053	3.41487	1.38178	2.57962	1.22977	9.5044	6.26082	3.68442	5.09104	(2-17)
	Zm00001d033463	ZmSAUR11	1.60298	0	1.21049	13.7426	12.0316	5.44592	0.304517	4.53408	19.0859	1.7272	1.71395	7.71039	2.60298	1	2.21049	14.7426	13.0316	6.44592	1.30452	5.53408	20.0859	2.7272	2.71395	8.71039	0.5256	0.215917	2.41812	1.93782	11.4067	8.97484	4.71718	(0-19)
	Zm00001d036415	ZmSAUR57	7.94932	8.68648	5.71138	3.17044	6.21295	8.74486	6.61198	6.78345	5.82872	11.5618	11.5996	13.8346	8.94932	9.68648	6.71138	4.17044	7.21295	9.74486	7.61198	7.78345	6.82872	12.5618	12.5996	14.8346	1.79967	1.14052	0.528258	8.44906	7.04275	7.40805	13.332	(3-14)
	Zm00001d026262	ZmSAUR77	2.30602	0.735671	1.00255	12.1308	6.53573	8.66148	0.765043	1.48627	3.45361	3.37767	5.46451	10.0357	3.30602	1.73567	2.00255	13.1308	7.53573	9.66148	1.76504	2.48627	4.45361	4.37767	6.46451	11.0357	2.51328	0.809225	1.38624	2.34808	10.1093	2.90164	7.29264	(1-12)
	Zm00001d026308	ZmSAUR78	18.1971	53.4278	59.0099	34.4722	26.8454	25.4553	34.8081	65.6091	67.9488	34.6275	11.2353	26.2451	19.1971	54.4278	60.0099	35.4722	27.8454	26.4553	35.8081	66.6091	68.9488	35.6275	12.2353	27.2451	0.438289	0.779821	1.19525	44.5449	29.9243	57.122	25.0359	(11-68)
	Zm00001d026530	ZmSAUR79	31.1372	17.7631	24.3087	16.6065	14.9474	21.759	12.1288	11.7358	3.09564	23.2722	36.9845	30.7615	32.1372	18.7631	25.3087	17.6065	15.9474	22.759	13.1288	12.7358	4.09564	24.2722	37.9845	31.7615	3.1381	2.54367	0.598957	25.403	18.771	9.98676	31.3394	(3-37)
	96 HAP
			TPM value												TPM value+1												FC（fold change)			Averge TPM values and range
	Gene ID	Name	HNP1	HNP2	HNP3	HP1	HP2	HP3	NP1	NP2	NP3	CP1	CP2	CP3	HNP1	HNP2	HNP3	HP1	HP2	HP3	NP1	NP2	NP3	CP1	CP2	CP3	NP Vs CP	NP Vs HNP	CP Vs HP	Average HNP	Average HP	Average NP	Average CP	TPM range
	Zm00001d039513	ZmIAA7	27.2249	61.3282	108.253	28.3425	90.6791	113.353	95.0036	40.2567	22.2782	21.8567	26.8817	34.2183	28.2249	62.3282	109.253	29.3425	91.6791	114.353	96.0036	41.2567	23.2782	22.8567	27.8817	35.2183	0.535427	1.2446	2.73829	66.6019	78.4582	53.5129	28.6522	(22-113)
	Zm00001d039624	ZmIAA8	81.259	131.863	39.657	94.694	39.9559	39.1821	34.1689	134.953	113.403	129.154	127.442	88.9646	82.259	132.863	40.657	95.694	40.9559	40.1821	35.1689	135.953	114.403	130.154	128.442	89.9646	1.22078	0.895821	0.507319	85.2596	58.944	95.1748	116.187	(34-135)
	Zm00001d041418	ZmIAA11	21.0584	30.1036	16.1344	24.3606	16.5712	16.1412	16.5884	21.2953	23.4369	29.9433	32.572	45.735	22.0584	31.1036	17.1344	25.3606	17.5712	17.1412	17.5884	22.2953	24.4369	30.9433	33.572	46.735	1.72962	1.09291	0.539979	23.4321	20.0243	21.4402	37.0835	(16-46)
	Zm00001d000288	ZmIAA25	1.90654	4.68125	0	1.43961	0.257814	0.375991	0	3.50109	3.95164	1.91448	2.41596	4.50058	2.90654	5.68125	1	2.43961	1.25781	1.37599	1	4.50109	4.95164	2.91448	3.41596	5.50058	1.13186	0.917252	0.428823	3.19593	1.69114	3.48425	3.94367	(0-5)
	Zm00001d018973	ZmIAA32	410.179	403.417	164.292	169.575	269.335	113.382	252.364	124.093	103.837	129.122	296.255	106.857	411.179	404.417	165.292	170.575	270.335	114.382	253.364	125.093	104.837	130.122	297.255	107.857	1.10747	2.02959	1.03748	326.963	185.098	161.098	178.412	(104-410)
	Zm00001d008749	ZmIAA35	5.42875	12.6142	3.8272	4.87527	4.40578	4.86953	5.99502	8.02506	3.37015	7.74727	9.2656	13.7738	6.42875	13.6142	4.8272	5.87527	5.40578	5.86953	6.99502	9.02506	4.37015	8.74727	10.2656	14.7738	1.65701	1.21971	0.507613	8.29006	5.71686	6.79674	11.2622	(3-14)
	Zm00001d043431	ZmARF11	15.4263	16.1467	7.97446	13.9067	8.78327	7.66047	9.71774	10.7525	11.465	17.2354	15.4266	28.952	16.4263	17.1467	8.97446	14.9067	9.78327	8.66047	10.7177	11.7525	12.465	18.2354	16.4266	29.952	1.84954	1.2179	0.51615	14.1825	11.1168	11.6451	21.538	(8-29)
	Zm00001d038698	ZmARF23	10.2148	12.7556	6.13882	9.04222	5.35502	4.80882	8.72122	7.35695	9.20712	17.3392	13.5522	26.4685	11.2148	13.7556	7.13882	10.0422	6.35502	5.80882	9.72122	8.35695	10.2071	18.3392	14.5522	27.4685	2.13397	1.13519	0.367894	10.7031	7.40202	9.42843	20.12	(5-26)
	Zm00001d026540	ZmARF29	0.456998	1.38872	1.94891	0.258525	3.04443	2.37873	1.99979	0.245263	0.434714	0.269095	0.485786	0.125221	1.457	2.38872	2.94891	1.25853	4.04443	3.37873	2.99979	1.24526	1.43471	1.2691	1.48579	1.12522	0.683144	1.19629	2.23749	2.26488	2.8939	1.89326	1.29337	(0-3)
	Zm00001d006753	ZmGH3.2	20.6811	17.608	1.64008	2.66355	5.48139	0.492102	7.95603	2.35389	2.56872	3.06016	20.0641	2.72445	21.6811	18.608	2.64008	3.66355	6.48139	1.4921	8.95603	3.35389	3.56872	4.06016	21.0641	3.72445	1.81683	2.70358	0.403381	14.3097	3.87902	5.29288	9.61625	(0-21)
	Zm00001d022017	ZmGH3.8	8.12902	9.32508	1.86603	2.04926	5.18336	2.71974	3.1678	3.52584	1.51933	2.20265	4.17427	6.32954	9.12902	10.3251	2.86603	3.04926	6.18336	3.71974	4.1678	4.52584	2.51933	3.20265	5.17427	7.32954	1.40074	1.99056	0.824651	7.44004	4.31745	3.73766	5.23549	(2-9)
	Zm00001d033464	ZmSAUR12	9.45028	5.66231	4.42403	6.30181	5.40914	7.50753	2.0527	25.9973	12.2515	16.1905	13.5056	9.37808	10.4503	6.66231	5.42403	7.30181	6.40914	8.50753	3.0527	26.9973	13.2515	17.1905	14.5056	10.3781	0.971656	0.520458	0.528079	7.51221	7.40616	14.4338	14.0247	(2-26)
	Zm00001d036415	ZmSAUR57	7.22798	4.69322	13.4503	16.0619	2.20429	7.53854	5.64496	34.4111	28.8986	25.2953	11.4561	11.0148	8.22798	5.69322	14.4503	17.0619	3.20429	8.53854	6.64496	35.4111	29.8986	26.2953	12.4561	12.0148	0.705531	0.394297	0.567399	9.45717	9.60156	23.9849	16.9221	(2-34)
	Zm00001d026530	ZmSAUR79	8.02096	3.73061	9.76362	16.088	3.28692	17.4538	12.5812	11.7208	28.814	21.1825	5.16871	28.6182	9.02096	4.73061	10.7636	17.088	4.28692	18.4538	13.5812	12.7208	29.814	22.1825	6.16871	29.6182	1.03303	0.436866	0.687065	8.17173	13.2762	18.7053	19.3231	(3-29)
JA	28 HAP
			TPM value												TPM value+1												FC（fold change)			Averge TPM values and range
	Gene ID	Name	HNP1	HNP2	HNP3	HP1	HP2	HP3	NP1	NP2	NP3	CP1	CP2	CP3	HNP1	HNP2	HNP3	HP1	HP2	HP3	NP1	NP2	NP3	CP1	CP2	CP3	NP Vs CP	NP Vs HNP	CP Vs HP	Average HNP	Average HP	Average NP	Average CP	TPM range
	Zm00001d009714	ZmJAR1b	9.32851	2.79992	3.72901	5.89862	3.68729	5.63956	1.97571	3.28563	2.18331	2.82202	4.65629	5.87408	10.3285	3.79992	4.72901	6.89862	4.68729	6.63956	2.97571	4.28563	3.18331	3.82202	5.65629	6.87408	1.56562	1.80547	1.11454	6.28581	6.07515	3.48155	5.4508	(2-9)
	Zm00001d012338	ZmCOI1d	18.9138	71.996	72.1047	37.9337	21.3664	15.8186	73.4144	57.5013	51.7358	27.9064	27.1493	24.6528	19.9138	72.996	73.1047	38.9337	22.3664	16.8186	74.4144	58.5013	52.7358	28.9064	28.1493	25.6528	0.445504	0.894226	0.944507	55.3381	26.0396	61.8838	27.5695	(16-73)
	Zm00001d033049	ZmZIM3	66.056	44.7281	60.5241	196.369	221.029	140.617	69.9139	71.4151	295.157	174.37	16.7246	161.402	67.056	45.7281	61.5241	197.369	222.029	141.617	70.9139	72.4151	296.157	175.37	17.7246	162.402	0.808893	0.396618	1.57811	58.1027	187.005	146.495	118.499	(17-295)
	Zm00001d048263	ZmZIM4	116.784	38.1326	59.2606	433.475	514.326	304.163	94.2875	127.936	653.591	233.992	73.6103	381.96	117.784	39.1326	60.2606	434.475	515.326	305.163	95.2875	128.936	654.591	234.992	74.6103	382.96	0.788063	0.247125	1.81206	72.3923	418.321	292.938	230.854	(38-654)
	Zm00001d014253	ZmZIM10	17.7476	11.0142	21.7714	135.818	163.75	60.0166	27.0774	30.2472	212.045	57.6186	6.7744	131.714	18.7476	12.0142	22.7714	136.818	164.75	61.0166	28.0774	31.2472	213.045	58.6186	7.7744	132.714	0.731017	0.196546	1.82106	17.8444	120.862	90.7899	66.3689	(7-212)
	Zm00001d048268	ZmZIM14	4.15622	1.15066	3.01712	31.2357	35.37	21.5672	5.48542	4.16973	29.62	9.41685	2.66944	40.9114	5.15622	2.15066	4.01712	32.2357	36.37	22.5672	6.48542	5.16973	30.62	10.4168	3.66944	41.9114	1.3246	0.267864	1.62816	3.77467	30.391	14.0917	18.6659	(1-41)
	Zm00001d033050	ZmZIM18	39.8887	18.2153	31.3108	255.137	270.159	159.895	55.0795	59.0645	316.503	157.415	21.2396	265.291	40.8887	19.2153	32.3108	256.137	271.159	160.895	56.0795	60.0645	317.503	158.415	22.2396	266.291	1.03067	0.21311	1.53976	30.8049	229.397	144.549	148.982	(18-317)
	Zm00001d034536	ZmZIM19	23.0186	27.908	17.8876	70.0784	50.6151	28.2405	26.3227	30.4127	86.3642	38.5493	21.3876	50.2064	24.0186	28.908	18.8876	71.0784	51.6151	29.2405	27.3227	31.4127	87.3642	39.5493	22.3876	51.2064	0.774426	0.491542	1.34284	23.938	50.6446	48.6999	37.7145	(18-86)
	96 HAP
			TPM value												TPM value+1												FC（fold change)			Averge TPM values and range
	Gene ID	Name	HNP1	HNP2	HNP3	HP1	HP2	HP3	NP1	NP2	NP3	CP1	CP2	CP3	HNP1	HNP2	HNP3	HP1	HP2	HP3	NP1	NP2	NP3	CP1	CP2	CP3	NP Vs CP	NP Vs HNP	CP Vs HP	Average HNP	Average HP	Average NP	Average CP	TPM range
	Zm00001d033049	ZmZIM3	181.837	232.935	168.06	136.871	211.348	136.864	159.13	145.298	137.958	43.7903	61.7411	87.9809	182.837	233.935	169.06	137.871	212.348	137.864	160.13	146.298	138.958	44.7903	62.7411	88.9809	0.441218	1.31534	2.48373	195.277	162.694	148.462	65.5041	(44-233)
	Zm00001d048263	ZmZIM4	250.422	323.266	347.748	207.242	290.406	362.904	222.423	288.848	161.236	71.3365	111.292	127.313	251.422	324.266	348.748	208.242	291.406	363.904	223.423	289.848	162.236	72.3365	112.292	128.313	0.463269	1.36851	2.75947	308.145	287.851	225.169	104.314	(71-363)
	Zm00001d035382	ZmZIM9	4.47701	6.18026	13.7089	5.9113	10.6138	16.5395	7.70764	6.10538	6.9803	2.3849	4.05012	3.69014	5.47701	7.18026	14.7089	6.9113	11.6138	17.5395	8.70764	7.10538	7.9803	3.3849	5.05012	4.69014	0.551632	1.15016	2.74774	9.12204	12.0215	7.9311	4.37505	(2-17)
	Zm00001d014253	ZmZIM10	99.4489	108.679	86.1514	58.6627	140.998	146.007	99.0633	103.671	55.6422	18.7113	44.471	29.5181	100.449	109.679	87.1514	59.6627	141.998	147.007	100.063	104.671	56.6422	19.7113	45.471	30.5181	0.36614	1.13736	3.64333	99.0931	116.223	87.1256	31.9001	(19-146)
	Zm00001d006860	ZmZIM12	45.2153	86.4039	79.8353	62.3778	77.1979	87.6705	62.7111	93.339	57.0114	27.3011	38.3168	26.3142	46.2153	87.4039	80.8353	63.3778	78.1979	88.6705	63.7111	94.339	58.0114	28.3011	39.3168	27.3142	0.439375	0.992562	2.42538	71.4848	76.7487	72.0205	31.644	(26-93)
	Zm00001d005813	ZmZIM13	7.02867	16.3828	9.65699	24.3573	6.22792	7.38905	5.42546	58.8715	30.9772	5.78565	5.78554	5.48599	8.02867	17.3828	10.657	25.3573	7.22792	8.38906	6.42546	59.8715	31.9772	6.78565	6.78554	6.48599	0.204094	0.367019	2.04287	12.0228	13.6581	32.7581	6.68573	(5-59)
	Zm00001d048268	ZmZIM14	8.68989	15.6227	13.8374	15.7109	24.8864	23.2061	18.866	34.0926	18.4685	1.75219	2.83843	6.78955	9.68989	16.6227	14.8374	16.7109	25.8864	24.2061	19.866	35.0926	19.4685	2.75219	3.83843	7.78955	0.193211	0.552889	4.64552	13.7167	22.2678	24.809	4.79339	(2-34)
	Zm00001d027901	ZmZIM16	874.414	943.497	885.988	695.445	920.654	805.569	793.07	809.402	585.348	305.248	432.547	364.007	875.414	944.497	886.988	696.445	921.654	806.569	794.07	810.402	586.348	306.248	433.547	365.007	0.504286	1.23556	2.19467	902.3	808.223	730.273	368.267	(305-943)
	Zm00001d033050	ZmZIM18	164.792	193.617	177.232	162.241	200.846	206.635	139.327	192.713	122.653	33.4511	70.8213	74.2625	165.792	194.617	178.232	163.241	201.846	207.635	140.327	193.713	123.653	34.4511	71.8213	75.2625	0.39663	1.17686	3.15488	179.547	190.907	152.564	60.5117	(33-207)
	Zm00001d034536	ZmZIM19	22.7223	32.409	61.8718	30.7738	56.5335	48.0202	52.2173	38.5442	42.6178	19.3121	16.4068	27.2739	23.7223	33.409	62.8718	31.7738	57.5335	49.0202	53.2173	39.5442	43.6178	20.3121	17.4068	28.2739	0.483892	0.879923	2.0961	40.0011	46.1092	45.4598	21.9976	(16-62)
	Zm00001d028313	ZmZIM22	9.5967	18.2222	14.1912	14.0767	11.6299	16.2246	9.17275	15.4794	12.0722	7.00798	7.54993	4.66982	10.5967	19.2222	15.1912	15.0767	12.6299	17.2246	10.1728	16.4794	13.0722	8.00798	8.54993	5.66982	0.559549	1.13306	2.0214	15.0034	14.9771	13.2415	7.40924	(5-18)
	Zm00001d029448	ZmZIM24	41.9799	112.347	142.339	116.709	118.033	178.19	91.9957	163.927	111.058	62.7137	37.935	39.2124	42.9799	113.347	143.339	117.709	119.033	179.19	92.9957	164.927	112.058	63.7137	38.935	40.2124	0.386131	0.809951	2.91145	99.8888	138.644	123.327	47.6204	(38-178)
	Zm00001d027900	ZmZIM27	85.7635	118.746	188.487	117.045	128.372	163.152	75.234	211.552	149.363	22.3196	29.846	43.9545	86.7635	119.746	189.487	118.045	129.372	164.152	76.234	212.552	150.363	23.3196	30.846	44.9545	0.22571	0.901735	4.15221	131.999	137.189	146.383	33.0401	(22-212)
	Zm00001d020614	ZmZIM28	81.6072	157.627	158.796	127.685	106.303	151.801	54.9466	235.203	141.098	26.1453	49.034	40.3328	82.6072	158.627	159.796	128.685	107.303	152.801	55.9466	236.203	142.098	27.1453	50.034	41.3328	0.272914	0.923506	3.28059	133.677	129.597	144.749	39.504	(26-235)
	Zm00001d032009	ZmZIM48	9.69361	8.71604	6.55341	11.8516	9.30531	8.19254	8.86275	10.6229	21.1836	5.5497	5.30492	4.77493	10.6936	9.71604	7.55341	12.8516	10.3053	9.19254	9.86275	11.6229	22.1836	6.5497	6.30492	5.77493	0.426606	0.640338	1.73646	9.32102	10.7832	14.5564	6.20985	(5-21)
	Zm00001d047017	ZmMYC2	41.5778	77.8087	128.341	82.1174	101.963	125.878	82.3579	120.386	74.2442	32.8272	43.4579	42.8366	42.5778	78.8087	129.341	83.1174	102.963	126.878	83.3579	121.386	75.2442	33.8272	44.4579	43.8366	0.436168	0.895494	2.56267	83.5758	104.319	93.3293	40.7072	(33-128)

## Sheet: Fig.7
Fig. 7. Responses of MAPK signaling and genes relevant to ovary/grain viability at 28 and 96 HAP.
28 HAP
		TPM value												TPM value+1												FC（fold change)			Averge TPM values and range
Gene ID	Name	HNP1	HNP2	HNP3	HP1	HP2	HP3	NP1	NP2	NP3	CP1	CP2	CP3	HNP1	HNP2	HNP3	HP1	HP2	HP3	NP1	NP2	NP3	CP1	CP2	CP3	NP Vs CP	NP Vs HNP	CP Vs HP	Average HNP	Average HP	Average NP	Average CP	TPM range
Zm00001d020492	ZmWRKY53	222.807	6.25547	8.39279	196.131	423.393	341.478	8.43623	11.3659	59.8388	245.43	259.918	266.286	223.807	7.25547	9.39279	197.131	424.393	342.478	9.43623	12.3659	60.8388	246.43	260.918	267.286	9.37349	2.90963	1.24446	80.1516	321.334	27.547	258.211	(6-423)
Zm00001d038023	ZmWRKY83	74.1243	25.9071	39.0755	250.034	344.181	205.23	40.728	57.5372	272.699	129.214	56.4936	160.735	75.1243	26.9071	40.0755	251.034	345.181	206.23	41.728	58.5372	273.699	130.214	57.4936	161.735	0.934428	0.380001	2.29636	47.369	267.482	124.655	116.481	(26-344)
Zm00001d010399	ZmWRKY92	95.2056	38.6636	69.6589	266.886	366.738	227.973	51.7236	73.1231	312.466	158.083	77.9183	180.043	96.2056	39.6636	70.6589	267.886	367.738	228.973	52.7236	74.1231	313.466	159.083	78.9183	181.043	0.951698	0.469048	2.06326	68.8427	288.199	146.771	139.682	(39-367)
Zm00001d020495	ZmWRKY104	20.2262	0	0.560228	18.438	24.4517	20.8342	0	0.318522	0	40.7625	28.9471	20.2214	21.2262	1	1.56023	19.438	25.4517	21.8342	1	1.31852	1	41.7625	29.9471	21.2214	28.0037	7.16779	0.717994	7.92882	22.2413	1.10617	30.977	(0-41)
Zm00001d013370	ZmbHLH18	4.33342	1.96347	2.49594	32.5646	40.4233	26.6097	4.92228	4.24901	40.5045	9.57426	4.37353	21.1498	5.33342	2.96347	3.49594	33.5646	41.4233	27.6097	5.92228	5.24901	41.5045	10.5743	5.37353	22.1498	0.723246	0.223876	2.69303	3.93094	34.1992	17.5586	12.6992	(2-41)
Zm00001d047017	ZmbHLH91	49.5508	26.5937	37.3797	184.168	149.151	96.5533	48.0168	58.6858	258.629	62.1616	54.5902	133.905	50.5508	27.5937	38.3797	185.168	150.151	97.5533	49.0168	59.6858	259.629	63.1616	55.5902	134.905	0.688664	0.316357	1.70653	38.8414	144.291	122.777	84.5522	(27-259)
Zm00001d025141	ZmbHLH108	12.4205	0.612303	1.45523	91.4414	117.756	56.6346	7.86074	16.2507	162.059	28.9781	12.7234	63.7219	13.4205	1.6123	2.45523	92.4414	118.756	57.6346	8.86074	17.2507	163.059	29.9781	13.7234	64.7219	0.573152	0.0924457	2.47947	5.82933	89.6108	63.0568	36.1411	(1-162)
Zm00001d024522	ZmbHLH116	60.8452	22.3329	78.6675	731.726	740.472	371.365	95.8178	145.707	1205.05	197.556	48.3336	464.908	61.8452	23.3329	79.6675	732.726	741.472	372.365	96.8178	146.707	1206.05	198.556	49.3336	465.908	0.492419	0.11372	2.58695	54.9485	615.521	483.192	237.933	(22-1205)
Zm00001d011654	ZmMKKK17	22.8648	3.09581	4.80338	14.2539	32.692	20.0554	2.84289	6.82488	15.1944	30.3964	8.47149	13.555	23.8648	4.09581	5.80338	15.2539	33.692	21.0554	3.84289	7.82488	16.1944	31.3964	9.47149	14.555	1.98918	1.21182	1.26304	11.2547	23.3338	9.28738	18.4743	(3-33)
Zm00001d011656	ZmMKKK17-1	21.3588	8.02562	25.9326	123.4	90.5635	63.3809	35.6681	45.1836	147.37	56.0691	25.3047	90.5673	22.3588	9.02562	26.9326	124.4	91.5635	64.3809	36.6681	46.1836	148.37	57.0691	26.3047	91.5673	0.756593	0.252212	1.60251	19.439	93.4482	77.074	58.3137	(8-147)
Zm00001d043740	ZmMKKKYODA	66.2286	54.2724	104.095	194.136	151.573	98.5453	104.794	108.98	272.059	105.206	50.8082	170.448	67.2286	55.2724	105.095	195.136	152.573	99.5453	105.794	109.98	273.059	106.206	51.8082	171.448	0.673978	0.465591	1.35753	75.8655	149.085	162.944	109.821	(51-272)
96 HAP
		TPM value												TPM value+1												FC（fold change)			Averge TPM values and range
Gene ID	Name	HNP1	HNP2	HNP3	HP1	HP2	HP3	NP1	NP2	NP3	CP1	CP2	CP3	HNP1	HNP2	HNP3	HP1	HP2	HP3	NP1	NP2	NP3	CP1	CP2	CP3	NP Vs CP	NP Vs HNP	CP Vs HP	Average HNP	Average HP	Average NP	Average CP	TPM range
Zm00001d015515	ZmWRKY48	217.178	240.066	277.981	222.471	259.977	241.165	167.509	288.228	194.143	46.1921	76.1525	101.174	218.178	241.066	278.981	223.471	260.977	242.165	168.509	289.228	195.143	47.1921	77.1525	102.174	0.346953	1.13072	3.20774	246.075	242.204	217.627	75.5062	(46-288)
Zm00001d020492	ZmWRKY53	89.4602	87.4012	20.8314	53.7797	37.7072	8.49234	21.3596	73.3676	54.3802	17.9284	18.0042	34.044	90.4602	88.4012	21.8314	54.7797	38.7072	9.49234	22.3596	74.3676	55.3802	18.9284	19.0042	35.044	0.47977	1.31941	1.41113	66.8976	34.3264	50.7025	24.3255	(8-89)
Zm00001d038451	ZmWRKY57	6.31508	6.21413	1.98898	6.68095	5.10917	0.234223	0.555055	29.6223	13.7736	0.745264	1.51668	1.99409	7.31508	7.21413	2.98898	7.68095	6.10917	1.23422	1.55505	30.6223	14.7736	1.74526	2.51668	2.99409	0.154545	0.373117	2.0706	5.8394	5.00811	15.6503	2.41868	(0-30)
Zm00001d008793	ZmWRKY80	5.93625	23.007	23.8276	21.9789	10.5723	6.42438	4.59524	39.5213	21.949	1.55068	3.19975	2.39498	6.93625	24.007	24.8276	22.9789	11.5723	7.42438	5.59524	40.5213	22.949	2.55068	4.19975	3.39498	0.146895	0.807506	4.1374	18.5903	13.9919	23.0218	3.3818	(2-40)
Zm00001d038023	ZmWRKY83	143.697	205.206	144.053	246.079	189.599	72.8701	95.8477	265.446	223.701	35.5766	55.4877	74.0599	144.697	206.206	145.053	247.079	190.599	73.8701	96.8477	266.446	224.701	36.5766	56.4877	75.0599	0.285928	0.843471	3.04268	165.319	170.516	195.998	56.0414	(36-265)
Zm00001d010399	ZmWRKY92	136.115	205.601	154.577	203.345	201.576	78.807	101.374	218.685	177.473	17.7205	44.6029	59.4281	137.115	206.601	155.577	204.345	202.576	79.807	102.374	219.685	178.473	18.7205	45.6029	60.4281	0.249238	0.997526	3.90158	166.431	162.243	166.844	41.5839	(18-219)
Zm00001d047017	ZmbHLH91	41.5778	77.8087	128.341	82.1174	101.963	125.878	82.3579	120.386	74.2442	32.8272	43.4579	42.8366	42.5778	78.8087	129.341	83.1174	102.963	126.878	83.3579	121.386	75.2442	33.8272	44.4579	43.8366	0.436168	0.895494	2.56267	83.5758	104.319	93.3293	40.7072	(33-128)
Zm00001d025141	ZmbHLH108	46.114	83.3887	66.6193	53.8171	66.3534	43.6047	39.4744	96.2148	60.7526	10.3497	19.5399	16.6068	47.114	84.3887	67.6193	54.8171	67.3534	44.6047	40.4744	97.2148	61.7526	11.3497	20.5399	17.6068	0.248175	0.998396	3.36944	66.374	55.5917	66.4806	16.4988	(10-96)
Zm00001d024522	ZmbHLH116	238.634	505.74	520.837	424.929	398.955	471.453	284.263	612.841	434.6	80.8556	144.989	141.538	239.634	506.74	521.837	425.929	399.955	472.453	285.263	613.841	435.6	81.8556	145.989	142.538	0.277501	0.950182	3.5054	422.737	432.779	444.901	123.461	(81-613)
Zm00001d047758	ZmMPK1	112.161	149.619	95.4394	59.8925	150.457	51.7013	111.206	71.3339	46.3227	17.0511	38.8957	31.5681	113.161	150.619	96.4394	60.8925	151.457	52.7013	112.206	72.3339	47.3227	18.0511	39.8957	32.5681	0.390381	1.55359	2.92825	120.073	88.3502	77.2876	30.1716	(17-150)
Zm00001d014658	ZmMPK5	519.613	500.007	259.005	175.519	461.816	157.897	297.337	162.346	126.051	80.8524	363.038	135.08	520.613	501.007	260.005	176.519	462.816	158.897	298.337	163.346	127.051	81.8524	364.038	136.08	0.988511	2.17692	1.3716	427.208	266.077	196.245	193.99	(81-520)
Zm00001d028273	ZmMKK9	20.7256	37.0883	68.911	56.9653	54.5467	74.2807	65.1588	39.4516	47.0416	18.3798	23.9938	38.4517	21.7256	38.0883	69.911	57.9653	55.5467	75.2807	66.1588	40.4516	48.0416	19.3798	24.9938	39.4517	0.542026	0.838818	2.25221	43.2416	62.9309	51.5507	27.9418	(18-74)
Zm00001d011654	ZmMKKK17	49.2358	42.0544	17.8553	17.4945	35.0745	15.3597	19.8207	20.6612	13.3439	7.91891	13.4517	10.8026	50.2358	43.0544	18.8553	18.4945	36.0745	16.3597	20.8207	21.6612	14.3439	8.91891	14.4517	11.8026	0.618965	1.9735	2.01655	37.3819	23.6429	18.9419	11.7244	(8-49)
Zm00001d011656	ZmMKKK17-1	47.5999	69.728	89.1076	50.342	85.8021	89.3371	88.1583	49.2287	38.2784	19.1558	22.886	27.1591	48.5999	70.728	90.1076	51.342	86.8021	90.3371	89.1583	50.2287	39.2784	20.1558	23.886	28.1591	0.404112	1.17222	3.16452	69.8118	76.1604	59.5552	24.067	(19-89)
Zm00001d011655	ZmMKKK18	18.3342	30.5009	39.1928	26.4677	42.9381	56.6617	48.5049	19.7338	15.134	7.52539	14.6232	15.8307	19.3342	31.5009	40.1928	27.4677	43.9381	57.6617	49.5049	20.7338	16.134	8.52539	15.6232	16.8307	0.474448	1.0539	3.14957	30.3426	43.0225	28.7909	13.6598	(8-57)
28 HAP
		TPM value												TPM value+1												FC（fold change)			Averge TPM values and range
Gene ID	Name	HNP1	HNP2	HNP3	HP1	HP2	HP3	NP1	NP2	NP3	CP1	CP2	CP3	HNP1	HNP2	HNP3	HP1	HP2	HP3	NP1	NP2	NP3	CP1	CP2	CP3	NP Vs CP	NP Vs HNP	CP Vs HP	Average HNP	Average HP	Average NP	Average CP	TPM range
Zm00001d007571	ZmPGAUT	10.5725	11.6709	10.6398	15.0574	18.8461	15.7573	17.8884	17.9813	33.2818	15.308	9.09507	23.2522	11.5725	12.6709	11.6398	16.0574	19.8461	16.7573	18.8884	18.9813	34.2818	16.308	10.0951	24.2522	0.702068	0.497332	1.03959	11.9611	17.5536	24.0505	16.8851	(9-33)
Zm00001d012432	ZmDIR25	5.95528	8.07701	5.81545	7.63588	8.00672	6.93801	14.4848	14.3613	11.6924	8.51668	6.47624	10.45	6.95528	9.07701	6.81545	8.63588	9.00672	7.93801	15.4848	15.3613	12.6924	9.51668	7.47624	11.45	0.653282	0.524771	0.899367	7.61591	8.52687	14.5128	9.48097	(6-14)
Zm00001d029151	ZmZB9	24.5392	25.8708	40.0366	100.957	108.928	44.2957	24.9631	46.5017	104.114	52.7515	15.7962	62.7114	25.5392	26.8708	41.0366	101.957	109.928	45.2957	25.9631	47.5017	105.114	53.7515	16.7962	63.7114	0.75182	0.523279	1.91556	31.1489	85.727	59.5263	44.753	(16-109)
Zm00001d005517	ZmCESA2	1.33136	1.27957	1.56004	1.40421	1.98259	0	2.41066	4.46037	2.52749	1.52702	2.43409	2.91933	2.33136	2.27957	2.56004	2.40421	2.98259	1	3.41066	5.46037	3.52749	2.52702	3.43409	3.91933	0.796904	0.578374	0.646409	2.39033	2.12893	4.13284	3.29348	(0-4)
Zm00001d047017	ZmMYC2	49.5508	26.5937	37.3797	184.168	149.151	96.5533	48.0168	58.6858	258.629	62.1616	54.5902	133.905	50.5508	27.5937	38.3797	185.168	150.151	97.5533	49.0168	59.6858	259.629	63.1616	55.5902	134.905	0.688664	0.316357	1.70653	38.8414	144.291	122.777	84.5522	(27-259)
Zm00001d005478	ZmCESA5	40.2842	21.4462	43.6587	47.4553	119.158	100.445	52.4153	57.7409	112.802	97.9026	32.7214	53.4351	41.2842	22.4462	44.6587	48.4553	120.158	101.445	53.4153	58.7409	113.802	98.9026	33.7214	54.4351	0.827847	0.479686	1.44371	36.1297	90.0195	75.3196	62.3531	(21-119)
Zm00001d021208	ZmDREB1A	41.6093	45.0399	73.0444	9.05525	39.6862	19.9557	17.9966	29.0399	9.0967	81.4099	5.998	8.58308	42.6093	46.0399	74.0444	10.0552	40.6862	20.9557	18.9966	30.0399	10.0967	82.4099	6.998	9.58308	1.67403	2.75131	0.72428	54.2312	23.8991	19.7111	32.997	(6-81)
96 HAP
		TPM value												TPM value+1												FC（fold change)			Averge TPM values and range
Gene ID	Name	HNP1	HNP2	HNP3	HP1	HP2	HP3	NP1	NP2	NP3	CP1	CP2	CP3	HNP1	HNP2	HNP3	HP1	HP2	HP3	NP1	NP2	NP3	CP1	CP2	CP3	NP Vs CP	NP Vs HNP	CP Vs HP	Average HNP	Average HP	Average NP	Average CP	TPM range
Zm00001d021736	ZmCESA15	0.237829	0.818343	0.557402	0.808699	0.648689	1.80276	1.61461	1.46361	1.9563	0	0	0.36515	1.23783	1.81834	1.5574	1.8087	1.64869	2.80276	2.61461	2.46361	2.9563	1	1	1.36515	0.418836	0.574219	1.86029	1.53786	2.08671	2.67817	1.12172	(0-2)
Zm00001d002410	ZmXTH15	553.3	507.604	222.878	164.459	402.446	53.8896	305.686	128.16	118.185	107.33	352.678	110.194	554.3	508.604	223.878	165.459	403.446	54.8896	306.686	129.16	119.185	108.33	353.678	111.194	1.03274	2.31839	1.08826	428.927	207.931	185.01	191.067	(54-553)
Zm00001d009309	ZmXTH23	2130.38	2031.6	1060.9	953.91	1551.24	585.226	1592.35	667.272	528.328	915.811	1975.32	585.505	2131.38	2032.6	1061.9	954.91	1552.24	586.226	1593.35	668.272	529.328	916.811	1976.32	586.505	1.24676	1.87244	0.888995	1741.96	1031.13	930.317	1159.88	(528-2130)
Zm00001d038794	ZmPPE53	22.204	30.7487	17.3795	4.78611	34.22	4.71041	22.0853	5.39461	3.17708	6.01938	19.202	1.75015	23.204	31.7487	18.3795	5.78611	35.22	5.71041	23.0853	6.39461	4.17708	7.01938	20.202	2.75015	0.890498	2.17881	1.5587	24.4441	15.5722	11.219	9.9905	(2-34)
Zm00001d047951	ZmDRE1	172.419	225.744	105.07	65.9079	168.471	76.1248	103.782	77.1163	83.9156	47.5286	130.042	44.0568	173.419	226.744	106.07	66.9079	169.471	77.1248	104.782	78.1163	84.9156	48.5286	131.042	45.0568	0.838745	1.89025	1.39566	168.744	104.501	89.2712	74.8758	(44-226)
Zm00001d002618	ZmDREB1D	45.2837	27.8455	16.2959	6.37806	26.4331	2.76054	19.0957	5.5662	5.52639	4.7744	42.6267	8.56998	46.2837	28.8455	17.2959	7.37806	27.4331	3.76054	20.0957	6.5662	6.52639	5.7744	43.6267	9.56998	1.77687	2.78487	0.654078	30.8084	12.8572	11.0628	19.657	(3-45)
Zm00001d052102	ZmDREB1G	9.5145	7.11408	3.70065	1.28902	9.05814	1.16014	5.11473	1.46491	1.09663	0.872011	2.18564	2.04593	10.5145	8.11408	4.70065	2.28902	10.0581	2.16014	6.11473	2.46491	2.09663	1.87201	3.18564	3.04593	0.759028	2.18515	1.79023	7.77641	4.83577	3.55875	2.70119	(1-10)
Zm00001d014794	ZmSAG12	321.252	296.284	113.775	90.3194	221.67	69.223	99.5833	121.784	83.9235	43.0298	134.706	54.7495	322.252	297.284	114.775	91.3194	222.67	70.223	100.583	122.784	84.9235	44.0298	135.706	55.7495	0.763841	2.38187	1.63158	244.77	128.071	102.764	78.4951	(43-321)

## Sheet: Supplementary Figure 5
Supplementary Figure 5 Gene expression profile of signal transduction and hormone contents.
	28 HAP
			TPM value												TPM value+1												FC（fold change)			Averge TPM values and range
	Gene ID	Name	HNP1	HNP2	HNP3	HP1	HP2	HP3	NP1	NP2	NP3	CP1	CP2	CP3	HNP1	HNP2	HNP3	HP1	HP2	HP3	NP1	NP2	NP3	CP1	CP2	CP3	NP Vs CP	NP Vs HNP	CP Vs HP	Average HNP	Average HP	Average NP	Average CP	TPM range
GA	Zm00001d028159	ZmGID4	39.1252	25.2841	24.9025	5.58436	11.9755	21.784	10.4835	13.6271	14.337	22.2476	3.27111	6.01174	40.1252	26.2841	25.9025	6.58436	12.9755	22.784	11.4835	14.6271	15.337	23.2476	4.27111	7.01174	0.833111	2.22719	1.22628	30.7706	14.1146	13.8159	11.5101	(3-39)
	Zm00001d040536	ZmBHLH68	11.2012	41.0228	41.8083	18.6256	12.0274	8.52005	33.2962	29.2421	19.5112	12.2075	13.5908	11.0645	12.2012	42.0228	42.8083	19.6256	13.0274	9.52005	34.2962	30.2421	20.5112	13.2075	14.5908	12.0645	0.468702	1.14089	1.05795	32.3441	14.0577	28.3498	13.2876	(9-42)
	Zm00001d031044	ZmBHLH163	1.78528	0.525125	2.18899	2.84336	1.67461	2.25326	1.13899	1.34346	2.93585	0.82388	0.845162	1.6272	2.78528	1.52513	3.18899	3.84336	2.67461	3.25326	2.13899	2.34346	3.93585	1.82388	1.84516	2.6272	0.747923	0.890844	1.55192	2.4998	3.25708	2.8061	2.09875	(1-3)
ETH	Zm00001d036880	ZmEBF1	4.66758	7.81325	16.6932	7.62594	6.82136	8.30723	21.5557	13.4805	8.57699	3.5213	7.21764	7.50437	5.66758	8.81325	17.6932	8.62594	7.82136	9.30723	22.5557	14.4805	9.57699	4.5213	8.21764	8.50437	0.455737	0.690235	1.21236	10.7247	8.58485	15.5377	7.0811	(4-22)
	Zm00001d022530	ZmEIL6	20.9423	19.9138	25.6884	35.5901	52.3557	20.3417	8.03717	2.74195	26.6592	13.5337	4.42234	17.163	21.9423	20.9138	26.6884	36.5901	53.3557	21.3417	9.03717	3.74195	27.6592	14.5337	5.42234	18.163	0.942647	1.71977	2.91947	23.1815	37.0958	13.4794	12.7064	(3-52)
	Zm00001d019734	ZmEREB177	5.66661	5.55586	22.0217	10.6679	4.35832	1.74336	23.6623	15.5012	22.5514	2.86317	1.9804	3.54056	6.66661	6.55586	23.0217	11.6679	5.35832	2.74336	24.6623	16.5012	23.5514	3.86317	2.9804	4.54056	0.175912	0.560058	1.73659	12.0814	6.58985	21.5717	3.79471	(2-24)
BR	Zm00001d019983	ZmBRL1	3.2918	1.44409	1.01212	2.17812	2.41288	3.13982	1.76233	1.21254	1.40375	3.12548	3.28964	3.39519	4.2918	2.44409	2.01212	3.17812	3.41288	4.13982	2.76233	2.21254	2.40375	4.12548	4.28964	4.39519	1.73614	1.18559	0.83767	2.916	3.57694	2.45954	4.27011	(1-3)
ABA	Zm00001d009626	ZmPRH9	53.5975	45.171	94.2435	58.4574	80.0827	91.0114	103.449	140.742	132.062	77.8935	20.9274	65.0613	54.5975	46.171	95.2435	59.4574	81.0827	92.0114	104.449	141.742	133.062	78.8935	21.9274	66.0613	0.440028	0.516837	1.39351	65.3373	77.5172	126.418	55.6274	(21-141)
	Zm00001d025055	ZmPRH11	1.8927	7.80588	16.5922	16.9488	30.2553	31.9541	11.2463	19.3815	37.144	14.0251	3.27539	13.5163	2.89269	8.80588	17.5922	17.9488	31.2553	32.9541	12.2463	20.3815	38.144	15.0251	4.27539	14.5163	0.477829	0.413877	2.42951	9.76361	27.3861	23.5906	11.2723	(2-37)
	Zm00001d011132	ZmPRH18	58.8447	111.857	194.278	117.234	86.5596	78.7637	109.339	150.677	156.596	76.2037	24.8453	72.5617	59.8447	112.857	195.278	118.234	87.5596	79.7637	110.339	151.677	157.596	77.2037	25.8453	73.5617	0.42089	0.876952	1.61687	122.66	95.1858	139.871	58.8703	(25-194)
	Zm00001d011495	ZmPRH20	5.55922	3.21974	13.9236	16.2172	22.9797	29.4965	11.2256	26.2641	45.3792	15.8091	3.69057	14.9271	6.55922	4.21974	14.9236	17.2172	23.9797	30.4965	12.2256	27.2641	46.3792	16.8091	4.69057	15.9271	0.435859	0.299323	1.91557	8.56752	23.8978	28.623	12.4756	(3-45)
	Zm00001d003659	ZmSnRKII7	74.5781	26.5085	28.8511	72.4759	100.815	104.868	33.0025	33.7289	63.3701	75.9722	83.7829	114.319	75.5781	27.5085	29.8511	73.4759	101.815	105.868	34.0025	34.7289	64.3701	76.9722	84.7829	115.319	2.08168	0.998769	1.01474	44.3125	93.7198	44.3672	92.3581	(27-114)
	96 HAP
			TPM value												TPM value+1												FC（fold change)			Averge TPM values and range
	GeneName	Name	HNP1	HNP2	HNP3	HP1	HP2	HP3	NP1	NP2	NP3	CP1	CP2	CP3	HNP1	HNP2	HNP3	HP1	HP2	HP3	NP1	NP2	NP3	CP1	CP2	CP3	NP Vs CP	NP Vs HNP	CP Vs HP	Average HNP	Average HP	Average NP	Average CP	TPM range
GA	Zm00001d008205	ZmBHLH65	0.273731	0.831867	1.75055	1.01266	1.01978	3.55741	2.30496	0.494301	0	0.290619	0.283781	0	1.27373	1.83187	2.75055	2.01266	2.01978	4.55741	3.30496	1.4943	1	1.29062	1.28378	1	0.616354	1.00981	2.40316	1.95205	2.86328	1.93309	1.19147	(0-4)
	Zm00001d040536	ZmBHLH68	11.6816	9.09856	45.2765	8.29831	38.7232	47.7435	30.9552	7.98933	9.10047	5.55474	8.64843	10.4657	12.6816	10.0986	46.2765	9.29831	39.7232	48.7435	31.9552	8.98933	10.1005	6.55474	9.64843	11.4657	0.542049	1.35286	3.53339	23.0189	32.5883	17.015	9.22297	(6-48)
CTK	Zm00001d012005	ZmHK	18.0069	44.9078	94.1972	24.131	92.7694	114.738	89.3147	21.9756	24.7267	22.761	21.8502	21.2292	19.0069	45.9078	95.1972	25.131	93.7694	115.738	90.3147	22.9756	25.7267	23.761	22.8502	22.2292	0.495194	1.15174	3.40843	53.3706	78.2126	46.339	22.9468	(18-115)
	Zm00001d023242	ZmCRR9	9.4175	4.46825	17.6772	18.1408	15.94	29.2308	19.34	27.3702	25.8225	22.533	6.05875	6.93965	10.4175	5.46825	18.6772	19.1408	16.94	30.2308	20.34	28.3702	26.8225	23.533	7.05875	7.93965	0.510128	0.457589	1.72098	11.521	22.1039	25.1776	12.8438	(4-29)
ETH	Zm00001d022530	ZmEIL6	9.56034	36.7943	22.8865	11.1505	32.4381	22.1779	22.3075	16.7879	8.36881	5.42214	6.34535	10.4682	10.5603	37.7943	23.8865	12.1505	33.4381	23.1779	23.3075	17.7879	9.36881	6.42214	7.34535	11.4682	0.50007	1.43153	2.72498	24.0804	22.9222	16.8214	8.41189	(5-37)
	Zm00001d019734	ZmEREB177	3.98979	4.06013	22.3941	2.51072	9.1106	9.617	7.40901	3.66623	5.26772	0.68681	2.06556	2.25053	4.98979	5.06013	23.3941	3.51072	10.1106	10.617	8.40901	4.66623	6.26772	1.68681	3.06556	3.25053	0.413737	1.729	3.02869	11.148	8.07944	6.44766	2.66763	(1-22)
BR	Zm00001d045728	ZmBAK1	10.7919	12.304	29.6575	13.1168	23.4501	30.4726	30.444	19.7539	24.2849	20.7759	10.0393	5.73245	11.7919	13.304	30.6575	14.1168	24.4501	31.4726	31.444	20.7539	25.2849	21.7759	11.0393	6.73245	0.510405	0.719557	1.77102	18.5845	23.3465	25.8276	13.1825	(6-30)
	Zm00001d014613	ZmTCH4	869.07	716.639	360.001	236.74	514.957	125.379	444.805	176.853	123.729	225.197	790.565	187.881	870.07	717.639	361.001	237.74	515.957	126.379	445.805	177.853	124.729	226.197	791.565	188.881	1.61232	2.60388	0.72936	649.57	293.359	249.462	402.214	(124-869)
ABA	Zm00001d028574	ZmPRH5	427.384	458.617	368.814	253.005	551.125	383.178	502.517	171.788	141.77	100.724	202.213	175.869	428.384	459.617	369.814	254.005	552.125	384.178	503.517	172.788	142.77	101.724	203.213	176.869	0.588233	1.53565	2.47051	419.272	396.769	273.025	160.602	(101-551)
	Zm00001d025055	ZmPRH11	5.59193	19.4089	25.7291	6.11665	36.1261	40.927	22.8472	12.4852	2.82536	2.29731	4.68761	10.3931	6.59193	20.4089	26.7291	7.11665	37.1261	41.927	23.8472	13.4852	3.82536	3.29731	5.68761	11.3931	0.49512	1.30546	4.22856	17.9099	28.7232	13.7193	6.79268	(2-41)
	Zm00001d038846	ZmPRH12	68.5169	165.279	187.181	96.5111	191.467	215.684	143.616	84.6561	71.6272	39.8593	55.0446	75.7596	69.5169	166.279	188.181	97.5111	192.467	216.684	144.616	85.6561	72.6272	40.8593	56.0446	76.7596	0.573339	1.39973	2.91749	141.326	168.887	100.966	57.8879	(40-216)
	Zm00001d011132	ZmPRH18	61.3538	98.8642	110.828	48.6345	122.038	126.732	85.7587	63.1966	32.3098	22.147	44.8448	44.5679	62.3538	99.8642	111.828	49.6345	123.038	127.732	86.7587	64.1966	33.3098	23.147	45.8448	45.5679	0.621711	1.48724	2.62225	91.3488	100.135	61.4217	38.1866	(22-127)
	Zm00001d011131	ZmPRH19	105.484	184.581	190.662	78.7125	231.161	240.722	159.821	80.5637	61.075	37.071	73.5403	65.9335	106.484	185.581	191.662	79.7125	232.161	241.722	160.821	81.5637	62.075	38.071	74.5403	66.9335	0.589716	1.5888	3.08332	161.242	184.532	101.487	59.8483	(37-241)
	Zm00001d047220	ZmSNRKⅡ1	7.0595	14.1522	21.1409	7.22674	39.5043	41.1304	26.0551	6.83635	4.5266	9.35852	9.37308	15.3027	8.0595	15.1522	22.1409	8.22674	40.5043	42.1304	27.0551	7.83635	5.5266	10.3585	10.3731	16.3027	0.91628	1.12208	2.45344	15.1175	30.2871	13.4727	12.3448	(5-41)
	Zm00001d012296	ZmABI15	4.73751	6.80943	10.3813	3.91988	8.18456	5.56097	6.9035	3.07084	3.39313	1.77937	3.36763	1.68376	5.73751	7.80943	11.3813	4.91988	9.18456	6.56097	7.9035	4.07084	4.39313	2.77937	4.36763	2.68376	0.600629	1.52303	2.10212	8.3094	6.88847	5.45582	3.27692	(2-10)

## Sheet: Supplementary Figure 6
Supplementary Figure 6 Expression patterns of genes (with highest TPM less than 30) involved in MAPK signaling pathway at 28 and 96 HAP.
28 HAP
		TPM value												TPM value+1												FC（fold change)			Averge TPM values and range
Gene ID	Name	HNP1	HNP2	HNP3	HP1	HP2	HP3	NP1	NP2	NP3	CP1	CP2	CP3	HNP1	HNP2	HNP3	HP1	HP2	HP3	NP1	NP2	NP3	CP1	CP2	CP3	NP Vs CP	NP Vs HNP	CP Vs HP	Average HNP	Average HP	Average NP	Average CP	TPM range
Zm00001d008794	ZmWRKY26	0.457606	0	0	4.28966	7.48299	6.62975	0.485266	0.237622	2.80866	0.278726	0.510512	3.65825	1.45761	1	1	5.28966	8.48299	7.62975	1.48527	1.23762	3.80866	1.27873	1.51051	4.65825	1.14023	0.52937	2.87377	1.15254	7.13413	2.17718	2.4825	(0-7)
Zm00001d043025	ZmWRKY43	0.95344	0.59548	0.301595	12.179	12.2817	4.82158	0.858818	2.47551	11.8964	3.19563	1.83565	5.18388	1.95344	1.59548	1.3016	13.179	13.2817	5.82158	1.85882	3.47551	12.8964	4.19563	2.83565	6.18388	0.724883	0.266062	2.44282	1.61684	10.7608	6.07691	4.40505	(0-12)
Zm00001d043663	ZmWRKY73	0	0	0.78784	10.5042	3.96623	4.01094	0.0682189	0.598879	4.97347	1.20229	0	2.71619	1	1	1.78784	11.5042	4.96623	5.01094	1.06822	1.59888	5.97347	2.20229	1	3.71619	0.800697	0.438378	3.10492	1.26261	7.16045	2.88019	2.30616	(0-11)
Zm00001d010616	ZmWRKY89	5.80645	0.194686	0	9.59086	18.8527	14.0395	0	0	0	13.916	21.4732	13.3006	6.80645	1.19469	1	10.5909	19.8527	15.0395	1	1	1	14.916	22.4732	14.3006	17.23	3.00038	0.879922	3.00038	15.161	1	17.23	(0-21)
Zm00001d016457	ZmWRKY78	4.31436	0.481612	0.305311	5.11544	11.4096	5.71953	0.548232	2.6734	3.15016	8.78149	4.3988	9.58762	5.31436	1.48161	1.30531	6.11544	12.4096	6.71953	1.54823	3.6734	4.15016	9.78149	5.3988	10.5876	2.74952	0.864433	0.979689	2.70043	8.41484	3.12393	8.5893	(0-11)
Zm00001d012482	ZmWRKY115	1.15446	0.768589	0.0822413	10.7598	5.69034	1.58466	0.717503	4.22752	7.6678	2.01205	0.636003	2.14386	2.15446	1.76859	1.08224	11.7598	6.69034	2.58466	1.7175	5.22752	8.6678	3.01205	1.636	3.14386	0.499072	0.320589	2.69957	1.66843	7.01161	5.20427	2.59731	(0-11)
Zm00001d004095	ZmbHLH144	12.0048	5.57128	6.12282	7.41176	11.6128	12.3626	8.55397	3.8338	5.86632	13.4042	15.9941	9.75598	13.0048	6.57128	7.12282	8.41176	12.6128	13.3626	9.55397	4.8338	6.86632	14.4042	16.9941	10.756	1.98335	1.25618	0.815747	8.89963	11.4624	7.0847	14.0514	(4-16)
Zm00001d017724	ZmbHLH122	1.214	2.19521	1.91653	0.668273	0.791028	0.879419	1.07441	0.837461	1.59028	1.69562	2.39762	1.61042	2.214	3.19521	2.91653	1.66827	1.79103	1.87942	2.07441	1.83746	2.59028	2.69562	3.39762	2.61042	1.33858	1.28046	0.613388	2.77524	1.77957	2.16738	2.90122	(1-2)
Zm00001d043738	ZmMKKK17-3	0.332999	0	1.31993	6.28501	6.54428	3.74459	2.57149	0.922582	8.59663	0.772374	0.273459	4.24831	1.333	1	2.31993	7.28501	7.54428	4.74459	3.57149	1.92258	9.59663	1.77237	1.27346	5.24831	0.54962	0.308331	2.35996	1.55098	6.52463	5.03023	2.76472	(0-9)
Zm00001d043742	ZmMKKK18-1	3.26481	2.62257	4.64075	21.2693	10.3397	6.6695	8.47068	9.662	21.449	5.61533	2.5249	10.8034	1.333	1	2.31993	7.28501	7.54428	4.74459	3.57149	1.92258	9.59663	1.77237	1.27346	5.24831	0.515331	0.317699	1.88111	1.55098	6.52463	5.03023	2.76472	(3-21)
96 HAP
		TPM value												TPM value+1												FC（fold change)			Averge TPM values and range
Gene ID	Name	HNP1	HNP2	HNP3	HP1	HP2	HP3	NP1	NP2	NP3	CP1	CP2	CP3	HNP1	HNP2	HNP3	HP1	HP2	HP3	NP1	NP2	NP3	CP1	CP2	CP3	NP Vs CP	NP Vs HNP	CP Vs HP	Average HNP	Average HP	Average NP	Average CP	TPM range
Zm00001d016052	ZmWRKY2	5.45894	5.42057	6.54107	4.21725	10.352	7.58261	8.03697	7.47092	8.46847	4.23319	3.01882	2.53504	6.45894	6.42057	7.54107	5.21725	11.352	8.58261	9.03697	8.47092	9.46847	5.23319	4.01882	3.53504	0.47401	0.756981	1.96698	6.80686	8.38397	8.99212	4.26235	(3-10)
Zm00001d008794	ZmWRKY26	0.948425	5.07285	1.30464	6.75837	2.78731	0.374427	1.54577	22.5766	11.4236	0.279944	0.549886	0.320465	1.94842	6.07285	2.30464	7.75837	3.78731	1.37443	2.54577	23.5766	12.4236	1.27994	1.54989	1.32046	0.107672	0.267886	3.11306	3.44197	4.3067	12.8486	1.38343	(0-23)
Zm00001d039531	ZmWRKY27	0.66937	6.58849	8.8622	5.90795	5.61482	3.28395	2.22893	3.80126	2.82983	0.087568	0.469551	1.05894	1.66937	7.58849	9.8622	6.90795	6.61482	4.28395	3.22893	4.80126	3.82983	1.08757	1.46955	2.05894	0.389212	1.61214	3.85756	6.37335	5.93557	3.95334	1.53869	(0-9)
Zm00001d043025	ZmWRKY43	3.81324	6.25713	6.36372	3.82707	9.50103	3.78728	7.01311	17.8548	9.62925	0.95979	1.42697	1.12453	4.81324	7.25713	7.36372	4.82707	10.501	4.78728	8.01311	18.8548	10.6292	1.95979	2.42697	2.12453	0.173648	0.518281	3.08931	6.47803	6.70513	12.4991	2.17043	(1-18)
Zm00001d039532	ZmWRKY56	1.78778	1.8593	2.9786	4.63912	2.92908	1.87597	3.11193	7.60524	4.4751	0.502277	0.67294	1.37704	2.78778	2.8593	3.9786	5.63912	3.92908	2.87597	4.11193	8.60524	5.4751	1.50228	1.67294	2.37704	0.305199	0.529108	2.24128	3.20856	4.14805	6.06409	1.85075	(1-8)
Zm00001d012482	ZmWRKY115	2.26383	4.97023	7.22631	5.84242	8.04715	2.20209	3.69458	5.84901	7.77043	0.654531	1.36168	0.668021	3.26383	5.97023	8.22631	6.84242	9.04715	3.20209	4.69458	6.84901	8.77043	1.65453	2.36168	1.66802	0.279818	0.859523	3.3587	5.82012	6.36389	6.77134	1.89474	(1-8)
Zm00001d027546	ZmbHLH35	1.21591	4.51619	0.975577	0.302548	2.00384	0	0.928887	0.117649	0.69442	0.575099	0.804012	0.504781	2.21591	5.51619	1.97558	1.30255	3.00384	1	1.92889	1.11765	1.69442	1.5751	1.80401	1.50478	1.03015	2.04762	1.08651	3.23589	1.76879	1.58032	1.62796	(0-5)
Zm00001d033848	ZmbHLH137	1.22313	2.28404	6.57017	4.44941	5.9078	7.69864	3.81899	5.61476	3.5414	1.91677	1.23638	4.45676	2.22313	3.28404	7.57017	5.44941	6.9078	8.69864	4.81899	6.61476	4.5414	2.91677	2.23638	5.45676	0.664151	0.818605	1.98455	4.35911	7.01862	5.32505	3.53663	(1-8)
Zm00001d013370	ZmbHLH18	7.27906	19.073	24.9623	19.5825	18.0454	10.0595	15.3517	28.4349	24.1763	3.9298	5.1607	14.1621	8.27906	20.073	25.9623	20.5825	19.0454	11.0595	16.3517	29.4349	25.1763	4.9298	6.1607	15.1621	0.369948	0.765391	1.93076	18.1048	16.8958	23.6543	8.75086	(4-28)

## Sheet: Supplementary Figure 8
Supplementary Figure 8 Expression patterns of genes facilitating auxin biosynthesis and transport at 28 and 96 HAP.
Auxin biosynthesis	28 HAP
			TPM value												TPM value+1												FC（fold change)			Averge TPM values and range
	Gene ID	Name	HNP1	HNP2	HNP3	HP1	HP2	HP3	NP1	NP2	NP3	CP1	CP2	CP3	HNP1	HNP2	HNP3	HP1	HP2	HP3	NP1	NP2	NP3	CP1	CP2	CP3	NP Vs CP	NP Vs HNP	CP Vs HP	Average HNP	Average HP	Average NP	Average CP	TPM range
	Zm00001d039691	ZmTAR2	2.1941	2.35159	1.86206	2.36602	2.02716	2.87371	2.13802	2.97971	1.46418	2.61296	4.18038	3.08487	3.1941	3.35159	2.86206	3.36602	3.02716	3.87371	3.13802	3.97971	2.46418	3.61296	5.18038	4.08487	1.34401	0.981823	0.797229	3.13592	3.4223	3.19397	4.29274	(1-4)
	Zm00001d008700	ZmVT2	27.6158	30.8926	28.7521	31.0602	29.3024	31.5008	25.8847	31.406	56.3543	28.3735	27.6348	33.947	28.6158	31.8926	29.7521	32.0602	30.3024	32.5008	26.8847	32.406	57.3543	29.3735	28.6348	34.947	0.796908	0.773805	1.02053	30.0868	31.6212	38.8817	30.9851	(26-56)
	Zm00001d047670	ZmYUCCA14	0.206263	0	0.450385	1.04492	1.96344	1.16322	0.42531	0.227008	0.792768	0.413608	0.24362	0.378142	1.20626	1	1.45038	2.04492	2.96344	2.16322	1.42531	1.22701	1.79277	1.41361	1.24362	1.37814	0.907827	0.822627	1.77718	1.21888	2.39053	1.4817	1.34512	(0-2)
	Zm00001d019527	ZmYUCCA5	1.6367	0.695591	0.730591	0	0	0.130806	0.182185	0.670607	0.0861249	0.321148	0.0681793	0	2.6367	1.69559	1.73059	1	1	1.13081	1.18219	1.67061	1.08612	1.32115	1.06818	1	0.860472	1.53923	0.923725	2.02096	1.0436	1.31297	1.12978	(0-2)
	Zm00001d008255	ZmYUCCA6	4.89024	2.5406	1.53279	7.91611	7.88735	6.89845	1.88608	1.69146	2.90972	7.53821	5.97706	4.48819	5.89024	3.5406	2.53279	8.91611	8.88735	7.89845	2.88608	2.69146	3.90972	8.53821	6.97706	5.48819	2.21386	1.26102	1.2237	3.98788	8.5673	3.16242	7.00115	(2-8)
	Zm00001d011764	ZmYUCCA8	6.76664	3.39437	3.11845	3.76149	6.49074	4.84093	2.74429	2.20831	2.02091	5.22029	3.71502	5.00588	7.76664	4.39437	4.11845	4.76149	7.49074	5.84093	3.74429	3.20831	3.02091	6.22029	4.71502	6.00588	1.69862	1.63227	1.068	5.42649	6.03105	3.32451	5.64706	(2-7)
	96 HAP
			TPM value												TPM value+1												FC（fold change)			Averge TPM values and range
	Gene ID	Name	HNP1	HNP2	HNP3	HP1	HP2	HP3	NP1	NP2	NP3	CP1	CP2	CP3	HNP1	HNP2	HNP3	HP1	HP2	HP3	NP1	NP2	NP3	CP1	CP2	CP3	NP Vs CP	NP Vs HNP	CP Vs HP	Average HNP	Average HP	Average NP	Average CP	TPM range
	Zm00001d037498	ZmTAR1	15.723	0.625589	0	3.83151	0.295841	0	0	13.0636	26.3631	6.89245	7.30803	0.375354	16.723	1.62559	1	4.83151	1.29584	1	1	14.0636	27.3631	7.89245	8.30803	1.37535	0.414263	0.456048	0.40552	6.44954	2.37579	14.1422	5.85861	(0-26)
	Zm00001d039691	ZmTAR2	0.27797	0.418558	1.2669	0.792649	2.39511	2.88823	2.67284	0.645469	0.519818	0.64561	1.34248	1.14301	1.27797	1.41856	2.2669	1.79265	3.39511	3.88823	3.67284	1.64547	1.51982	1.64561	2.34248	2.14301	0.896606	0.725847	1.48032	1.65448	3.02533	2.27937	2.0437	(0-3)
	Zm00001d008700	ZmVT2	16.609	21.5999	38.8277	15.0692	37.7043	36.5378	40.98	17.1915	14.9292	15.8279	14.9329	11.0927	17.609	22.5999	39.8277	16.0692	38.7043	37.5378	41.98	18.1915	15.9292	16.8279	15.9329	12.0927	0.589398	1.05172	2.05806	26.6789	30.7704	25.3669	14.9512	(11-41)
	Zm00001d047670	ZmYUCCA14	1.12637	0.199718	0.158834	2.05276	0	0	0	1.98829	1.25564	0.998237	0.853885	1.27468	2.12637	1.19972	1.15883	3.05276	1	1	1	2.98828	2.25564	1.99824	1.85388	2.27468	0.981242	0.718286	0.824697	1.49498	1.68425	2.08131	2.04227	(0-2)
	Zm00001d049077	ZmYUCCA3	2.90531	1.53769	0	2.81094	0	0.0442829	0	2.77215	1.77089	1.35615	3.06394	0.0753638	3.90531	2.53769	1	3.81094	1	1.04428	1	3.77215	2.77089	2.35615	4.06394	1.07536	0.99369	0.986737	0.781171	2.481	1.95174	2.51435	2.49848	(0-3)
	Zm00001d008255	ZmYUCCA6	12.3635	5.32234	0.860979	13.2919	2.96632	1.62543	3.09964	11.152	12.0828	6.92506	11.3214	12.4721	13.3635	6.32234	1.86098	14.2919	3.96632	2.62543	4.09964	12.152	13.0828	7.92506	12.3214	13.4721	1.14945	0.73452	0.619351	7.18226	6.9612	9.77816	11.2395	(1-13)
	Zm00001d011764	ZmYUCCA8	2.48316	2.61952	2.49689	2.08851	1.46437	2.42753	2.43574	3.25391	2.32483	3.12479	2.30242	5.28206	3.48316	3.61952	3.49689	3.08851	2.46437	3.42753	3.43574	4.25391	3.32483	4.12479	3.30242	6.28206	1.24466	0.962332	0.655061	3.53319	2.99347	3.67149	4.56976	(1-5)
Aux Transporter	28 HAP
			TPM value												TPM value+1												FC（fold change)			Averge TPM values and range
	Gene ID	Name	HNP1	HNP2	HNP3	HP1	HP2	HP3	NP1	NP2	NP3	CP1	CP2	CP3	HNP1	HNP2	HNP3	HP1	HP2	HP3	NP1	NP2	NP3	CP1	CP2	CP3	NP Vs CP	NP Vs HNP	CP Vs HP	Average HNP	Average HP	Average NP	Average CP	TPM range
	Zm00001d044812	ZmPIN1	53.7795	12.0369	19.7934	17.1923	32.2116	56.372	8.49471	7.93768	9.15746	17.4221	30.7169	31.7121	54.7795	13.0369	20.7934	18.1923	33.2116	57.372	9.49471	8.93768	10.1575	18.4221	31.7169	32.7121	2.89792	3.09935	1.31291	29.5366	36.2586	9.52995	27.617	(8-56)
	Zm00001d018024	ZmPIN2	11.2127	14.2502	23.0403	7.34417	8.94376	13.675	13.8837	16.6173	11.0374	9.57539	7.80886	5.45381	12.2127	15.2502	24.0403	8.34417	9.94376	14.675	14.8837	17.6173	12.0374	10.5754	8.80886	6.45381	0.58013	1.15638	1.27575	17.1677	10.9876	14.8461	8.61269	(5-23)
	Zm00001d052269	ZmPIN3	5.64278	5.28703	9.90132	3.5638	8.22946	7.19702	1.72467	5.83851	8.38306	5.8319	2.82927	5.80432	6.64278	6.28703	10.9013	4.5638	9.22946	8.19702	2.72467	6.83851	9.38306	6.8319	3.82927	6.80432	0.921844	1.25783	1.25907	7.94371	7.3301	6.31541	5.82183	(2-10)
	Zm00001d052442	ZmPIN4	9.69726	3.66054	8.05738	3.35036	6.27077	17.4196	3.94207	3.11917	4.25289	4.98035	10.7352	7.36416	10.6973	4.66054	9.05738	4.35036	7.27077	18.4196	4.94207	4.11917	5.25289	5.98035	11.7352	8.36416	1.82196	1.70567	1.15188	8.13839	10.0136	4.77137	8.69324	(3-17)
	Zm00001d051514	ZmABCB16	33.8448	31.0968	44.4372	26.7267	23.6694	30.4313	36.9437	44.1324	36.0923	35.3946	33.3379	26.0044	34.8448	32.0968	45.4372	27.7267	24.6694	31.4313	37.9437	45.1324	37.0923	36.3946	34.3379	27.0044	0.813333	0.935177	0.857683	37.4596	27.9424	40.0561	32.579	(24-44)
	Zm00001d053706	ZmABCB17	1.5627	0.139684	0.583043	0.952304	0.589117	1.47761	0.0677896	0.0810032	0.0886014	1.04889	1.17187	0.561113	2.5627	1.13968	1.58304	1.9523	1.58912	2.47761	1.06779	1.081	1.0886	2.04889	2.17187	1.56111	1.78597	1.63262	1.04102	1.76181	2.00634	1.07913	1.92729	(0-2)
	Zm00001d048329	ZmABCB31	4.41911	4.784	5.63734	8.71689	10.2153	6.69489	5.65405	4.99078	13.9832	6.74827	6.85052	6.5195	5.41911	5.784	6.63734	9.71689	11.2153	7.69489	6.65405	5.99078	14.9832	7.74827	7.85052	7.5195	0.836771	0.645738	1.23829	5.94682	9.54236	9.20933	7.7061	(4-14)
	Zm00001d046226	ZmABCB29	4.73351	4.0094	5.16157	3.95941	4.98804	4.72138	2.80752	6.24672	2.82474	4.80983	4.68051	5.56477	5.73351	5.0094	6.16157	4.95941	5.98804	5.72138	3.80752	7.24672	3.82474	5.80983	5.68051	6.56477	1.21346	1.13613	0.923219	5.63483	5.55628	4.95966	6.01837	(3-6)
	Zm00001d026426	ZmABCB35	47.9903	26.4818	36.7835	30.6454	27.1145	43.0369	30.177	21.5948	24.1853	35.995	55.4981	32.3749	48.9903	27.4818	37.7835	31.6454	28.1145	44.0369	31.177	22.5948	25.1853	36.995	56.4981	33.3749	1.6068	1.44706	0.818147	38.0852	34.5989	26.319	42.2893	(25-55)
	Zm00001d026041	ZmABCB34	15.892	16.7723	4.45033	16.7921	12.3033	8.91062	10.6317	6.28784	2.97379	13.0884	8.09962	13.0215	16.892	17.7723	5.45033	17.7921	13.3033	9.91062	11.6317	7.28784	3.97379	14.0884	9.09962	14.0215	1.62535	1.75224	1.10203	13.3716	13.6687	7.6311	12.4032	(3-17)
	Zm00001d002503	ZmABCB7	4.92722	5.30218	3.92805	7.89908	5.03896	5.43688	4.98031	5.95511	2.30459	7.28649	4.29855	4.82379	5.92722	6.30218	4.92805	8.89908	6.03896	6.43688	5.98031	6.95511	3.30459	8.28649	5.29855	5.82379	1.19512	1.05649	1.1013	5.71915	7.12497	5.41333	6.46961	(2-8)
	Zm00001d049565	ZmABCB15	0.606122	2.04832	1.26222	0.965837	0.312074	0.675076	1.37853	1.36555	2.10898	0.541658	0.732278	1.04765	1.60612	3.04832	2.26222	1.96584	1.31207	1.67508	2.37853	2.36555	3.10898	1.54166	1.73228	2.04765	0.677645	0.880759	0.930735	2.30555	1.651	2.61769	1.77386	(0-2)
	Zm00001d020666	ZmABCB20	16.567	13.6692	10.8812	16.414	14.9632	11.9361	14.6404	13.1287	14.5428	12.8529	10.6842	13.4153	17.567	14.6692	11.8812	17.414	15.9632	12.9361	15.6404	14.1287	15.5428	13.8529	11.6842	14.4153	0.881719	0.97364	1.15921	14.7058	15.4378	15.104	13.3174	(11-17)
	Zm00001d009447	ZmABCB22	1.06332	1.82832	1.57352	0.884985	1.45086	1.00125	1.03043	1.4427	3.21726	0.623647	0.601588	0.939748	2.06332	2.82832	2.57352	1.88499	2.45086	2.00125	2.03043	2.4427	4.21726	1.62365	1.60159	1.93975	0.594332	0.859013	1.22693	2.48839	2.11236	2.8968	1.72166	(1-3)
	Zm00001d045269	ZmABCB28	23.5379	12.3996	24.6534	24.403	45.7487	44.3277	17.597	17.3603	19.6245	20.547	28.1732	36.4786	24.5379	13.3996	25.6534	25.403	46.7487	45.3277	18.597	18.3603	20.6245	21.547	29.1732	37.4786	1.53171	1.10436	1.33198	21.197	39.1598	19.194	29.3996	(12-46)
	Zm00001d009243	ZmABCB21	58.6002	52.1629	38.8401	49.345	45.7914	49.7597	55.81	45.9369	47.7765	49.6155	64.0302	64.4347	59.6002	53.1629	39.8401	50.345	46.7914	50.7597	56.81	46.9369	48.7765	50.6155	65.0302	65.4347	1.18723	1.00052	0.816743	50.8677	49.2987	50.8411	60.3601	(39-64)
	Zm00001d004361	ZmABCB9	17.2366	22.073	21.0624	20.5544	20.6584	18.2045	20.3278	18.1545	21.7195	16.0005	21.4327	16.9071	18.2366	23.073	22.0624	21.5544	21.6584	19.2045	21.3278	19.1545	22.7195	17.0005	22.4327	17.9071	0.907257	1.00269	1.08854	21.124	20.8058	21.0673	19.1134	(16-22)
	Zm00001d053004	ZmAIC2	0.742724	1.14093	1.47621	3.02072	2.5234	3.5014	2.65313	2.05259	0.825216	2.50179	4.0249	1.85511	1.74272	2.14093	2.47621	4.02072	3.5234	4.5014	3.65313	3.05259	1.82522	3.50179	5.0249	2.85511	1.33418	0.745506	1.05831	2.11995	4.01518	2.84364	3.79393	(1-4)
	Zm00001d038275	ZmAIC4	5.66906	5.10828	7.79403	4.26372	4.69403	5.95789	4.75116	5.82523	5.89166	4.54121	3.68995	4.16885	6.66906	6.10828	8.79403	5.26372	5.69403	6.95789	5.75116	6.82523	6.89166	5.54121	4.68995	5.16885	0.79104	1.10804	1.16335	7.19045	5.97188	6.48935	5.13334	(4-8)
	96 HAP
			TPM value												TPM value+1												FC（fold change)			Averge TPM values and range
	Gene ID	Name	HNP1	HNP2	HNP3	HP1	HP2	HP3	NP1	NP2	NP3	CP1	CP2	CP3	HNP1	HNP2	HNP3	HP1	HP2	HP3	NP1	NP2	NP3	CP1	CP2	CP3	NP Vs CP	NP Vs HNP	CP Vs HP	Average HNP	Average HP	Average NP	Average CP	TPM range
	Zm00001d044812	ZmPIN1	7.91293	14.7958	5.00258	3.88523	2.31033	2.70807	4.35986	17.2144	9.54045	14.5196	14.0847	10.9145	8.91293	15.7958	6.00258	4.88523	3.31033	3.70807	5.35986	18.2144	10.5405	15.5196	15.0847	11.9145	1.24635	0.900236	0.279962	10.2371	3.96788	11.3716	14.1729	(2-17)
	Zm00001d018024	ZmPIN2	3.89435	4.72013	4.96209	3.25583	3.19689	5.20347	5.57303	4.42431	6.07011	5.02602	3.88634	4.96704	4.89435	5.72013	5.96209	4.25584	4.19689	6.20347	6.57303	5.42431	7.07011	6.02602	4.88634	5.96704	0.885246	0.869364	0.868289	5.52552	4.8854	6.35582	5.62647	(3-6)
	Zm00001d052269	ZmPIN3	3.69352	2.75021	3.55337	1.90119	3.24786	1.13701	4.23751	2.16401	2.52838	1.52764	2.73032	0.662966	4.69352	3.75021	4.55337	2.90119	4.24786	2.13701	5.23751	3.16401	3.52838	2.52764	3.73032	1.66297	0.663955	1.08946	1.17235	4.33237	3.09535	3.97664	2.64031	(1-4)
	Zm00001d052442	ZmPIN4	0.118343	0.908527	0.470071	0.297512	0.0498717	0.262077	0.945011	0.151648	0.0460982	0.175835	0.794639	0.0578644	1.11834	1.90853	1.47007	1.29751	1.04987	1.26208	1.94501	1.15165	1.0461	1.17583	1.79464	1.05786	0.972381	1.0855	0.896017	1.49898	1.20315	1.38092	1.34278	(0-1)
	Zm00001d051514	ZmABCB16	27.9891	21.2892	23.5657	30.2672	23.73	18.4283	29.9077	23.4694	24.2749	23.6841	23.1318	77.8358	28.9891	22.2892	24.5657	31.2672	24.73	19.4283	30.9077	24.4694	25.2749	24.6841	24.1318	78.8358	1.58275	0.940386	0.59087	25.2813	25.1418	26.884	42.5506	(18-78)
	Zm00001d053706	ZmABCB17	0.719273	0.40439	0.150575	0.360077	0.19008	0.422173	0.57241	1.17825	0.557611	2.41548	1.11103	0	1.71927	1.40439	1.15057	1.36008	1.19008	1.42217	1.57241	2.17825	1.55761	3.41548	2.11103	1	1.2295	0.805204	0.608646	1.42475	1.32411	1.76942	2.1755	(0-2)
	Zm00001d048329	ZmABCB31	6.56429	8.01245	9.26291	8.94962	9.20039	8.29112	7.38712	13.5766	8.51478	9.05423	4.88771	7.5639	7.56429	9.01245	10.2629	9.94962	10.2004	9.29112	8.38712	14.5766	9.51478	10.0542	5.88771	8.5639	0.754526	0.826383	1.20139	8.94655	9.81371	10.8262	8.16861	(5-14)
	Zm00001d046226	ZmABCB29	4.60418	3.04305	3.86452	4.86372	5.97218	5.17475	4.25755	3.4015	4.62289	3.91688	2.84782	2.64644	5.60418	4.04305	4.86452	5.86372	6.97218	6.17475	5.25755	4.4015	5.62289	4.91688	3.84782	3.64644	0.812144	0.949601	1.53174	4.83725	6.33688	5.09398	4.13705	(3-6)
	Zm00001d026426	ZmABCB35	28.7083	22.9229	15.4084	29.9143	12.0107	10.4285	20.2949	21.5913	23.1997	31.2628	35.8182	55.6492	29.7083	23.9229	16.4084	30.9143	13.0107	11.4285	21.2949	22.5913	24.1997	32.2628	36.8182	56.6492	1.84664	1.0287	0.440256	23.3466	18.4512	22.6953	41.9101	(10-56)
	Zm00001d026041	ZmABCB34	0.0812816	5.95349	15.5668	0.0337861	26.5495	28.4091	26.0947	0.536457	0.326771	0.127802	0.0621213	0.359994	1.08128	6.95349	16.5668	1.03379	27.5495	29.4091	27.0947	1.53646	1.32677	1.1278	1.06212	1.35999	0.118497	0.821203	16.3363	8.20053	19.3308	9.98599	1.18331	(0-28)
	Zm00001d002503	ZmABCB7	11.1364	7.68056	7.81638	13.7316	10.2468	8.73829	8.97787	15.7401	17.1928	14.9303	11.8149	4.50979	12.1364	8.68056	8.81638	14.7316	11.2468	9.73829	9.97787	16.7401	18.1928	15.9303	12.8149	5.50979	0.762734	0.659826	1.04267	9.87777	11.9056	14.9703	11.4183	(5-17)
	Zm00001d049565	ZmABCB15	0.479805	0.369257	1.23722	0.80024	0.745377	1.62926	1.06037	0.38866	1.24856	1.05022	0.510539	1.80404	1.47981	1.36926	2.23722	1.80024	1.74538	2.62926	2.06037	1.38866	2.24856	2.05022	1.51054	2.80404	1.1171	0.892708	0.970159	1.69543	2.05829	1.8992	2.1216	(0-2)
	Zm00001d020666	ZmABCB20	13.4371	11.861	15.3618	16.9374	12.5097	15.6944	14.7458	14.5018	22.4368	18.6023	14.1182	14.3171	14.4371	12.861	16.3618	17.9374	13.5097	16.6944	15.7458	15.5018	23.4368	19.6023	15.1182	15.3171	0.915024	0.798397	0.962107	14.5533	16.0472	18.2281	16.6792	(12-22)
	Zm00001d009447	ZmABCB22	1.98898	1.05381	0.753056	1.1788	1.84252	1.36549	1.2327	1.25798	1.84673	0.60656	0.98303	0.189554	2.98898	2.05381	1.75306	2.1788	2.84252	2.36549	2.2327	2.25798	2.84673	1.60656	1.98303	1.18955	0.651339	0.926191	1.54563	2.26528	2.46227	2.4458	1.59305	(0-2)
	Zm00001d045269	ZmABCB28	22.5946	27.478	15.6589	22.2457	17.2834	15.494	15.5009	35.9148	25.9911	23.1101	28.9719	21.537	23.5946	28.478	16.6589	23.2457	18.2834	16.494	16.5009	36.9148	26.9911	24.1101	29.9719	22.537	0.952892	0.854798	0.757294	22.9105	19.341	26.8023	25.5397	(15-36)
	Zm00001d009243	ZmABCB21	29.5689	32.4561	53.4559	26.1612	56.7468	57.0739	69.831	34.6287	36.9327	36.5057	38.3835	11.5589	30.5689	33.4561	54.4559	27.1612	57.7468	58.0739	70.831	35.6287	37.9327	37.5057	39.3835	12.5589	0.619479	0.820549	1.59849	39.4937	47.6606	48.1308	29.816	(12-70)
	Zm00001d004361	ZmABCB9	21.7101	23.1005	21.5648	21.207	19.567	21.9476	18.1892	26.3146	23.9512	25.2276	21.358	23.1969	22.7101	24.1005	22.5648	22.207	20.567	22.9476	19.1892	27.3146	24.9512	26.2276	22.358	24.1969	1.01858	0.970896	0.902985	23.1251	21.9072	23.8183	24.2609	(18-26)
	Zm00001d053004	ZmAIC2	1.99047	0.964809	0.995548	0.876445	1.04116	1.05658	0.701208	1.07804	1.98685	2.04456	0.364145	2.12256	2.99047	1.96481	1.99555	1.87645	2.04116	2.05658	1.70121	2.07804	2.98685	3.04456	1.36415	3.12256	1.11309	1.0273	0.793251	2.31694	1.99139	2.25536	2.51042	(0-2)
	Zm00001d038275	ZmAIC4	3.56342	5.57477	6.73567	3.47835	3.65718	4.62484	6.10339	2.49705	2.28651	3.17726	1.57914	3.94704	4.56342	6.57477	7.73567	4.47835	4.65718	5.62484	7.10339	3.49705	3.28651	4.17726	2.57914	4.94704	0.842766	1.35911	1.2612	6.29129	4.92012	4.62898	3.90115	(2-7)

## Sheet: Supplementary Figure 9
Supplementary Figure 9 Expression patterns of genes encoding sugar transporters at 28 and 96 HAP.
28 HAP
		TPM value												TPM value+1												FC（fold change)			Averge TPM values and range
Gene ID	Name	HNP1	HNP2	HNP3	HP1	HP2	HP3	NP1	NP2	NP3	CP1	CP2	CP3	HNP1	HNP2	HNP3	HP1	HP2	HP3	NP1	NP2	NP3	CP1	CP2	CP3	NP Vs CP	NP Vs HNP	CP Vs HP	Average HNP	Average HP	Average NP	Average CP	TPM range
Zm00001d027854	ZmSUT1	97.0704	94.6777	130.213	95.0222	102.882	105.718	111.65	102.317	94.983	59.4033	41.2677	85.1659	98.0704	95.6777	131.213	96.0222	103.882	106.718	112.65	103.317	95.983	60.4033	42.2677	86.1659	0.605343	1.04171	1.62375	108.32	102.208	103.983	62.9456	(41-130)
Zm00001d015912	ZmSWEET4c	11.8439	5.144	3.8058	11.7258	19.194	10.2759	2.81404	3.21557	5.66913	15.3687	11.2557	12.4233	12.8439	6.144	4.8058	12.7258	20.194	11.2759	3.81404	4.21557	6.66913	16.3687	12.2557	13.4233	2.86063	1.61876	1.05109	7.93123	14.7319	4.89958	14.0159	(3-19)
Zm00001d023677	ZmSWEET13a	20.0181	119.654	131.717	86.3725	41.0262	12.1422	89.8992	69.4581	53.2088	27.9503	7.42607	39.6639	21.0181	120.654	132.717	87.3725	42.0262	13.1422	90.8992	70.4581	54.2088	28.9503	8.42607	40.6639	0.362025	1.27288	1.82651	91.4632	47.5137	71.8554	26.0134	(7-132)
Zm00001d023673	ZmSWEET13b	6.21875	21.3927	29.0398	14.4735	12.5746	5.4024	22.4809	15.9716	14.7716	4.69032	3.82805	6.71599	7.21875	22.3927	30.0398	15.4735	13.5746	6.4024	23.4809	16.9716	15.7716	5.69032	4.82805	7.71599	0.324316	1.06096	1.94416	19.8838	11.8168	18.7414	6.07812	(4-29)
Zm00001d041067	ZmSWEET13c	17.9113	137.449	135.117	84.088	43.3821	14.3509	136.176	89.598	82.526	37.3784	12.1739	51.5169	18.9113	138.449	136.117	85.088	44.3821	15.3509	137.176	90.598	83.526	38.3784	13.1739	52.5169	0.334305	0.942749	1.39158	97.826	48.2737	103.767	34.6897	(12-137)
96 HAP
		TPM value												TPM value+1												FC（fold change)			Averge TPM values and range
Gene ID	Name	HNP1	HNP2	HNP3	HP1	HP2	HP3	NP1	NP2	NP3	CP1	CP2	CP3	HNP1	HNP2	HNP3	HP1	HP2	HP3	NP1	NP2	NP3	CP1	CP2	CP3	NP Vs CP	NP Vs HNP	CP Vs HP	Average HNP	Average HP	Average NP	Average CP	TPM range
Zm00001d027854	ZmSUT1	30.3775	82.4434	124.754	22.0744	96.6352	118.765	89.2608	48.9786	22.78	14.9321	15.7468	46.6115	31.3775	83.4434	125.754	23.0744	97.6352	119.765	90.2608	49.9786	23.78	15.9321	16.7468	47.6115	0.489517	1.46675	2.99506	80.1916	80.1581	54.6731	26.7635	(15-125)
Zm00001d015912	ZmSWEET4c	46.2604	16.1818	1.48738	63.998	5.67774	3.95951	8.14304	54.4502	57.0301	44.5737	37.272	22.5046	47.2604	17.1818	2.48738	64.998	6.67774	4.95951	9.14304	55.4502	58.0301	45.5737	38.272	23.5046	0.875448	0.545815	0.71388	22.3099	25.5451	40.8744	35.7834	（1-64）
Zm00001d023677	ZmSWEET13a	8.35923	72.6155	151.754	7.74353	94.8352	134.401	88.9844	14.1585	8.89564	2.73278	2.4054	4.96781	9.35923	73.6155	152.754	8.74353	95.8352	135.401	89.9844	15.1585	9.89564	3.73278	3.4054	5.96781	0.113927	2.04912	18.3107	78.5761	79.9932	38.3462	4.36866	（2-152）
Zm00001d023673	ZmSWEET13b	4.84919	12.3463	23.7604	2.14884	16.7285	17.8149	16.7695	8.08851	3.18574	2.08153	1.20869	4.18038	5.84919	13.3463	24.7604	3.14884	17.7285	18.8149	17.7695	9.08851	4.18574	3.08153	2.20869	5.18038	0.337285	1.41593	3.79083	14.652	13.2307	10.3479	3.4902	（1-24）
Zm00001d041067	ZmSWEET13c	3.44895	34.8829	126.653	2.68869	70.3575	87.282	97.9284	6.34589	3.01884	1.22307	1.09764	1.00032	4.44895	35.8829	127.653	3.68869	71.3575	88.282	98.9284	7.34589	4.01884	2.22307	2.09764	2.00032	0.0573112	1.52307	25.8389	55.9948	54.4427	36.7644	2.10701	（1-127）
